# Supplementary material for: Nickel(II) com­plexes based on l-amino-acid-derived ligands: synthesis, characterization and study of the role of the supramolecular structure in carbon dioxide capture
Source: Acta Crystallogr B Struct Sci Cryst Eng Mater. 2020 Sep 3;76(Pt 5):825–38. doi: 10.1107/S2052520620010008 (PMC7535065; doi:10.1107/S2052520620010008)
Supplement: Supplementary file 1 [file b-76-00825-sup1.cif]

data_1ni-sc
#==============================================================================

# PROCESSING SUMMARY (IUCr Office Use Only)

_journal_date_recd_electronic      2020-05-07
_journal_date_to_coeditor         ?
_journal_date_from_coeditor       ?
_journal_date_accepted     ?
_journal_date_printers_first      ?
_journal_date_printers_final      ?
_journal_date_proofs_out          ?
_journal_date_proofs_in           ?
_journal_coeditor_name            ?
_journal_coeditor_code      LO5080
_journal_coeditor_notes
; ?
;
_journal_paper_category      FA
_journal_techeditor_code      ?
_iucr_compatibility_tag          ACTA95
_journal_techeditor_notes  
;
;
_journal_coden_ASTM               ?
_journal_name_full                ?
_journal_year                     ?
_journal_volume                   ?
_journal_issue                    ?
_journal_page_first               ?
_journal_page_last                ?
_journal_suppl_publ_number        ?
_journal_suppl_publ_pages         ?

#==============================================================================

_publcif_datablock.id '{3823a670-c710-4794-843b-ebd08a2aecf8}'

_publ_section_related_literature ?

_publ_contact_author_name 'Florencia Di Salvo'

_publ_contact_letter 
;
Please consider this CIF for publication. I certify that this contibution is the
original work of those listed as authors; that it has not been published
before (in any language or medium) and is not being considered for publication
elsewhere; that all authors concur with and are aware of the submission; that
all workers involved in the study are listed as authors or given proper credit
in the acknowledgements; that I have obtained permission for and acknowledged
the source of any excerpts from other copyright works; and that to the best of
my knowledge the paper contains no statements which are libellous, unlawful or
in any way actionable. All coauthors have made significant scientific
contributions to the work reported, including the ideas and their execution,
and share responsibility and accountability for the results.
;


_publ_requested_category FA

_publ_requested_journal 'Acta Cryst. B'

_publ_contact_author_fax '+541145763341'

_publ_contact_author_phone '+541145763378'

_publ_contact_author_email 'flor@qi.fcen.uba.ar'

_publ_contact_author_address


;
Departamento de Quimica Inorganica, Analitica y Quimica Fisica,
 Facultad de Ciencias Exactas y Naturales, Universidad de Buenos Aires,
 INQUIMAE-CONICET, Ciudad Universitaria, Pabellon 2, Piso 3, Capital Federal,
 Buenos Aires, C1428EHA, Argentina
;


_publ_section_title
;
Nickel(II) complexes based on L-amino acids derived ligands: synthesis,
characterization and study of the role of the supramolecular structure in the
carbon dioxide capture
;

# Loop of author details

loop_
_publ_author_name
_publ_author_address
_publ_author_footnote
_publ_author_email
'Rivas Marquina, Andrea'
;
Departamento de Quimica Inorganica, Analitica y Quimica Fisica,
 Facultad de
Ciencias Exactas y Naturales, Universidad de Buenos Aires, INQUIMAE-CONICET,
Ciudad Universitaria, Pabellon 2, Piso 3, C1428EHA Buenos Aires,
Argentina
;
.
;
arivasmar@qi.fcen.uba.ar
;
'Movilla, Federico'
;
Departamento de Quimica Inorganica, Analitica y Quimica Fisica,
 Facultad de
Ciencias Exactas y Naturales, Universidad de Buenos Aires, INQUIMAE-CONICET,
Ciudad Universitaria, Pabellon 2, Piso 3, C1428EHA Buenos Aires,
Argentina
;
.
;
fmovilla@qi.fcen.uba.ar
;
'Sanchez Montilva, Olga Carolina'
;
Departamento de Quimica Inorganica, Analitica y Quimica Fisica,
 Facultad de
Ciencias Exactas y Naturales, Universidad de Buenos Aires, INQUIMAE-CONICET,
Ciudad Universitaria, Pabellon 2, Piso 3, C1428EHA Buenos Aires,
Argentina
;
.
;
olgacarolina88@gmail.com
;
'Rentschler, Eva'
;
Institute of Inorganic and Analytical Chemistry, Duesbergweg 10-12, 55128 Mainz,
Germany
;
.
;
rentschler@uni-mainz.de
;
'Carrela, Luca'
;
Institute of Inorganic and Analytical Chemistry, Duesbergweg 10-12, 55128 Mainz,
Germany
;
.
;
carrella@uni-mainz.de
;
'Albores, Pablo'
;
Departamento de Quimica Inorganica, Analitica y Quimica Fisica,
 Facultad de
Ciencias Exactas y Naturales, Universidad de Buenos Aires, INQUIMAE-CONICET,
Ciudad Universitaria, Pabellon 2, Piso 3, C1428EHA Buenos Aires,
Argentina
;
.
;
albores@qi.fcen.uba.ar
;
'Di Salvo, Florencia'
;
Departamento de Quimica Inorganica, Analitica y Quimica Fisica,
 Facultad de
Ciencias Exactas y Naturales, Universidad de Buenos Aires, INQUIMAE-CONICET,
Ciudad Universitaria, Pabellon 2, Piso 3, C1428EHA Buenos Aires,
Argentina
;
.
;
flor@qi.fcen.uba.ar
;


_publ_section_abstract
;
(type here to add)
;


_symmetry_space_group_name_hall   ?
#Added by publCIF


_audit_update_record
;
2020-01-29 # Formatted by publCIF

;

# publcif _publ_body_element loop start
loop_
_publ_body_element
_publ_body_title
_publ_body_contents

 section 
;
Introduction
; 
;

;
 section 
;
Experimental
; 
;

;
 subsection 
;
Synthesis and crystallization
; 
;

;
 subsection 
;
Refinement
;
;
Crystal data, data collection and structure refinement details are summarized
in Table 1.
;

 section 
;
Results and discussion
; 
;

;
# publcif _publ_body_element loop end
# start Validation Reply Form
_vrf_PLAT602_1ni-sc
;
PROBLEM: VERY LARGE Solvent Accessible VOID(S) in Structure ! Info
RESPONSE: In this kind of solvent-assisted crystal structure big voids to
 allocate disordered solvent are usual. During refinement, 
 an important amount of remaining electron density was present in these voids
 and it was assigned to disordered solvent molecules. 
 To improve the quality of the final refined data, a SQUEEZE procedure 
 was applied as described in the Experimental Section.
;
_vrf_PLAT420_1ni-sc
;
PROBLEM: Without Acceptor O4 --H4A . Please Check 
RESPONSE: The N of the amine is coordinated to the metal center. 
Thus, this N-H moiety is sterically hindered.
;
_vrf_PLAT213_1ni-sc
;
PROBLEM: Atom O76 has ADP max/min Ratio ..... 3.2 prolat 
RESPONSE: Small anisotropic disorder could be expected and tolerated for highly
 moving residues which are not involved in any non-covalent highly oriented
 interaction, as piperonal moiety in this complex.
;
_vrf_PLAT241_1ni-sc
;
PROBLEM: High MainMol Ueq as Compared to Neighbors of O76 Check
RESPONSE: The chemical identity of the structure has been confirmed by many
 other techniques and we can assure that these atoms are correctly assigned
;
_vrf_PLAT242_1ni-sc
;
PROBLEM: Low MainMol Ueq as Compared to Neighbors of C65 Check

RESPONSE: The chemical identity of the structure has been confirmed by many
other techniques and we can assure that these atoms are correctly assigned
;
_vrf_PLAT341_1ni-sc
;
PROBLEM: Low Bond Precision on C-C Bonds ............... 0.01047 Ang.
RESPONSE: The bond precision achieved during the experiment was enough to obtain
 a fully well resolved structure with high quality data and good statistic
 scores for all parameters. Therefore, no further bond precision was needed
 and this value could be considered as acceptable.
;
_vrf_PLAT911_1ni-sc
;
PROBLEM: Missing FCF Refl Between Thmin & STh/L= 0.600 31 Report
RESPONSE: Cell volume was big enough to be fully determined with acceptable
 uncertainties within the theta range informed. Reflection missing could be due
 to the beam stop position or had been omitted due to low signal-to-noise ratio.
;
# end Validation Reply Form
_audit_creation_date               2020-01-29
_audit_creation_method
;
Olex2 1.3
(compiled Nov 21 2019 18:26:39 for OlexSys, GUI svn.r6003)
;
_shelx_SHELXL_version_number       '2018/3'
_audit_contact_author_address      ?
_audit_contact_author_email        ?
_audit_contact_author_name         ''
_audit_contact_author_phone        ?
_publ_contact_author_id_orcid      ?
_publ_section_references
;
Dolomanov, O. V., Bourhis, L. J., Gildea, R. J., Howard, J. A. K. & Puschmann,
H. (2009). <i>J. Appl. Cryst.</i> <b>42</b>, 339--341.

Gabadinho, J., Beteva, A., Guijarro, M., Rey-Bakaikoa, V., Spruce, D., Bowler,
M. W., Brockhauser, S., Flot, D., Gordon, E. J., Hall, D. R., Lavault, B.,
McCarthy, A. A., McCarthy, J., Mitchell, E., Monaco, S., Mueller-Dieckmann,
C., Nurizzo, D., Ravelli, R. B. G., Thibault, X., Walsh, M. A., Leonard, G. A.
& McSweeney, S. M. (2010). <i>Synchrotron Rad.</i> <b>17</b>, 700--707.

Kabsch, W. (2010). <i>Acta Cryst.</i> D<b>66</b>, 125--132.

Sheldrick, G. M. (2015). <i>Acta Cryst.</i> C<b>71</b>, 3--8.
;
_chemical_name_common              ?
_chemical_name_systematic          1Ni
_chemical_formula_moiety           '1(C103 H102 N6 Na2 Ni3 O36)'
_chemical_formula_sum              'C103 H102 N6 Na2 Ni3 O36'
_chemical_formula_weight           2222.03
_chemical_absolute_configuration   syn
_chemical_melting_point            ?
loop_
  _atom_type_symbol
  _atom_type_description
  _atom_type_scat_dispersion_real
  _atom_type_scat_dispersion_imag
  _atom_type_scat_source
 'C' 'C' 0.0050 0.0020 'International Tables Vol C Tables 4.2.6.8 and 6.1.1.4'
 'H' 'H' 0.0000 0.0000 'International Tables Vol C Tables 4.2.6.8 and 6.1.1.4'
 'N' 'N' 0.0090 0.0040 'International Tables Vol C Tables 4.2.6.8 and 6.1.1.4'
 'Na' 'Na' 0.0460 0.0320 'International Tables Vol C Tables 4.2.6.8 and 6.1.1.4'
 'Ni' 'Ni' 0.3290 1.3900 'International Tables Vol C Tables 4.2.6.8 and 6.1.1.4'
 'O' 'O' 0.0150 0.0080 'International Tables Vol C Tables 4.2.6.8 and 6.1.1.4'

_shelx_space_group_comment
;
The symmetry employed for this shelxl refinement is uniquely defined
by the following loop, which should always be used as a source of
symmetry information in preference to the above space-group names.
They are only intended as comments.
;
_space_group_crystal_system        trigonal
_space_group_IT_number             146
_space_group_name_H-M_alt          'R 3'
_space_group_name_Hall             'R 3'
loop_
  _space_group_symop_operation_xyz
 'x, y, z'
 '-y, x-y, z'
 '-x+y, -x, z'
 'x+2/3, y+1/3, z+1/3'
 '-y+2/3, x-y+1/3, z+1/3'
 '-x+y+2/3, -x+1/3, z+1/3'
 'x+1/3, y+2/3, z+2/3'
 '-y+1/3, x-y+2/3, z+2/3'
 '-x+y+1/3, -x+2/3, z+2/3'

_cell_length_a                     20.020(2)
_cell_length_b                     20.020(2)
_cell_length_c                     31.130(10)
_cell_angle_alpha                  90
_cell_angle_beta                   90
_cell_angle_gamma                  120
_cell_volume                       10805(4)
_cell_formula_units_Z              2.99997
_cell_measurement_reflns_used      11715
_cell_measurement_temperature      100(1)
_cell_measurement_theta_max        31.45
_cell_measurement_theta_min        1.51
_shelx_estimated_absorpt_T_max     0.744
_shelx_estimated_absorpt_T_min     0.573
_exptl_absorpt_coefficient_mu      0.627
_exptl_absorpt_correction_T_max    1
_exptl_absorpt_correction_T_min    0.7574
_exptl_absorpt_correction_type     empirical
_exptl_absorpt_process_details     'XDS (Kabsch, 2010)'
_exptl_absorpt_special_details
;
_exptl_absorpt_correction_T_min and _exptl_absorpt_correction_T_max
from ABSORP.cbf, the absorption factors used by XDS.
;
_exptl_crystal_colour              'green'
_exptl_crystal_colour_lustre       clear
_exptl_crystal_colour_modifier     greenish
_exptl_crystal_colour_primary      green
_exptl_crystal_density_diffrn      1.024
_exptl_crystal_density_meas        ?
_exptl_crystal_density_method      ?
_exptl_crystal_description         cube
_exptl_crystal_F_000               3468
_exptl_crystal_preparation        
 'Organometallic shynthesis involving atmospheric CO2 uptake'
_exptl_crystal_recrystallization_method 
 'The material was recrystallised from a mixture of water and ethanol  by slow evaporation'
_exptl_crystal_size_max            1
_exptl_crystal_size_mid            0.5
_exptl_crystal_size_min            0.5
_exptl_transmission_factor_max     ?
_exptl_transmission_factor_min     ?
_diffrn_reflns_av_R_equivalents    0.0297
_diffrn_reflns_av_unetI/netI       0.0074
_diffrn_reflns_Laue_measured_fraction_full  0.993
_diffrn_reflns_Laue_measured_fraction_max  0.994
_diffrn_reflns_limit_h_max         25
_diffrn_reflns_limit_h_min         -25
_diffrn_reflns_limit_k_max         25
_diffrn_reflns_limit_k_min         -25
_diffrn_reflns_limit_l_max         38
_diffrn_reflns_limit_l_min         -38
_diffrn_reflns_number              287004
_diffrn_reflns_point_group_measured_fraction_full  0.987
_diffrn_reflns_point_group_measured_fraction_max  0.988
_diffrn_reflns_theta_full          28.679
_diffrn_reflns_theta_max           29.997
_diffrn_reflns_theta_min           1.979
_diffrn_ambient_temperature        100(1)
_diffrn_detector_area_resol_mean   5.814
_diffrn_measured_fraction_theta_full  0.993
_diffrn_measured_fraction_theta_max  0.994
_diffrn_measurement_device_type    MX2_definiton_file
_diffrn_measurement_method         'shuterless \f scans'
_diffrn_radiation_type             synchrotron
_diffrn_radiation_wavelength       0.79983
_diffrn_source                     LNLS-MX2
_reflns_Friedel_coverage           0.989
_reflns_Friedel_fraction_full      0.981
_reflns_Friedel_fraction_max       0.983
_reflns_number_gt                  9583
_reflns_number_total               9751
_reflns_special_details
;
 Reflections were merged by SHELXL according to the crystal
 class for the calculation of statistics and refinement.
 
 _reflns_Friedel_fraction is defined as the number of unique
 Friedel pairs measured divided by the number that would be
 possible theoretically, ignoring centric projections and
 systematic absences.
;
_reflns_threshold_expression       'I > 2\s(I)'
_computing_cell_refinement         'XDS (Kabsch, 2010)'
_computing_data_collection         'MXCuBE (Gabadinho et al., 2010)'
_computing_data_reduction          'XDS (Kabsch, 2010)'
_computing_molecular_graphics      'Olex2 1.3 (Dolomanov et al., 2009)'
_computing_publication_material    'Olex2 1.3 (Dolomanov et al., 2009)'
_computing_structure_refinement    'SHELXL 2018/3 (Sheldrick, 2015)'
_computing_structure_solution      ?
_refine_diff_density_max           1.043
_refine_diff_density_min           -0.468
_refine_diff_density_rms           0.120
_refine_ls_abs_structure_details
;
 Flack x determined using 4664 quotients [(I+)-(I-)]/[(I+)+(I-)]
 (Parsons, Flack and Wagner, Acta Cryst. B69 (2013) 249-259).
;
_refine_ls_abs_structure_Flack     0.035(3)
_refine_ls_extinction_coef         .
_refine_ls_extinction_method       none
_refine_ls_goodness_of_fit_ref     1.111
_refine_ls_hydrogen_treatment      constr
_refine_ls_matrix_type             full
_refine_ls_number_parameters       466
_refine_ls_number_reflns           9751
_refine_ls_number_restraints       1
_refine_ls_R_factor_all            0.0715
_refine_ls_R_factor_gt             0.0710
_refine_ls_restrained_S_all        1.111
_refine_ls_shift/su_max            0.000
_refine_ls_shift/su_mean           0.000
_refine_ls_structure_factor_coef   Fsqd
_refine_ls_weighting_details      
 'w=1/[\s^2^(Fo^2^)+(0.1601P)^2^+1.9907P] where P=(Fo^2^+2Fc^2^)/3'
_refine_ls_weighting_scheme        calc
_refine_ls_wR_factor_gt            0.1842
_refine_ls_wR_factor_ref           0.1860
_refine_special_details            ?
_olex2_refinement_description
;
1. Fixed Uiso
 At 1.2 times of:
  All C(H) groups, All C(H,H) groups, All N(H) groups
 At 1.5 times of:
  All O(H) groups, All O(H,H) groups
2. Others
 Fixed Sof: Na32(0.33333) Na12(0.33333)
3.a Rotating group:
 O4(H4A,H4B)
3.b Ternary CH refined with riding coordinates:
 N6(H6), N7(H7), C15(H15), C18(H18)
3.c Secondary CH2 refined with riding coordinates:
 C16(H16A,H16B), C23(H23A,H23B), C28(H28A,H28B), C71(H71A,H71B), C19(H19A,
 H19B), C77(H77A,H77B)
3.d Aromatic/amide H refined with riding coordinates:
 C42(H42), C35(H35), C43(H43), C48(H48), C57(H57), C55(H55), C40(H40),
 C41(H41), C62(H62), C51(H51), C36(H36), C49(H49), C47(H47), C64(H64)
3.e Idealised tetrahedral OH refined as rotating group:
 O78(H78), O81(H81)
;
_atom_sites_solution_hydrogens     mixed
_atom_sites_solution_primary       ?
_atom_sites_solution_secondary     ?
loop_
  _atom_site_label
  _atom_site_type_symbol
  _atom_site_fract_x
  _atom_site_fract_y
  _atom_site_fract_z
  _atom_site_U_iso_or_equiv
  _atom_site_adp_type
  _atom_site_occupancy
  _atom_site_site_symmetry_order
  _atom_site_calc_flag
  _atom_site_refinement_flags_posn
  _atom_site_refinement_flags_adp
  _atom_site_refinement_flags_occupancy
  _atom_site_disorder_assembly
  _atom_site_disorder_group
 Ni1 Ni 0.50440(3) 0.71093(3) 0.50952(2) 0.04490(19) Uani 1 1 d . . . . .
 O2 O 0.40545(17) 0.71814(17) 0.51016(10) 0.0466(6) Uani 1 1 d . . . . .
 O21 O 0.7064(2) 0.7459(3) 0.45864(13) 0.0670(10) Uani 1 1 d . . . . .
 O3 O 0.5558(2) 0.8206(2) 0.53391(12) 0.0556(7) Uani 1 1 d . . . . .
 O4 O 0.44046(19) 0.59588(18) 0.49020(11) 0.0526(7) Uani 1 1 d . . . . .
 H4A H 0.442912 0.590248 0.461770 0.079 Uiso 1 1 d R U . . .
 H4B H 0.390209 0.578459 0.494629 0.079 Uiso 1 1 d R U . . .
 O5 O 0.60346(19) 0.7056(2) 0.49986(12) 0.0553(7) Uani 1 1 d . . . . .
 O78 O 0.5916(4) 1.0578(3) 0.34582(18) 0.0901(15) Uani 1 1 d . . . . .
 H78 H 0.607999 1.060818 0.320638 0.135 Uiso 1 1 calc R U . . .
 N6 N 0.5321(2) 0.7567(2) 0.44671(12) 0.0476(7) Uani 1 1 d . . . . .
 H6 H 0.525504 0.803065 0.445573 0.057 Uiso 1 1 calc R U . . .
 O58 O 0.4836(3) 0.8734(3) 0.29758(14) 0.0749(11) Uani 1 1 d . . . . .
 O81 O 0.6788(4) 0.5647(4) 0.7148(2) 0.0966(17) Uani 1 1 d . . . . .
 H81 H 0.696630 0.587331 0.738261 0.145 Uiso 1 1 calc R U . . .
 O20 O 0.5975(3) 0.8876(3) 0.59493(16) 0.0782(11) Uani 1 1 d . . . . .
 N7 N 0.5084(2) 0.6831(3) 0.57435(13) 0.0551(9) Uani 1 1 d . . . . .
 H7 H 0.530964 0.648419 0.574822 0.066 Uiso 1 1 calc R U . . .
 O72 O 0.5156(5) 0.8118(4) 0.24570(15) 0.0933(17) Uani 1 1 d . . . . .
 C15 C 0.6141(3) 0.7826(3) 0.43856(14) 0.0537(10) Uani 1 1 d . . . . .
 H15 H 0.620814 0.772504 0.407847 0.064 Uiso 1 1 calc R U . . .
 C13 C 0.6424(3) 0.7401(3) 0.46782(15) 0.0536(9) Uani 1 1 d . . . . .
 O76 O 0.4658(8) 0.5344(12) 0.7566(4) 0.196(7) Uani 1 1 d . . . . .
 O67 O 0.4773(5) 0.4736(5) 0.6965(3) 0.131(3) Uani 1 1 d . . . . .
 C42 C 0.6692(4) 0.9343(4) 0.3779(2) 0.0705(14) Uani 1 1 d . . . . .
 H42 H 0.698571 0.913495 0.366021 0.085 Uiso 1 1 calc R U . . .
 C35 C 0.4778(3) 0.7909(3) 0.35861(16) 0.0548(10) Uani 1 1 d . . . . .
 H35 H 0.462905 0.815357 0.379599 0.066 Uiso 1 1 calc R U . . .
 C86 C 0.6461(3) 0.9198(3) 0.42077(18) 0.0618(12) Uani 1 1 d . . . . .
 C24 C 0.4902(3) 0.7292(3) 0.36886(15) 0.0520(9) Uani 1 1 d . . . . .
 C16 C 0.4784(3) 0.6998(3) 0.41477(14) 0.0510(9) Uani 1 1 d . . . . .
 H16A H 0.424839 0.683307 0.423490 0.061 Uiso 1 1 calc R U . . .
 H16B H 0.484600 0.653724 0.415585 0.061 Uiso 1 1 calc R U . . .
 C73 C 0.6647(5) 0.6117(4) 0.6879(2) 0.0813(17) Uani 1 1 d . . . . .
 C18 C 0.5637(3) 0.7548(4) 0.59717(17) 0.0622(12) Uani 1 1 d . . . . .
 H18 H 0.544204 0.753635 0.626885 0.075 Uiso 1 1 calc R U . . .
 C23 C 0.6657(3) 0.8700(3) 0.44821(17) 0.0616(12) Uani 1 1 d . . . . .
 H23A H 0.659888 0.879375 0.478840 0.074 Uiso 1 1 calc R U . . .
 H23B H 0.720353 0.885037 0.443386 0.074 Uiso 1 1 calc R U . . .
 C43 C 0.6037(4) 0.9517(3) 0.43722(18) 0.0694(13) Uani 1 1 d . . . . .
 H43 H 0.587175 0.942348 0.466307 0.083 Uiso 1 1 calc R U . . .
 C37 C 0.6485(3) 0.7081(4) 0.6301(2) 0.0724(15) Uani 1 1 d . . . . .
 C68 C 0.6096(4) 1.0116(4) 0.3698(2) 0.0771(16) Uani 1 1 d . . . . .
 C45 C 0.4888(4) 0.8132(3) 0.31607(16) 0.0608(11) Uani 1 1 d . . . . .
 C8 C 0.333333 0.666667 0.50971(19) 0.0394(12) Uani 1 3 d S T P . .
 C9 C 0.5713(3) 0.8256(3) 0.57333(17) 0.0603(11) Uani 1 1 d . . . . .
 C28 C 0.6449(3) 0.7644(4) 0.6000(2) 0.0711(15) Uani 1 1 d . . . . .
 H28A H 0.660977 0.757626 0.570998 0.085 Uiso 1 1 calc R U . . .
 H28B H 0.681812 0.817476 0.609678 0.085 Uiso 1 1 calc R U . . .
 C65 C 0.4515(6) 0.5639(10) 0.7203(3) 0.125(5) Uani 1 1 d . . . . .
 C48 C 0.6401(4) 0.7146(4) 0.6749(2) 0.0716(14) Uani 1 1 d . . . . .
 H48 H 0.627485 0.751440 0.685469 0.086 Uiso 1 1 calc R U . . .
 C29 C 0.4373(3) 0.6127(4) 0.64046(19) 0.0681(14) Uani 1 1 d . . . . .
 C57 C 0.5853(5) 0.9966(4) 0.4120(2) 0.0784(16) Uani 1 1 d . . . . .
 H57 H 0.555668 1.017330 0.423617 0.094 Uiso 1 1 calc R U . . .
 C55 C 0.6497(4) 0.9787(4) 0.3525(2) 0.0788(17) Uani 1 1 d . . . . .
 H55 H 0.664004 0.986511 0.323020 0.095 Uiso 1 1 calc R U . . .
 C40 C 0.4313(5) 0.6465(6) 0.6776(2) 0.090(2) Uani 1 1 d . . . . .
 H40 H 0.423651 0.689469 0.674834 0.108 Uiso 1 1 calc R U . . .
 C41 C 0.4531(4) 0.5507(4) 0.6441(2) 0.0812(19) Uani 1 1 d . . . . .
 H41 H 0.458707 0.525207 0.619811 0.097 Uiso 1 1 calc R U . . .
 C62 C 0.6502(4) 0.6673(4) 0.7032(2) 0.0722(14) Uani 1 1 d . . . . .
 H62 H 0.647127 0.673339 0.733243 0.087 Uiso 1 1 calc R U . . .
 C71 C 0.4959(7) 0.8697(6) 0.2532(2) 0.098(3) Uani 1 1 d . . . . .
 H71A H 0.538126 0.920157 0.243091 0.118 Uiso 1 1 calc R U . . .
 H71B H 0.448582 0.857509 0.237036 0.118 Uiso 1 1 calc R U . . .
 C59 C 0.5091(5) 0.7765(4) 0.28509(18) 0.0747(15) Uani 1 1 d . . . . .
 C53 C 0.4595(5) 0.5312(6) 0.6857(3) 0.102(3) Uani 1 1 d . . . . .
 C51 C 0.4355(7) 0.6224(10) 0.7186(3) 0.128(4) Uani 1 1 d . . . . .
 H51 H 0.427831 0.644872 0.743631 0.153 Uiso 1 1 calc R U . . .
 C19 C 0.4327(3) 0.6411(3) 0.59622(16) 0.0601(11) Uani 1 1 d . . . . .
 H19A H 0.397072 0.596449 0.578330 0.072 Uiso 1 1 calc R U . . .
 H19B H 0.410754 0.675660 0.598706 0.072 Uiso 1 1 calc R U . . .
 C36 C 0.5100(4) 0.6927(4) 0.3376(2) 0.0698(14) Uani 1 1 d . . . . .
 H36 H 0.517156 0.650865 0.345400 0.084 Uiso 1 1 calc R U . . .
 C49 C 0.6629(5) 0.6528(5) 0.6163(2) 0.088(2) Uani 1 1 d . . . . .
 H49 H 0.668530 0.648094 0.586357 0.106 Uiso 1 1 calc R U . . .
 C47 C 0.5196(6) 0.7168(5) 0.2946(2) 0.088(2) Uani 1 1 d . . . . .
 H47 H 0.533049 0.692010 0.272999 0.105 Uiso 1 1 calc R U . . .
 C64 C 0.6700(6) 0.6018(6) 0.6445(3) 0.096(2) Uani 1 1 d . . . . .
 H64 H 0.678220 0.561892 0.634016 0.116 Uiso 1 1 calc R U . . .
 C77 C 0.4734(8) 0.4748(11) 0.7437(5) 0.170(10) Uani 1 1 d . . . . .
 H77A H 0.428942 0.426019 0.754007 0.204 Uiso 1 1 calc R U . . .
 H77B H 0.520965 0.479272 0.756143 0.204 Uiso 1 1 calc R U . . .
 Na32 Na 0.6271(6) 1.0207(5) 0.5641(5) 0.108(4) Uani 0.3333 1 d . . P . .
 Na12 Na 0.4949(5) 0.5206(5) 0.5363(3) 0.077(2) Uani 0.3333 1 d . . P . .

loop_
  _atom_site_aniso_label
  _atom_site_aniso_U_11
  _atom_site_aniso_U_22
  _atom_site_aniso_U_33
  _atom_site_aniso_U_23
  _atom_site_aniso_U_13
  _atom_site_aniso_U_12
 Ni1 0.0454(3) 0.0496(3) 0.0392(3) 0.00021(18) -0.00398(18) 0.0234(2)
 O2 0.0470(14) 0.0490(14) 0.0430(14) -0.0057(11) -0.0029(11) 0.0234(12)
 O21 0.0583(18) 0.101(3) 0.0534(19) -0.0112(18) -0.0079(15) 0.048(2)
 O3 0.0538(16) 0.0558(16) 0.0498(18) -0.0028(13) -0.0103(13) 0.0218(13)
 O4 0.0522(15) 0.0495(15) 0.0560(18) -0.0011(12) 0.0010(13) 0.0254(13)
 O5 0.0511(16) 0.0641(18) 0.0544(18) 0.0025(14) -0.0052(13) 0.0315(14)
 O78 0.122(4) 0.084(3) 0.067(3) 0.016(2) -0.013(3) 0.054(3)
 N6 0.0457(17) 0.0531(18) 0.0425(17) -0.0009(14) -0.0029(13) 0.0237(14)
 O58 0.109(3) 0.081(3) 0.049(2) 0.0068(18) 0.001(2) 0.059(2)
 O81 0.126(5) 0.085(3) 0.076(3) -0.014(2) -0.033(3) 0.051(3)
 O20 0.081(3) 0.075(2) 0.065(2) -0.024(2) -0.020(2) 0.029(2)
 N7 0.054(2) 0.066(2) 0.0419(19) 0.0064(16) -0.0043(14) 0.0277(17)
 O72 0.148(5) 0.106(4) 0.046(2) 0.006(2) 0.006(3) 0.079(4)
 C15 0.047(2) 0.069(3) 0.041(2) 0.0012(18) -0.0024(15) 0.0256(19)
 C13 0.050(2) 0.062(2) 0.048(2) -0.0063(18) -0.0065(17) 0.0278(19)
 O76 0.186(10) 0.290(18) 0.094(6) 0.109(10) 0.000(6) 0.105(12)
 O67 0.108(4) 0.117(5) 0.127(6) 0.064(5) -0.028(4) 0.026(4)
 C42 0.065(3) 0.080(3) 0.057(3) 0.018(2) 0.005(2) 0.030(3)
 C35 0.061(2) 0.064(2) 0.045(2) -0.0047(18) -0.0055(18) 0.036(2)
 C86 0.052(2) 0.067(3) 0.051(2) 0.014(2) -0.0019(18) 0.019(2)
 C24 0.057(2) 0.063(2) 0.042(2) -0.0038(18) -0.0088(17) 0.034(2)
 C16 0.051(2) 0.057(2) 0.043(2) -0.0034(16) -0.0070(17) 0.0261(17)
 C73 0.097(5) 0.070(3) 0.066(4) -0.010(3) -0.021(3) 0.034(3)
 C18 0.055(2) 0.077(3) 0.045(2) -0.004(2) -0.0115(18) 0.025(2)
 C23 0.053(2) 0.063(3) 0.052(2) 0.011(2) -0.0085(18) 0.016(2)
 C43 0.086(4) 0.065(3) 0.046(2) 0.005(2) -0.006(2) 0.029(3)
 C37 0.059(3) 0.093(4) 0.058(3) 0.001(3) -0.018(2) 0.033(3)
 C68 0.092(4) 0.071(3) 0.057(3) 0.015(2) -0.013(3) 0.033(3)
 C45 0.077(3) 0.068(3) 0.043(2) 0.0023(19) -0.002(2) 0.040(2)
 C8 0.0445(18) 0.0445(18) 0.029(3) 0.000 0.000 0.0222(9)
 C9 0.054(2) 0.067(3) 0.050(2) -0.007(2) -0.0096(19) 0.022(2)
 C28 0.051(2) 0.093(4) 0.055(3) 0.005(3) -0.014(2) 0.025(2)
 C65 0.101(6) 0.183(11) 0.064(5) 0.055(6) 0.000(4) 0.050(7)
 C48 0.064(3) 0.084(3) 0.062(3) -0.002(3) -0.017(2) 0.034(3)
 C29 0.057(2) 0.088(4) 0.051(3) 0.016(2) -0.003(2) 0.030(2)
 C57 0.099(5) 0.083(4) 0.059(3) 0.004(3) -0.010(3) 0.051(4)
 C55 0.075(3) 0.092(4) 0.053(3) 0.026(3) 0.002(2) 0.029(3)
 C40 0.080(4) 0.128(7) 0.053(3) 0.013(3) 0.008(3) 0.045(4)
 C41 0.070(3) 0.079(4) 0.067(3) 0.024(3) -0.015(3) 0.017(3)
 C62 0.073(3) 0.083(4) 0.053(3) -0.011(2) -0.018(2) 0.033(3)
 C71 0.166(9) 0.100(5) 0.045(3) 0.004(3) -0.001(4) 0.078(6)
 C59 0.104(5) 0.084(4) 0.042(2) -0.001(2) 0.002(3) 0.052(3)
 C53 0.084(4) 0.103(5) 0.082(5) 0.048(4) -0.016(4) 0.019(4)
 C51 0.123(8) 0.189(13) 0.051(4) 0.010(6) 0.003(4) 0.063(8)
 C19 0.055(2) 0.077(3) 0.044(2) 0.012(2) -0.0009(18) 0.030(2)
 C36 0.092(4) 0.080(3) 0.055(3) -0.010(2) -0.007(2) 0.056(3)
 C49 0.102(5) 0.107(5) 0.062(4) -0.019(3) -0.029(3) 0.056(4)
 C47 0.141(6) 0.105(5) 0.051(3) -0.015(3) -0.003(3) 0.087(5)
 C64 0.128(7) 0.105(5) 0.068(4) -0.024(4) -0.027(4) 0.067(5)
 C77 0.123(8) 0.167(12) 0.130(11) 0.097(11) -0.052(8) 0.004(8)
 Na32 0.092(6) 0.059(4) 0.154(10) -0.018(5) -0.057(7) 0.023(4)
 Na12 0.083(4) 0.088(4) 0.084(5) 0.019(4) -0.006(3) 0.059(4)

_geom_special_details
;
 All esds (except the esd in the dihedral angle between two l.s. planes)
 are estimated using the full covariance matrix.  The cell esds are taken
 into account individually in the estimation of esds in distances, angles
 and torsion angles; correlations between esds in cell parameters are only
 used when they are defined by crystal symmetry.  An approximate (isotropic)
 treatment of cell esds is used for estimating esds involving l.s. planes.
;
loop_
  _geom_bond_atom_site_label_1
  _geom_bond_atom_site_label_2
  _geom_bond_distance
  _geom_bond_site_symmetry_2
  _geom_bond_publ_flag
 Ni1 O2 2.057(3) . ?
 Ni1 O3 2.049(4) . ?
 Ni1 O4 2.087(3) . ?
 Ni1 O5 2.061(3) . ?
 Ni1 N6 2.113(4) . ?
 Ni1 N7 2.106(4) . ?
 O2 C8 1.288(3) . ?
 O21 C13 1.260(6) . ?
 O3 C9 1.258(7) . ?
 O4 H4A 0.8966 . ?
 O4 H4B 0.8955 . ?
 O4 Na12 2.676(7) . ?
 O5 C13 1.242(6) . ?
 O78 H78 0.8400 . ?
 O78 C68 1.368(8) . ?
 N6 H6 1.0000 . ?
 N6 C15 1.477(6) . ?
 N6 C16 1.489(6) . ?
 O58 C45 1.387(7) . ?
 O58 C71 1.412(8) . ?
 O81 H81 0.8400 . ?
 O81 C73 1.391(10) . ?
 O20 C9 1.272(7) . ?
 O20 Na32 2.606(12) . ?
 N7 H7 1.0000 . ?
 N7 C18 1.484(7) . ?
 N7 C19 1.482(7) . ?
 O72 C71 1.416(11) . ?
 O72 C59 1.388(8) . ?
 C15 H15 1.0000 . ?
 C15 C13 1.534(7) . ?
 C15 C23 1.552(8) . ?
 O76 C65 1.368(12) . ?
 O76 C77 1.34(3) . ?
 O67 C53 1.406(14) . ?
 O67 C77 1.47(2) . ?
 C42 H42 0.9500 . ?
 C42 C86 1.394(8) . ?
 C42 C55 1.384(9) . ?
 C35 H35 0.9500 . ?
 C35 C24 1.411(7) . ?
 C35 C45 1.380(7) . ?
 C86 C23 1.506(7) . ?
 C86 C43 1.391(10) . ?
 C24 C16 1.519(6) . ?
 C24 C36 1.390(8) . ?
 C16 H16A 0.9900 . ?
 C16 H16B 0.9900 . ?
 C73 C62 1.368(11) . ?
 C73 C64 1.376(11) . ?
 C18 H18 1.0000 . ?
 C18 C9 1.538(9) . ?
 C18 C28 1.540(8) . ?
 C23 H23A 0.9900 . ?
 C23 H23B 0.9900 . ?
 C43 H43 0.9500 . ?
 C43 C57 1.376(9) . ?
 C37 C28 1.495(9) . ?
 C37 C48 1.419(10) . ?
 C37 C49 1.346(12) . ?
 C68 C57 1.380(10) . ?
 C68 C55 1.378(12) . ?
 C45 C59 1.390(8) . ?
 C28 H28A 0.9900 . ?
 C28 H28B 0.9900 . ?
 C65 C53 1.31(2) . ?
 C65 C51 1.36(2) . ?
 C48 H48 0.9500 . ?
 C48 C62 1.379(10) . ?
 C29 C40 1.375(12) . ?
 C29 C41 1.428(12) . ?
 C29 C19 1.511(7) . ?
 C57 H57 0.9500 . ?
 C55 H55 0.9500 . ?
 C40 H40 0.9500 . ?
 C40 C51 1.383(13) . ?
 C41 H41 0.9500 . ?
 C41 C53 1.378(9) . ?
 C62 H62 0.9500 . ?
 C71 H71A 0.9900 . ?
 C71 H71B 0.9900 . ?
 C59 C47 1.347(10) . ?
 C51 H51 0.9500 . ?
 C19 H19A 0.9900 . ?
 C19 H19B 0.9900 . ?
 C36 H36 0.9500 . ?
 C36 C47 1.403(10) . ?
 C49 H49 0.9500 . ?
 C49 C64 1.408(13) . ?
 C47 H47 0.9500 . ?
 C64 H64 0.9500 . ?
 C77 H77A 0.9900 . ?
 C77 H77B 0.9900 . ?
 Na32 Na12 2.758(13) 2_665 ?

loop_
  _geom_angle_atom_site_label_1
  _geom_angle_atom_site_label_2
  _geom_angle_atom_site_label_3
  _geom_angle
  _geom_angle_site_symmetry_1
  _geom_angle_site_symmetry_3
  _geom_angle_publ_flag
 O2 Ni1 O4 89.97(13) . . ?
 O2 Ni1 O5 172.12(13) . . ?
 O2 Ni1 N6 91.78(13) . . ?
 O2 Ni1 N7 100.07(15) . . ?
 O3 Ni1 O2 84.63(13) . . ?
 O3 Ni1 O4 172.62(14) . . ?
 O3 Ni1 O5 97.42(15) . . ?
 O3 Ni1 N6 89.73(15) . . ?
 O3 Ni1 N7 82.13(16) . . ?
 O4 Ni1 N6 95.48(14) . . ?
 O4 Ni1 N7 93.90(16) . . ?
 O5 Ni1 O4 88.61(14) . . ?
 O5 Ni1 N6 80.64(14) . . ?
 O5 Ni1 N7 87.76(15) . . ?
 N7 Ni1 N6 164.88(15) . . ?
 C8 O2 Ni1 132.6(2) . . ?
 C9 O3 Ni1 114.7(4) . . ?
 Ni1 O4 H4A 112.4 . . ?
 Ni1 O4 H4B 109.6 . . ?
 Ni1 O4 Na12 105.6(3) . . ?
 H4A O4 H4B 103.0 . . ?
 Na12 O4 H4A 113.3 . . ?
 Na12 O4 H4B 113.1 . . ?
 C13 O5 Ni1 116.2(3) . . ?
 C68 O78 H78 109.5 . . ?
 Ni1 N6 H6 107.9 . . ?
 C15 N6 Ni1 108.4(3) . . ?
 C15 N6 H6 107.9 . . ?
 C15 N6 C16 113.8(4) . . ?
 C16 N6 Ni1 110.7(3) . . ?
 C16 N6 H6 107.9 . . ?
 C45 O58 C71 105.6(5) . . ?
 C73 O81 H81 109.5 . . ?
 C9 O20 Na32 125.2(5) . . ?
 Ni1 N7 H7 106.7 . . ?
 C18 N7 Ni1 108.2(3) . . ?
 C18 N7 H7 106.7 . . ?
 C19 N7 Ni1 115.2(3) . . ?
 C19 N7 H7 106.7 . . ?
 C19 N7 C18 112.7(4) . . ?
 C59 O72 C71 106.1(5) . . ?
 N6 C15 H15 109.4 . . ?
 N6 C15 C13 111.0(4) . . ?
 N6 C15 C23 111.0(4) . . ?
 C13 C15 H15 109.4 . . ?
 C13 C15 C23 106.7(4) . . ?
 C23 C15 H15 109.4 . . ?
 O21 C13 C15 117.1(5) . . ?
 O5 C13 O21 124.0(5) . . ?
 O5 C13 C15 118.8(4) . . ?
 C77 O76 C65 106.2(16) . . ?
 C53 O67 C77 100.9(13) . . ?
 C86 C42 H42 119.6 . . ?
 C55 C42 H42 119.6 . . ?
 C55 C42 C86 120.8(7) . . ?
 C24 C35 H35 122.2 . . ?
 C45 C35 H35 122.2 . . ?
 C45 C35 C24 115.5(5) . . ?
 C42 C86 C23 120.8(6) . . ?
 C43 C86 C42 118.1(5) . . ?
 C43 C86 C23 121.1(5) . . ?
 C35 C24 C16 119.4(4) . . ?
 C36 C24 C35 121.5(5) . . ?
 C36 C24 C16 119.0(5) . . ?
 N6 C16 C24 114.8(4) . . ?
 N6 C16 H16A 108.6 . . ?
 N6 C16 H16B 108.6 . . ?
 C24 C16 H16A 108.6 . . ?
 C24 C16 H16B 108.6 . . ?
 H16A C16 H16B 107.6 . . ?
 C62 C73 O81 122.6(7) . . ?
 C62 C73 C64 121.4(7) . . ?
 C64 C73 O81 115.8(8) . . ?
 N7 C18 H18 109.0 . . ?
 N7 C18 C9 110.0(4) . . ?
 N7 C18 C28 112.2(5) . . ?
 C9 C18 H18 109.0 . . ?
 C9 C18 C28 107.5(5) . . ?
 C28 C18 H18 109.0 . . ?
 C15 C23 H23A 109.0 . . ?
 C15 C23 H23B 109.0 . . ?
 C86 C23 C15 112.9(4) . . ?
 C86 C23 H23A 109.0 . . ?
 C86 C23 H23B 109.0 . . ?
 H23A C23 H23B 107.8 . . ?
 C86 C43 H43 119.5 . . ?
 C57 C43 C86 121.0(6) . . ?
 C57 C43 H43 119.5 . . ?
 C48 C37 C28 119.7(7) . . ?
 C49 C37 C28 122.1(7) . . ?
 C49 C37 C48 118.2(7) . . ?
 O78 C68 C57 118.9(8) . . ?
 O78 C68 C55 121.5(6) . . ?
 C55 C68 C57 119.6(6) . . ?
 O58 C45 C59 109.9(5) . . ?
 C35 C45 O58 127.7(5) . . ?
 C35 C45 C59 122.5(5) . . ?
 O2 C8 O2 119.990(15) 2_665 3_565 ?
 O2 C8 O2 119.988(14) . 3_565 ?
 O2 C8 O2 119.987(15) 2_665 . ?
 O3 C9 O20 123.9(6) . . ?
 O3 C9 C18 119.5(5) . . ?
 O20 C9 C18 116.5(5) . . ?
 C18 C28 H28A 109.0 . . ?
 C18 C28 H28B 109.0 . . ?
 C37 C28 C18 112.7(5) . . ?
 C37 C28 H28A 109.0 . . ?
 C37 C28 H28B 109.0 . . ?
 H28A C28 H28B 107.8 . . ?
 C53 C65 O76 111.0(17) . . ?
 C53 C65 C51 122.5(8) . . ?
 C51 C65 O76 126.4(16) . . ?
 C37 C48 H48 120.0 . . ?
 C62 C48 C37 120.0(7) . . ?
 C62 C48 H48 120.0 . . ?
 C40 C29 C41 118.2(6) . . ?
 C40 C29 C19 122.9(7) . . ?
 C41 C29 C19 118.8(6) . . ?
 C43 C57 C68 120.4(7) . . ?
 C43 C57 H57 119.8 . . ?
 C68 C57 H57 119.8 . . ?
 C42 C55 H55 119.9 . . ?
 C68 C55 C42 120.1(6) . . ?
 C68 C55 H55 119.9 . . ?
 C29 C40 H40 117.7 . . ?
 C29 C40 C51 124.7(12) . . ?
 C51 C40 H40 117.7 . . ?
 C29 C41 H41 122.8 . . ?
 C53 C41 C29 114.4(9) . . ?
 C53 C41 H41 122.8 . . ?
 C73 C62 C48 120.0(6) . . ?
 C73 C62 H62 120.0 . . ?
 C48 C62 H62 120.0 . . ?
 O58 C71 O72 109.4(6) . . ?
 O58 C71 H71A 109.8 . . ?
 O58 C71 H71B 109.8 . . ?
 O72 C71 H71A 109.8 . . ?
 O72 C71 H71B 109.8 . . ?
 H71A C71 H71B 108.2 . . ?
 O72 C59 C45 108.8(6) . . ?
 C47 C59 O72 129.0(6) . . ?
 C47 C59 C45 122.3(6) . . ?
 C65 C53 O67 110.9(9) . . ?
 C65 C53 C41 125.4(11) . . ?
 C41 C53 O67 123.7(12) . . ?
 C65 C51 C40 114.7(12) . . ?
 C65 C51 H51 122.7 . . ?
 C40 C51 H51 122.7 . . ?
 N7 C19 C29 113.2(4) . . ?
 N7 C19 H19A 108.9 . . ?
 N7 C19 H19B 108.9 . . ?
 C29 C19 H19A 108.9 . . ?
 C29 C19 H19B 108.9 . . ?
 H19A C19 H19B 107.7 . . ?
 C24 C36 H36 119.5 . . ?
 C24 C36 C47 121.0(6) . . ?
 C47 C36 H36 119.5 . . ?
 C37 C49 H49 118.7 . . ?
 C37 C49 C64 122.6(7) . . ?
 C64 C49 H49 118.7 . . ?
 C59 C47 C36 117.3(6) . . ?
 C59 C47 H47 121.4 . . ?
 C36 C47 H47 121.4 . . ?
 C73 C64 C49 117.6(8) . . ?
 C73 C64 H64 121.2 . . ?
 C49 C64 H64 121.2 . . ?
 O76 C77 O67 110.1(10) . . ?
 O76 C77 H77A 109.6 . . ?
 O76 C77 H77B 109.6 . . ?
 O67 C77 H77A 109.6 . . ?
 O67 C77 H77B 109.6 . . ?
 H77A C77 H77B 108.2 . . ?
 O20 Na32 Na12 96.5(4) . 2_665 ?
 O4 Na12 Na32 119.0(4) . 3_565 ?

loop_
  _geom_hbond_atom_site_label_D
  _geom_hbond_atom_site_label_H
  _geom_hbond_atom_site_label_A
  _geom_hbond_distance_DH
  _geom_hbond_distance_HA
  _geom_hbond_distance_DA
  _geom_hbond_angle_DHA
  _geom_hbond_site_symmetry_A
  _geom_hbond_publ_flag
 O4 H4B O2 0.90 1.80 2.619(5) 150.7 3_565 yes
 O78 H78 O20 0.84 1.86 2.681(8) 166.2 9_564 yes
 O81 H81 O21 0.84 1.82 2.636(7) 163.5 6_565 yes

loop_
  _geom_torsion_atom_site_label_1
  _geom_torsion_atom_site_label_2
  _geom_torsion_atom_site_label_3
  _geom_torsion_atom_site_label_4
  _geom_torsion
  _geom_torsion_site_symmetry_1
  _geom_torsion_site_symmetry_2
  _geom_torsion_site_symmetry_3
  _geom_torsion_site_symmetry_4
  _geom_torsion_publ_flag
 Ni1 O2 C8 O2 2.4(9) . . . 3_565 ?
 Ni1 O2 C8 O2 -179.8(2) . . . 2_665 ?
 Ni1 O3 C9 O20 -174.1(5) . . . . ?
 Ni1 O3 C9 C18 10.0(6) . . . . ?
 Ni1 O5 C13 O21 176.1(4) . . . . ?
 Ni1 O5 C13 C15 -0.4(6) . . . . ?
 Ni1 N6 C15 C13 23.3(4) . . . . ?
 Ni1 N6 C15 C23 -95.1(4) . . . . ?
 Ni1 N6 C16 C24 176.1(3) . . . . ?
 Ni1 N7 C18 C9 24.3(5) . . . . ?
 Ni1 N7 C18 C28 -95.3(4) . . . . ?
 Ni1 N7 C19 C29 171.8(4) . . . . ?
 O78 C68 C57 C43 -178.7(7) . . . . ?
 O78 C68 C55 C42 177.9(7) . . . . ?
 N6 C15 C13 O21 166.9(4) . . . . ?
 N6 C15 C13 O5 -16.4(6) . . . . ?
 N6 C15 C23 C86 -60.6(6) . . . . ?
 O58 C45 C59 O72 -1.4(9) . . . . ?
 O58 C45 C59 C47 178.6(8) . . . . ?
 O81 C73 C62 C48 177.0(7) . . . . ?
 O81 C73 C64 C49 -174.5(8) . . . . ?
 N7 C18 C9 O3 -24.1(7) . . . . ?
 N7 C18 C9 O20 159.7(5) . . . . ?
 N7 C18 C28 C37 -70.7(7) . . . . ?
 O72 C59 C47 C36 179.4(8) . . . . ?
 C15 N6 C16 C24 -61.6(5) . . . . ?
 C13 C15 C23 C86 178.4(5) . . . . ?
 O76 C65 C53 O67 2.3(13) . . . . ?
 O76 C65 C53 C41 -176.4(10) . . . . ?
 O76 C65 C51 C40 173.6(11) . . . . ?
 C42 C86 C23 C15 -76.5(6) . . . . ?
 C42 C86 C43 C57 -0.3(9) . . . . ?
 C35 C24 C16 N6 -63.7(6) . . . . ?
 C35 C24 C36 C47 1.0(10) . . . . ?
 C35 C45 C59 O72 179.8(6) . . . . ?
 C35 C45 C59 C47 -0.2(12) . . . . ?
 C86 C42 C55 C68 2.5(10) . . . . ?
 C86 C43 C57 C68 -0.8(11) . . . . ?
 C24 C35 C45 O58 -177.3(6) . . . . ?
 C24 C35 C45 C59 1.3(9) . . . . ?
 C24 C36 C47 C59 0.2(13) . . . . ?
 C16 N6 C15 C13 -100.3(4) . . . . ?
 C16 N6 C15 C23 141.3(4) . . . . ?
 C16 C24 C36 C47 178.5(7) . . . . ?
 C18 N7 C19 C29 -63.3(7) . . . . ?
 C23 C15 C13 O21 -72.0(6) . . . . ?
 C23 C15 C13 O5 104.7(5) . . . . ?
 C23 C86 C43 C57 -179.4(6) . . . . ?
 C43 C86 C23 C15 102.6(6) . . . . ?
 C37 C48 C62 C73 -3.1(10) . . . . ?
 C37 C49 C64 C73 -2.5(14) . . . . ?
 C45 O58 C71 O72 -5.4(11) . . . . ?
 C45 C35 C24 C16 -179.2(5) . . . . ?
 C45 C35 C24 C36 -1.7(8) . . . . ?
 C45 C59 C47 C36 -0.6(14) . . . . ?
 C9 C18 C28 C37 168.2(5) . . . . ?
 C28 C18 C9 O3 98.4(6) . . . . ?
 C28 C18 C9 O20 -77.9(7) . . . . ?
 C28 C37 C48 C62 -174.1(5) . . . . ?
 C28 C37 C49 C64 176.9(8) . . . . ?
 C65 O76 C77 O67 9.9(16) . . . . ?
 C48 C37 C28 C18 -68.8(7) . . . . ?
 C48 C37 C49 C64 -0.1(12) . . . . ?
 C29 C40 C51 C65 4.1(16) . . . . ?
 C29 C41 C53 O67 -177.9(7) . . . . ?
 C29 C41 C53 C65 0.7(12) . . . . ?
 C57 C68 C55 C42 -3.5(11) . . . . ?
 C55 C42 C86 C23 178.6(6) . . . . ?
 C55 C42 C86 C43 -0.5(9) . . . . ?
 C55 C68 C57 C43 2.7(11) . . . . ?
 C40 C29 C41 C53 0.9(9) . . . . ?
 C40 C29 C19 N7 105.7(7) . . . . ?
 C41 C29 C40 C51 -3.5(12) . . . . ?
 C41 C29 C19 N7 -70.5(7) . . . . ?
 C62 C73 C64 C49 2.3(14) . . . . ?
 C71 O58 C45 C35 -177.1(7) . . . . ?
 C71 O58 C45 C59 4.1(9) . . . . ?
 C71 O72 C59 C45 -2.0(10) . . . . ?
 C71 O72 C59 C47 178.0(10) . . . . ?
 C59 O72 C71 O58 4.6(11) . . . . ?
 C53 O67 C77 O76 -8.4(14) . . . . ?
 C53 C65 C51 C40 -2.4(17) . . . . ?
 C51 C65 C53 O67 178.9(11) . . . . ?
 C51 C65 C53 C41 0.2(16) . . . . ?
 C19 N7 C18 C9 -104.3(5) . . . . ?
 C19 N7 C18 C28 136.1(5) . . . . ?
 C19 C29 C40 C51 -179.7(9) . . . . ?
 C19 C29 C41 C53 177.3(6) . . . . ?
 C36 C24 C16 N6 118.7(5) . . . . ?
 C49 C37 C28 C18 114.2(8) . . . . ?
 C49 C37 C48 C62 2.9(10) . . . . ?
 C64 C73 C62 C48 0.5(12) . . . . ?
 C77 O76 C65 C53 -7.7(16) . . . . ?
 C77 O76 C65 C51 175.9(13) . . . . ?
 C77 O67 C53 C65 3.5(10) . . . . ?
 C77 O67 C53 C41 -177.7(8) . . . . ?
 Na32 O20 C9 O3 -0.5(9) . . . . ?
 Na32 O20 C9 C18 175.6(5) . . . . ?

_shelx_res_file
;
TITL 1Ni.res in R3
    1ni-sc.res
    created by SHELXL-2018/3 at 10:45:52 on 29-Jan-2020
REM Old TITL 48_merge_a.res in R3
REM SHELXT solution in R3
REM R1 0.148, Rweak 0.051, Alpha 0.008, Orientation as input
REM Flack x = -0.126 ( 0.024 ) from Parsons' quotients
REM Formula found by SHELXT: C79 N45 Ni3 O33
CELL 0.79983 20.02 20.02 31.13 90 90 120
ZERR 2.99997 0.002 0.002 0.01 0 0 0
LATT -3
SYMM -Y,+X-Y,+Z
SYMM +Y-X,-X,+Z
SFAC C H N Na Ni O
DISP C 0.005 0.002 14.959
DISP H -0 0 0.629
DISP N 0.009 0.004 26.469
DISP Na 0.046 0.032 163.553
DISP Ni 0.329 1.39 6296.221
DISP O 0.015 0.008 44.739
UNIT 309 306 18 6 9 108
EQIV $1 +Y-X,1-X,+Z
EQIV $2 0.333+Y-X,1.667-X,-0.333+Z
EQIV $3 0.667+Y-X,1.333-X,0.333+Z

L.S. 75 0 237
PLAN  25
SIZE 0.5 0.5 1
TEMP -173.1(10)
CONF
HTAB O4 O2_$1
HTAB O78 O20_$2
HTAB O81 O21_$3
BOND $H
list 4
MORE -1
fmap 2
acta
OMIT -3 60
OMIT -6 4 -4
OMIT -2 2 -4
OMIT 0 0 -6
OMIT 0 0 6
OMIT -2 5 -7
OMIT -2 8 -4
OMIT -5 3 7
OMIT 0 2 4
OMIT -2 6 4
OMIT 2 4 4
OMIT -3 2 10
OMIT -3 5 7
OMIT 1 3 -8
OMIT 0 3 6
OMIT -9 6 15
OMIT -3 9 -15
OMIT -18 21 -18
OMIT -7 19 -20
OMIT -11 17 -16
OMIT 0 14 -23
OMIT -11 16 -18
OMIT -10 15 -16
OMIT -13 18 -19
OMIT -11 17 -19
OMIT -3 14 -14
OMIT -10 14 -18
OMIT -11 19 -18
OMIT -8 15 -14
OMIT -3 13 -16
OMIT -8 15 -17
OMIT -12 17 -20
OMIT -10 18 -19
OMIT -3 14 -17
OMIT 0 14 -20
OMIT -3 15 -21
OMIT -1 1 1
OMIT 0 1 -1
OMIT 1 13 -21
OMIT -11 19 -15
OMIT -13 17 -18
OMIT -12 17 -17
OMIT -9 18 -18
OMIT -7 18 -19
OMIT -12 16 -19
OMIT -1 12 -13
OMIT -9 16 -16
OMIT -10 19 -17
OMIT -9 16 -13
OMIT -4 15 -19
OMIT -11 18 -20
OMIT -3 14 -20
OMIT -4 14 -15
OMIT -3 12 -15
OMIT -6 14 -17
OMIT -4 14 -18
OMIT -1 1 -2
OMIT -7 17 -18
OMIT -7 16 -20
OMIT -1 3 -10
OMIT -7 15 -19
OMIT -2 3 -5
OMIT -3 16 -22
OMIT 1 2 5
OMIT -9 15 -18
OMIT -6 17 -20
OMIT 0 0 -3
OMIT -1 14 -21
OMIT 2 2 -6
OMIT -4 6 -4
OMIT -7 5 6
OMIT 0 0 3
OMIT -2 4 6
OMIT 2 3 -7
OMIT -7 7 -8
OMIT -5 5 2
OMIT 8 10 1
OMIT 0 5 -2
OMIT -6 6 15
OMIT -7 10 -5
OMIT -5 18 -20
OMIT -3 5 1
OMIT -3 3 -6
OMIT -1 2 0
OMIT 1 1 0
OMIT 0 7 8
OMIT 0 2 1
OMIT -2 2 -1
OMIT 3 7 5
OMIT -10 18 -1
OMIT 0 6 -15
OMIT -13 9 -1
OMIT -5 3 -8
OMIT -3 4 8
OMIT -8 6 4
OMIT -5 6 1
OMIT -1 6 11
OMIT -4 3 2
OMIT -2 5 8
OMIT -3 3 6
OMIT -2 7 -6
OMIT -1 4 -2
OMIT -1 2 6
OMIT 1 5 -1
OMIT -5 3 4
OMIT -2 5 -4
OMIT -5 3 -2
OMIT -4 6 2
OMIT -2 4 -6
OMIT 1 1 -6
OMIT 0 3 -6
OMIT -7 7 7
OMIT -5 5 -7
OMIT 1 1 -3
OMIT 0 5 7
OMIT 2 4 -2
OMIT -9 5 4
OMIT -1 2 3
REM <olex2.extras>
REM <HklSrc "%.\\1ni-sc.hkl">
REM </olex2.extras>

WGHT    0.160100    1.990700
FVAR       0.17971
NI1   5    0.504404    0.710933    0.509520    11.00000    0.04540    0.04964 =
         0.03921    0.00021   -0.00398    0.02342
O2    6    0.405446    0.718145    0.510159    11.00000    0.04702    0.04901 =
         0.04299   -0.00573   -0.00288    0.02343
O21   6    0.706400    0.745896    0.458640    11.00000    0.05825    0.10066 =
         0.05338   -0.01121   -0.00790    0.04809
O3    6    0.555823    0.820644    0.533906    11.00000    0.05376    0.05579 =
         0.04980   -0.00280   -0.01027    0.02179
O4    6    0.440460    0.595879    0.490200    11.00000    0.05221    0.04952 =
         0.05602   -0.00114    0.00098    0.02541
AFIX   7
H4A   2    0.442912    0.590248    0.461770    11.00000   -1.50000
H4B   2    0.390209    0.578459    0.494629    11.00000   -1.50000
AFIX   0
O5    6    0.603455    0.705572    0.499861    11.00000    0.05108    0.06412 =
         0.05439    0.00248   -0.00518    0.03152
O78   6    0.591622    1.057771    0.345818    11.00000    0.12193    0.08440 =
         0.06692    0.01633   -0.01288    0.05389
AFIX 147
H78   2    0.607999    1.060818    0.320638    11.00000   -1.50000
AFIX   0
N6    3    0.532062    0.756750    0.446709    11.00000    0.04566    0.05314 =
         0.04252   -0.00092   -0.00288    0.02367
AFIX  13
H6    2    0.525504    0.803065    0.445573    11.00000   -1.20000
AFIX   0
O58   6    0.483615    0.873448    0.297576    11.00000    0.10920    0.08128 =
         0.04905    0.00679    0.00085    0.05865
O81   6    0.678833    0.564670    0.714776    11.00000    0.12626    0.08487 =
         0.07636   -0.01387   -0.03323    0.05111
AFIX 147
H81   2    0.696630    0.587331    0.738261    11.00000   -1.50000
AFIX   0
O20   6    0.597455    0.887577    0.594932    11.00000    0.08122    0.07472 =
         0.06546   -0.02371   -0.02010    0.02914
N7    3    0.508448    0.683142    0.574353    11.00000    0.05375    0.06640 =
         0.04187    0.00638   -0.00432    0.02765
AFIX  13
H7    2    0.530964    0.648419    0.574822    11.00000   -1.20000
AFIX   0
O72   6    0.515577    0.811836    0.245702    11.00000    0.14849    0.10627 =
         0.04606    0.00573    0.00578    0.07941
C15   1    0.614108    0.782588    0.438560    11.00000    0.04689    0.06906 =
         0.04065    0.00125   -0.00243    0.02563
AFIX  13
H15   2    0.620814    0.772504    0.407847    11.00000   -1.20000
AFIX   0
C13   1    0.642424    0.740150    0.467816    11.00000    0.05041    0.06234 =
         0.04751   -0.00630   -0.00649    0.02784
O76   6    0.465782    0.534411    0.756556    11.00000    0.18641    0.28958 =
         0.09450    0.10869    0.00008    0.10508
O67   6    0.477255    0.473635    0.696477    11.00000    0.10761    0.11703 =
         0.12709    0.06437   -0.02820    0.02585
C42   1    0.669161    0.934303    0.377912    11.00000    0.06521    0.07990 =
         0.05732    0.01823    0.00546    0.02952
AFIX  43
H42   2    0.698571    0.913495    0.366021    11.00000   -1.20000
AFIX   0
C35   1    0.477803    0.790867    0.358610    11.00000    0.06117    0.06392 =
         0.04518   -0.00466   -0.00553    0.03573
AFIX  43
H35   2    0.462905    0.815357    0.379599    11.00000   -1.20000
AFIX   0
C86   1    0.646132    0.919757    0.420774    11.00000    0.05201    0.06724 =
         0.05127    0.01408   -0.00191    0.01870
C24   1    0.490160    0.729240    0.368856    11.00000    0.05665    0.06328 =
         0.04151   -0.00382   -0.00885    0.03408
C16   1    0.478445    0.699793    0.414774    11.00000    0.05119    0.05739 =
         0.04292   -0.00342   -0.00701    0.02612
AFIX  23
H16A  2    0.424839    0.683307    0.423490    11.00000   -1.20000
H16B  2    0.484600    0.653724    0.415585    11.00000   -1.20000
AFIX   0
C73   1    0.664681    0.611684    0.687886    11.00000    0.09716    0.07014 =
         0.06590   -0.00989   -0.02064    0.03384
C18   1    0.563742    0.754835    0.597167    11.00000    0.05502    0.07676 =
         0.04486   -0.00398   -0.01150    0.02540
AFIX  13
H18   2    0.544204    0.753635    0.626885    11.00000   -1.20000
AFIX   0
C23   1    0.665712    0.869954    0.448214    11.00000    0.05264    0.06310 =
         0.05232    0.01091   -0.00850    0.01637
AFIX  23
H23A  2    0.659888    0.879375    0.478840    11.00000   -1.20000
H23B  2    0.720353    0.885037    0.443386    11.00000   -1.20000
AFIX   0
C43   1    0.603687    0.951679    0.437217    11.00000    0.08585    0.06517 =
         0.04559    0.00452   -0.00579    0.02897
AFIX  43
H43   2    0.587175    0.942348    0.466307    11.00000   -1.20000
AFIX   0
C37   1    0.648455    0.708103    0.630101    11.00000    0.05942    0.09337 =
         0.05787    0.00101   -0.01802    0.03326
C68   1    0.609555    1.011617    0.369788    11.00000    0.09204    0.07134 =
         0.05706    0.01465   -0.01344    0.03259
C45   1    0.488798    0.813189    0.316075    11.00000    0.07679    0.06771 =
         0.04341    0.00230   -0.00238    0.04033
C8    1    0.333333    0.666667    0.509712    10.33333    0.04448    0.04448 =
         0.02937    0.00000    0.00000    0.02224
C9    1    0.571329    0.825579    0.573328    11.00000    0.05383    0.06660 =
         0.04966   -0.00737   -0.00963    0.02194
C28   1    0.644900    0.764434    0.599981    11.00000    0.05066    0.09288 =
         0.05531    0.00452   -0.01365    0.02510
AFIX  23
H28A  2    0.660977    0.757626    0.570998    11.00000   -1.20000
H28B  2    0.681812    0.817476    0.609678    11.00000   -1.20000
AFIX   0
C65   1    0.451542    0.563904    0.720295    11.00000    0.10051    0.18263 =
         0.06380    0.05479    0.00021    0.04966
C48   1    0.640073    0.714561    0.674921    11.00000    0.06436    0.08397 =
         0.06196   -0.00207   -0.01731    0.03361
AFIX  43
H48   2    0.627485    0.751440    0.685469    11.00000   -1.20000
AFIX   0
C29   1    0.437298    0.612652    0.640461    11.00000    0.05693    0.08805 =
         0.05065    0.01602   -0.00252    0.02970
C57   1    0.585280    0.996568    0.411953    11.00000    0.09907    0.08342 =
         0.05933    0.00385   -0.01000    0.05050
AFIX  43
H57   2    0.555668    1.017330    0.423617    11.00000   -1.20000
AFIX   0
C55   1    0.649682    0.978707    0.352474    11.00000    0.07540    0.09163 =
         0.05270    0.02628    0.00194    0.02929
AFIX  43
H55   2    0.664004    0.986511    0.323020    11.00000   -1.20000
AFIX   0
C40   1    0.431269    0.646479    0.677570    11.00000    0.07965    0.12820 =
         0.05250    0.01304    0.00763    0.04494
AFIX  43
H40   2    0.423651    0.689469    0.674834    11.00000   -1.20000
AFIX   0
C41   1    0.453079    0.550750    0.644078    11.00000    0.07020    0.07932 =
         0.06664    0.02432   -0.01502    0.01674
AFIX  43
H41   2    0.458707    0.525207    0.619811    11.00000   -1.20000
AFIX   0
C62   1    0.650202    0.667294    0.703167    11.00000    0.07338    0.08287 =
         0.05259   -0.01112   -0.01811    0.03318
AFIX  43
H62   2    0.647127    0.673339    0.733243    11.00000   -1.20000
AFIX   0
C71   1    0.495938    0.869670    0.253188    11.00000    0.16589    0.10023 =
         0.04488    0.00430   -0.00114    0.07841
AFIX  23
H71A  2    0.538126    0.920157    0.243091    11.00000   -1.20000
H71B  2    0.448582    0.857509    0.237036    11.00000   -1.20000
AFIX   0
C59   1    0.509087    0.776549    0.285086    11.00000    0.10393    0.08433 =
         0.04199   -0.00099    0.00223    0.05174
C53   1    0.459461    0.531164    0.685690    11.00000    0.08354    0.10323 =
         0.08154    0.04823   -0.01569    0.01861
C51   1    0.435506    0.622383    0.718603    11.00000    0.12323    0.18934 =
         0.05056    0.01029    0.00314    0.06329
AFIX  43
H51   2    0.427831    0.644872    0.743631    11.00000   -1.20000
AFIX   0
C19   1    0.432656    0.641106    0.596221    11.00000    0.05473    0.07732 =
         0.04450    0.01238   -0.00093    0.03024
AFIX  23
H19A  2    0.397072    0.596449    0.578330    11.00000   -1.20000
H19B  2    0.410754    0.675660    0.598706    11.00000   -1.20000
AFIX   0
C36   1    0.510006    0.692731    0.337563    11.00000    0.09160    0.08016 =
         0.05533   -0.01046   -0.00694    0.05612
AFIX  43
H36   2    0.517156    0.650865    0.345400    11.00000   -1.20000
AFIX   0
C49   1    0.662907    0.652834    0.616322    11.00000    0.10209    0.10658 =
         0.06164   -0.01904   -0.02880    0.05581
AFIX  43
H49   2    0.668530    0.648094    0.586357    11.00000   -1.20000
AFIX   0
C47   1    0.519636    0.716820    0.294555    11.00000    0.14104    0.10544 =
         0.05117   -0.01459   -0.00257    0.08719
AFIX  43
H47   2    0.533049    0.692010    0.272999    11.00000   -1.20000
AFIX   0
C64   1    0.670023    0.601769    0.644536    11.00000    0.12777    0.10503 =
         0.06754   -0.02413   -0.02727    0.06679
AFIX  43
H64   2    0.678220    0.561892    0.634016    11.00000   -1.20000
AFIX   0
C77   1    0.473396    0.474822    0.743698    11.00000    0.12275    0.16677 =
         0.12991    0.09666   -0.05225    0.00373
AFIX  23
H77A  2    0.428942    0.426019    0.754007    11.00000   -1.20000
H77B  2    0.520965    0.479272    0.756143    11.00000   -1.20000
AFIX   0
NA32  4    0.627057    1.020697    0.564139    10.33333    0.09186    0.05879 =
         0.15419   -0.01838   -0.05714    0.02280
NA12  4    0.494890    0.520593    0.536276    10.33333    0.08295    0.08764 =
         0.08351    0.01882   -0.00634    0.05950
HKLF 4


REM  1Ni.res in R3
REM wR2 = 0.1860, GooF = S = 1.111, Restrained GooF = 1.111 for all data
REM R1 = 0.0710 for 9583 Fo > 4sig(Fo) and 0.0715 for all 9751 data
REM 466 parameters refined using 1 restraints

END

WGHT      0.1601      1.9907

REM Highest difference peak  1.043,  deepest hole -0.468,  1-sigma level  0.120
Q1    1   0.6161  1.1126  0.6297  11.00000  0.05    1.04
Q2    1   0.5304  0.3659  0.8105  11.00000  0.05    0.94
Q3    1   0.5459  0.6918  0.1876  11.00000  0.05    0.94
Q4    1   0.3333  0.6667  0.2181  10.33333  0.05    0.80
Q5    1   0.6431  0.5866  0.5036  11.00000  0.05    0.79
Q6    1   0.3414  0.7389  0.1879  11.00000  0.05    0.73
Q7    1   0.7554  0.6647  0.5006  11.00000  0.05    0.72
Q8    1   0.6271  0.7767  0.1904  11.00000  0.05    0.68
Q9    1   0.4442  0.4065  0.8358  11.00000  0.05    0.64
Q10   1   0.8313  0.8398  0.5079  11.00000  0.05    0.63
Q11   1   0.3333  0.6667  0.5964  10.33333  0.05    0.55
Q12   1   0.6047  0.3423  0.6316  11.00000  0.05    0.51
Q13   1   0.5874  0.6974  0.8087  11.00000  0.05    0.47
Q14   1   0.6340  0.5221  0.5139  11.00000  0.05    0.47
Q15   1   0.8345  0.6304  0.6025  11.00000  0.05    0.46
Q16   1   0.4579  0.5436  0.5109  11.00000  0.05    0.46
Q17   1   0.6418  0.4245  0.5889  11.00000  0.05    0.46
Q18   1   0.6675  0.4422  0.6998  11.00000  0.05    0.45
Q19   1   0.6868  1.0535  0.5458  11.00000  0.05    0.44
Q20   1   0.7480  0.4850  0.6774  11.00000  0.05    0.44
Q21   1   0.5593  0.8605  0.1620  11.00000  0.05    0.43
Q22   1   0.5662  0.5254  0.5165  11.00000  0.05    0.41
Q23   1   0.6667  0.3333  0.7088  10.33333  0.05    0.40
Q24   1   0.6842  1.1310  0.4935  11.00000  0.05    0.40
Q25   1   0.3239  0.5467  0.8238  11.00000  0.05    0.37
;
_shelx_res_checksum                68201
_shelx_hkl_file
;
   1  -1  35   63.51    3.40
   1  -1  35   67.74    4.59
   1  -1  35   69.41    3.67
   1  -1  35   60.30    3.31
   1  -1  35   71.91    4.10
   1  -1  35   66.44    4.08
   1  -1  35   66.47    3.35
   1   0 -35   65.12    3.74
   1   0 -35   63.51    3.42
   1   0 -35   72.10    5.04
   1   0 -35   69.44    3.61
   1   0 -35   67.80    3.95
   1   0 -35   65.89    3.71
   1  -1  32  114.11    4.88
   1  -1  32  116.83    5.38
   1  -1  32  117.23    5.02
   1  -1  32  119.82    5.84
   1  -1  32  110.65    4.71
   1  -1  32  119.85    6.22
   1   0 -32  113.95    5.87
   1   0 -32  130.17    5.86
   1   0 -32  125.85    6.11
   1   0 -32  113.61    4.63
   1   0 -32  121.68    4.90
   1   0 -32  121.99    5.42
   1   0 -32  120.78    5.03
   1   0 -32  118.12    5.21
   1  -1  29  137.46    5.89
   1  -1  29  139.97    6.70
   1  -1  29  135.11    5.35
   1  -1  29  136.07    5.82
   1  -1  29  134.10    5.27
   1  -1  29  141.70    5.90
   1  -1  29  144.63    6.70
   1  -1  29  136.35    5.43
   1   0 -29  151.69    6.77
   1   0 -29  139.63    6.64
   1   0 -29  154.85    6.58
   1   0 -29  158.03    6.43
   1   0 -29  146.55    5.55
   1   0 -29  148.83    5.66
   1   0 -29  154.17    5.97
   1   0 -29  159.76    6.69
   1   0 -29  144.69    4.92
   1   0 -29  156.64    5.29
   1  -1  26   95.36    4.23
   1  -1  26   94.80    4.17
   1  -1  26  104.38    4.19
   1  -1  26   98.51    4.95
   1  -1  26  101.81    4.18
   1  -1  26  101.60    4.41
   1  -1  26  111.85    5.38
   1   0 -26   68.70    3.65
   1   0 -26   69.75    3.34
   1   0 -26   66.35    3.24
   1   0 -26   68.51    3.83
   1   0 -26   66.35    2.60
   1   0 -26   73.24    3.60
   1   0 -26   68.17    2.98
   1   0 -26   69.90    2.73
   1   0 -26   66.63    2.86
   1   0 -26   70.61    2.99
   1  -1  23  549.53   17.36
   1  -1  23  560.03   20.89
   1  -1  23  571.46   17.98
   1  -1  23  534.70   18.40
   1  -1  23  552.62   18.76
   1  -1  23  575.47   22.04
   1  -1  23  575.16   21.88
   1  -1  23  582.58   19.71
   1  -1  23  575.78   21.44
   1   0 -23  613.47   19.40
   1   0 -23  602.04   22.40
   1   0 -23  621.19   23.52
   1   0 -23  636.02   23.96
   1   0 -23  590.92   21.99
   1   0 -23  603.89   19.10
   1   0 -23  601.11   20.20
   1   0 -23  609.45   20.76
   1   0 -23  593.70   19.98
   1  -1  20  242.36    8.47
   1  -1  20  229.27    8.91
   1  -1  20  241.69    9.36
   1  -1  20  250.03    8.81
   1  -1  20  238.44    7.70
   1  -1  20  233.07    7.44
   1   0 -20  285.42    9.90
   1   0 -20  292.15   10.29
   1   0 -20  281.43    9.70
   1   0 -20  288.45   11.34
   1   0 -20  285.51    9.79
   1   0 -20  291.38   11.54
   1   0 -20  277.91   10.68
   1   0 -20  289.34    9.36
   1   0 -20  272.20    8.80
   1  -1  17  146.08    5.32
   1  -1  17  151.97    5.58
   1  -1  17  142.87    5.18
   1  -1  17  144.57    5.19
   1  -1  17  148.00    4.88
   1  -1  17  151.85    4.88
   1  -1  17  156.95    6.53
   1  -1  17  156.17    6.44
   1   0 -17  121.52    4.96
   1   0 -17  120.94    5.16
   1   0 -17  129.03    5.27
   1   0 -17  124.21    5.23
   1   0 -17  123.13    4.18
   1   0 -17  121.74    4.10
   1   0 -17  115.68    4.16
   1   0 -17  128.13    4.75
   1   0 -17  118.03    4.22
   1  -1  14 1237.75   45.19
   1  -1  14 1113.88   36.79
   1  -1  14 1194.19   43.43
   1  -1  14 1163.30   42.29
   1  -1  14 1203.77   43.89
   1  -1  14 1163.92   38.49
   1  -1  14 1156.21   38.21
   1  -1  14 1190.80   39.42
   1  -1  14 1137.05   35.21
   1  -1  14 1190.49   36.97
   1   0 -14 1167.01   42.41
   1   0 -14 1116.66   32.96
   1   0 -14 1185.85   43.28
   1   0 -14 1129.02   37.25
   1   0 -14 1179.98   38.95
   1   0 -14 1083.30   33.64
   1   0 -14 1126.55   41.02
   1   0 -14 1174.42   34.69
   1   0 -14 1129.64   35.12
   1   0 -14 1108.94   36.57
   1   0 -14 1191.41   39.35
   1   0 -14 1171.02   42.75
   1  -1  11 1649.51   59.65
   1  -1  11 1595.14   52.51
   1  -1  11 1726.12   56.84
   1  -1  11 1624.18   53.41
   1  -1  11 1728.28   56.78
   1  -1  11 1658.78   60.05
   1  -1  11 1694.61   61.47
   1  -1  11 1616.46   49.98
   1  -1  11 1689.97   52.36
   1  -1  11 1734.15   62.74
   1   0 -11 1718.09   62.18
   1   0 -11 1738.17   62.77
   1   0 -11 1683.49   55.32
   1   0 -11 1645.50   54.00
   1   0 -11 1687.81   61.16
   1   0 -11 1709.13   61.90
   1   0 -11 1717.78   53.13
   1   0 -11 1800.56   59.18
   1   0 -11 1636.85   53.81
   1   0 -11 1571.36   46.09
   1   0 -11 1612.13   47.26
   1   0 -11 1711.91   52.91
   1  -1   8  475.08   15.78
   1  -1   8  480.33   15.95
   1  -1   8  482.19   16.02
   1  -1   8  461.18   15.34
   1  -1   8  496.09   18.17
   1  -1   8  476.01   17.42
   1  -1   8  490.53   17.91
   1  -1   8  485.58   17.73
   1   0  -8  531.61   17.54
   1   0  -8  525.74   17.38
   1   0  -8  486.51   15.19
   1   0  -8  525.44   19.14
   1   0  -8  542.12   15.93
   1   0  -8  515.55   18.84
   1   0  -8  546.13   16.07
   1   0  -8  516.17   18.89
   1   0  -8  524.51   15.66
   1   0  -8  511.23   16.88
   1   0  -8  509.68   18.67
   1   0  -8  520.18   17.16
   1   0  -8  519.26   16.15
   1  -1   5 2631.80   94.68
   1  -1   5 2558.29   83.93
   1  -1   5 2517.20   82.57
   1  -1   5 2578.36   92.76
   1  -1   5 2604.93   77.13
   1  -1   5 2571.57   92.70
   1  -1   5 2561.69   83.83
   1  -1   5 2570.96   84.08
   1  -1   5 2567.56   92.61
   1   0  -5 2713.35   97.64
   1   0  -5 2812.51  101.19
   1   0  -5 2836.91  102.34
   1   0  -5 2671.66   96.35
   1   0  -5 2974.68   97.30
   1   0  -5 2742.70   89.67
   1   0  -5 2882.93   94.65
   1   0  -5 2949.97   90.97
   1   0  -5 2738.99   84.45
   1   0  -5 2825.17   83.68
   1   0  -5 2643.54   77.22
   1   0  -5 2755.06   80.44
   1  -1  -4 1103.38   36.23
   1  -1  -4 1165.77   38.27
   1  -1  -4 1230.34   44.48
   1  -1  -4 1120.68   40.50
   1  -1  -4 1141.07   37.44
   1  -1  -4 1081.14   35.46
   1  -1  -4 1112.34   40.28
   1  -1  -4 1183.38   42.84
   1  -1  -4 1093.19   31.97
   1  -1  -4 1087.01   31.79
   1  -1  -4 1128.40   33.42
   1  -1  -4 1049.02   32.43
   1  -1  -4 1110.79   34.32
   1   0   4 1174.11   34.38
   1   0   4 1120.37   32.84
   1   0   4 1149.72   37.81
   1   0   4 1155.59   41.70
   1   0   4 1108.63   40.03
   1   0   4 1158.37   38.09
   1   0   4 1144.47   37.53
   1   0   4 1160.84   41.95
   1   0   4 1179.06   42.63
   1   0   4 1121.61   36.79
   1   0   4 1202.84   37.22
   1   0   4 1188.63   36.73
   1  -1  -7  126.09    4.28
   1  -1  -7  124.40    4.88
   1  -1  -7  118.40    4.63
   1  -1  -7  115.81    4.07
   1  -1  -7  115.31    3.50
   1  -1  -7  122.67    4.19
   1  -1  -7  120.69    4.19
   1  -1  -7  122.79    3.99
   1  -1  -7  118.71    3.85
   1  -1  -7  111.30    4.38
   1  -1  -7  119.02    4.67
   1  -1  -7  118.90    3.60
   1   0   7  156.48    4.98
   1   0   7  162.07    4.94
   1   0   7  160.62    6.09
   1   0   7  161.09    6.13
   1   0   7  166.18    6.28
   1   0   7  163.43    4.93
   1   0   7  153.02    5.85
   1   0   7  152.13    4.91
   1   0   7  151.36    5.23
   1   0   7  164.58    5.66
   1   0   7  142.16    4.88
   1   0   7  151.88    5.20
   1  -1 -10  715.41   23.68
   1  -1 -10  683.59   22.58
   1  -1 -10  677.41   24.79
   1  -1 -10  703.36   25.76
   1  -1 -10  671.23   24.63
   1  -1 -10  689.46   22.82
   1  -1 -10  700.27   23.24
   1  -1 -10  695.33   25.48
   1  -1 -10  673.08   20.99
   1  -1 -10  668.14   19.66
   1  -1 -10  673.70   19.81
   1  -1 -10  707.99   22.05
   1  -1 -10  697.18   20.90
   1   0  10  699.65   23.22
   1   0  10  680.19   22.60
   1   0  10  624.90   20.75
   1   0  10  692.85   20.67
   1   0  10  667.52   22.14
   1   0  10  714.79   26.13
   1   0  10  657.64   24.13
   1   0  10  681.73   25.01
   1   0  10  680.50   24.85
   1   0  10  675.25   21.08
   1   0  10  724.06   21.29
   1   0  10  696.25   21.63
   1   0  10  700.89   20.69
   1  -1 -13 3280.49  118.59
   1  -1 -13 3283.57   96.01
   1  -1 -13 3305.20  119.67
   1  -1 -13 3122.95  102.52
   1  -1 -13 3277.40  107.56
   1  -1 -13 3184.72  114.97
   1  -1 -13 3311.37  119.61
   1  -1 -13 3200.17   93.63
   1  -1 -13 3175.47  104.16
   1  -1 -13 3295.93  107.99
   1  -1 -13 3317.55  102.49
   1  -1 -13 3175.47   98.04
   1   0  13 3345.36  120.78
   1   0  13 3342.27  120.53
   1   0  13 3345.36   97.89
   1   0  13 3388.60  122.60
   1   0  13 3067.35  110.90
   1   0  13 3231.06  105.95
   1   0  13 3227.97   94.58
   1   0  13 3336.09  109.63
   1   0  13 3302.11  101.91
   1   0  13 3249.60  100.45
   1   0  13 3268.14  107.22
   1   0  13 3156.93  103.70
   1  -1 -16  529.14   19.65
   1  -1 -16  516.48   19.37
   1  -1 -16  527.91   17.88
   1  -1 -16  514.93   17.29
   1  -1 -16  531.92   15.75
   1  -1 -16  535.63   15.90
   1  -1 -16  560.95   20.96
   1  -1 -16  547.06   20.37
   1   0  16  497.63   18.79
   1   0  16  504.74   19.00
   1   0  16  506.28   17.08
   1   0  16  497.32   16.91
   1   0  16  455.00   14.26
   1   0  16  501.03   16.86
   1   0  16  494.85   16.68
   1   0  16  472.61   14.06
   1   0  16  455.62   13.47
   1   0  16  495.16   15.72
   1  -1 -19  505.97   18.95
   1  -1 -19  476.93   16.13
   1  -1 -19  492.07   16.86
   1  -1 -19  496.09   16.64
   1  -1 -19  529.45   17.87
   1  -1 -19  500.41   15.91
   1  -1 -19  525.13   16.63
   1  -1 -19  523.27   15.57
   1  -1 -19  490.53   14.59
   1   0  19  485.28   16.48
   1   0  19  492.07   15.46
   1   0  19  467.05   17.48
   1   0  19  506.59   16.14
   1   0  19  488.06   18.24
   1   0  19  494.23   16.95
   1  -1 -22  298.46   11.55
   1  -1 -22  269.02    9.42
   1  -1 -22  279.30   10.07
   1  -1 -22  289.22   11.19
   1  -1 -22  305.16   12.10
   1  -1 -22  281.31    9.86
   1  -1 -22  305.28   12.18
   1  -1 -22  287.61    9.89
   1  -1 -22  289.96    9.53
   1  -1 -22  288.54    9.39
   1   0  22  245.64   10.42
   1   0  22  266.02    8.78
   1   0  22  276.99    8.89
   1   0  22  262.68    9.29
   1   0  22  269.02    9.76
   1   0  22  267.78    9.42
   1   0  22  250.61    8.87
   1  -1 -25   29.53    1.60
   1  -1 -25   30.71    1.52
   1  -1 -25   28.89    1.86
   1  -1 -25   31.51    2.37
   1  -1 -25   30.40    1.94
   1  -1 -25   31.91    1.79
   1  -1 -25   28.65    1.97
   1  -1 -25   30.28    2.17
   1  -1 -25   26.52    1.52
   1  -1 -25   27.68    1.52
   1   0  25   41.82    2.67
   1   0  25   47.66    2.45
   1   0  25   47.60    3.06
   1   0  25   46.98    2.49
   1   0  25   46.77    2.00
   1   0  25   45.93    2.54
   1   0  25   45.69    2.22
   1   0  25   46.46    1.81
   1   0  25   47.14    2.30
   1  -1 -28  172.08    6.93
   1  -1 -28  166.37    6.33
   1  -1 -28  162.26    7.22
   1  -1 -28  169.92    7.06
   1  -1 -28  165.84    6.97
   1  -1 -28  162.38    7.42
   1  -1 -28  160.53    5.60
   1  -1 -28  169.92    6.38
   1  -1 -28  166.89    5.95
   1   0  28  152.96    5.18
   1   0  28  145.28    5.64
   1   0  28  148.00    6.97
   1   0  28  152.87    6.47
   1   0  28  155.96    5.20
   1   0  28  149.08    6.81
   1   0  28  149.48    6.22
   1   0  28  146.02    5.68
   1   0  28  147.13    5.72
   1   0  28  153.39    6.40
   1  -1 -31  130.85    5.83
   1  -1 -31  121.80    6.12
   1  -1 -31  123.75    5.04
   1  -1 -31  125.97    5.57
   1  -1 -31  125.82    4.61
   1  -1 -31  128.47    5.16
   1  -1 -31  132.24    6.29
   1  -1 -31  137.18    4.88
   1   0  31  120.78    6.17
   1   0  31  120.32    5.22
   1   0  31  121.86    5.99
   1   0  31  118.59    5.45
   1   0  31  121.09    5.05
   1   0  31  127.11    5.26
   1   0  31  125.48    5.17
   1  -1 -34   81.73    4.28
   1  -1 -34   78.58    3.74
   1  -1 -34   79.73    3.97
   1  -1 -34   82.32    4.56
   1  -1 -34   84.76    4.33
   1  -1 -34   81.33    3.75
   1   0  34   85.84    4.12
   1   0  34   86.27    5.14
   1   0  34   81.64    4.05
   1   0  34   75.99    4.35
   1   0  34   81.67    3.85
   1   0  34   82.20    4.44
   1   0  34   85.10    4.09
   1   0  34   75.96    3.65
   1  -1 -37   26.89    2.14
   1  -1 -37   27.50    2.68
   1   0  37   33.82    2.80
   1   0  37   30.70    2.06
   1   0  37   27.09    2.13
   1   0  37   24.72    2.29
   1   0  37   28.05    3.06
   1  -2  36   12.26    1.93
   1  -2  36   10.92    1.26
   1  -2  36    9.69    1.41
   1  -2  36    6.32    1.68
   1  -2  36    9.14    1.52
   2  -1 -36   11.11    1.65
   2  -1 -36    9.20    1.35
   2  -1 -36   12.59    1.93
   2  -1 -36   10.14    2.22
   1  -2  33   12.16    1.49
   1  -2  33   12.66    1.96
   1  -2  33   11.40    1.59
   1  -2  33   13.84    1.48
   1  -2  33   13.55    1.36
   1  -2  33   12.86    1.50
   1  -2  33   13.56    1.79
   2  -1 -33   15.57    2.16
   2  -1 -33   12.52    1.51
   2  -1 -33   12.40    1.42
   2  -1 -33   13.39    1.83
   2  -1 -33   13.96    1.46
   2  -1 -33   13.31    0.94
   2  -1 -33   12.18    0.96
   2  -1 -33   13.73    1.20
   2  -1 -33   14.00    1.17
   1  -2  30   62.21    3.03
   1  -2  30   62.18    3.65
   1  -2  30   66.13    4.01
   1  -2  30   62.06    3.18
   1  -2  30   64.93    3.20
   1  -2  30   63.73    3.39
   1  -2  30   64.71    3.12
   1  -2  30   67.99    3.32
   2  -1 -30   65.21    3.35
   2  -1 -30   62.52    3.65
   2  -1 -30   65.02    4.05
   2  -1 -30   69.44    3.56
   2  -1 -30   62.30    2.80
   2  -1 -30   62.55    3.37
   2  -1 -30   64.50    2.77
   2  -1 -30   59.93    2.58
   2  -1 -30   67.62    2.91
   2  -1 -30   69.53    3.19
   1  -2  27   81.95    4.15
   1  -2  27   84.42    3.83
   1  -2  27   85.90    3.70
   1  -2  27   77.87    3.62
   1  -2  27   85.01    4.45
   1  -2  27   77.22    3.48
   1  -2  27   80.28    3.53
   2  -1 -27   82.69    3.88
   2  -1 -27   88.81    4.70
   2  -1 -27   88.13    4.46
   2  -1 -27   91.43    4.22
   2  -1 -27   89.73    3.49
   2  -1 -27   87.29    3.45
   2  -1 -27   87.70    3.49
   2  -1 -27   91.68    3.72
   2  -1 -27   87.11    3.99
   2  -1 -27   84.79    3.56
   1  -2  24  132.24    5.49
   1  -2  24  139.47    6.26
   1  -2  24  133.76    5.49
   1  -2  24  140.21    6.15
   1  -2  24  138.51    5.17
   1  -2  24  138.05    5.28
   2  -1 -24  129.18    4.66
   2  -1 -24  127.86    4.67
   2  -1 -24  135.79    6.21
   2  -1 -24  134.47    5.69
   2  -1 -24  136.72    5.05
   2  -1 -24  136.07    6.05
   2  -1 -24  132.71    5.31
   2  -1 -24  135.67    4.81
   2  -1 -24  122.76    5.26
   1  -2  21   78.40    3.25
   1  -2  21   71.29    3.05
   1  -2  21   73.02    3.04
   1  -2  21   77.01    3.36
   1  -2  21   72.78    3.60
   1  -2  21   71.60    3.23
   1  -2  21   74.29    2.93
   1  -2  21   78.52    3.77
   2  -1 -21   67.59    3.15
   2  -1 -21   70.00    2.72
   2  -1 -21   73.80    3.49
   2  -1 -21   67.19    2.63
   2  -1 -21   66.10    3.36
   2  -1 -21   67.31    2.60
   2  -1 -21   69.13    2.73
   2  -1 -21   68.73    2.20
   2  -1 -21   64.03    2.68
   2  -1 -21   71.60    3.18
   1  -2  18  401.87   14.99
   1  -2  18  389.83   13.33
   1  -2  18  383.96   13.15
   1  -2  18  358.32   12.29
   1  -2  18  391.37   14.64
   1  -2  18  403.11   15.36
   1  -2  18  399.71   13.62
   1  -2  18  413.31   15.69
   2  -1 -18  409.60   15.64
   2  -1 -18  387.66   12.43
   2  -1 -18  388.59   12.42
   2  -1 -18  395.70   11.83
   2  -1 -18  403.73   12.08
   2  -1 -18  379.94   14.38
   2  -1 -18  414.23   14.26
   2  -1 -18  374.69   12.71
   2  -1 -18  381.18   12.78
   2  -1 -18  376.23   12.72
   1  -2  15  143.18    5.04
   1  -2  15  153.70    5.51
   1  -2  15  150.50    5.88
   1  -2  15  152.62    6.09
   1  -2  15  140.09    5.45
   1  -2  15  145.87    5.88
   1  -2  15  147.53    5.28
   1  -2  15  146.98    5.29
   2  -1 -15  144.54    5.84
   2  -1 -15  151.30    6.19
   2  -1 -15  137.56    5.68
   2  -1 -15  142.87    5.74
   2  -1 -15  149.63    5.46
   2  -1 -15  143.12    5.07
   2  -1 -15  142.10    4.81
   2  -1 -15  141.02    4.72
   1  -2  12  484.66   14.50
   1  -2  12  477.86   14.31
   1  -2  12  473.23   15.81
   1  -2  12  467.98   15.67
   1  -2  12  473.85   17.46
   1  -2  12  474.77   17.42
   1  -2  12  490.53   16.38
   1  -2  12  472.61   17.34
   1  -2  12  487.44   16.35
   1  -2  12  535.01   19.74
   2  -1 -12  506.59   18.70
   2  -1 -12  503.50   16.74
   2  -1 -12  526.36   17.61
   2  -1 -12  527.91   19.56
   2  -1 -12  549.84   18.19
   2  -1 -12  510.61   15.14
   2  -1 -12  526.98   15.58
   2  -1 -12  497.94   16.55
   2  -1 -12  533.47   15.98
   2  -1 -12  521.73   15.60
   2  -1 -12  526.67   16.58
   2  -1 -12  514.93   19.09
   2  -1 -12  516.79   16.21
   2  -1 -12  500.41   18.57
   1  -2   9 1699.55   55.76
   1  -2   9 1753.61   63.32
   1  -2   9 1789.13   58.69
   1  -2   9 1829.91   60.14
   1  -2   9 1707.89   56.25
   1  -2   9 1820.64   65.83
   1  -2   9 1894.77   68.39
   1  -2   9 1795.00   53.25
   1  -2   9 1810.45   65.30
   1  -2   9 1828.98   54.24
   2  -1  -9 1862.35   61.07
   2  -1  -9 1784.19   64.53
   2  -1  -9 1691.83   61.32
   2  -1  -9 1774.61   58.26
   2  -1  -9 1832.38   54.37
   2  -1  -9 1740.33   51.68
   2  -1  -9 1768.12   51.74
   2  -1  -9 1776.15   52.02
   2  -1  -9 1656.93   54.40
   2  -1  -9 1795.31   55.51
   2  -1  -9 1856.48   67.12
   2  -1  -9 1812.30   65.67
   2  -1  -9 1762.26   54.55
   2  -1  -9 1800.87   59.15
   1  -2   6 4160.85  136.04
   1  -2   6 3867.39  126.84
   1  -2   6 4080.54  147.10
   1  -2   6 4095.97  134.03
   1  -2   6 4071.27  146.70
   1  -2   6 4046.55  132.67
   1  -2   6 4055.82  120.07
   1  -2   6 3805.61  111.14
   1  -2   6 3994.04  143.64
   1  -2   6 3882.84  139.56
   1  -2   6 4225.71  125.01
   2  -1  -6 3947.71  142.07
   2  -1  -6 4102.15  134.16
   2  -1  -6 4092.88  147.72
   2  -1  -6 4077.45  125.75
   2  -1  -6 4173.20  128.63
   2  -1  -6 4062.00  118.59
   2  -1  -6 3981.69  116.27
   2  -1  -6 4173.20  150.65
   2  -1  -6 3997.12  131.22
   2  -1  -6 4188.65  150.72
   2  -1  -6 4080.54  120.75
   2  -1  -6 3984.78  118.00
   1  -2   3 1295.51   42.54
   1  -2   3 1409.19   41.79
   1  -2   3 1288.72   42.26
   1  -2   3 1330.11   43.80
   1  -2   3 1301.38   42.81
   1  -2   3 1260.61   45.50
   1  -2   3 1282.54   46.27
   1  -2   3 1312.19   47.29
   1  -2   3 1280.99   37.99
   1  -2   3 1291.19   46.52
   1  -2   3 1308.80   38.24
   1  -2   3 1326.41   38.80
   1  -2   3 1197.59   36.97
   2  -1  -3 1183.69   38.83
   2  -1  -3 1272.34   41.67
   2  -1  -3 1276.36   37.38
   2  -1  -3 1297.98   46.95
   2  -1  -3 1289.03   46.58
   2  -1  -3 1285.32   37.65
   2  -1  -3 1256.60   45.35
   2  -1  -3 1252.89   45.25
   2  -1  -3 1245.48   38.52
   2  -1  -3 1287.48   39.79
   2  -1  -3 1303.24   38.67
   2  -1  -3 1279.45   42.01
   1  -2   0  239.03    8.81
   1  -2   0  219.75    6.90
   1  -2   0  221.98    8.15
   1  -2   0  200.35    6.30
   1  -2   0  236.56    7.99
   1  -2   0  228.15    7.72
   1  -2   0  216.54    7.30
   1  -2   0  225.25    8.36
   1  -2   0  224.32    7.55
   1  -2   0  209.37    7.73
   1  -2   0  242.06    7.31
   1  -2   0  227.85    6.79
   1  -2   0  207.76    6.18
   2  -1   0  196.64    7.21
   2  -1   0  204.09    6.46
   2  -1   0  188.80    6.96
   2  -1   0  189.17    5.76
   2  -1   0  209.28    6.37
   2  -1   0  194.36    6.48
   2  -1   0  198.74    5.97
   2  -1   0  210.95    6.68
   2  -1   0  201.86    6.73
   2  -1   0  189.14    6.95
   2  -1   0  206.75    7.59
   2  -1   0  201.22    6.04
   1  -2  -3  729.31   22.64
   1  -2  -3  774.71   24.04
   1  -2  -3  728.38   24.07
   1  -2  -3  729.62   24.10
   1  -2  -3  751.24   24.84
   1  -2  -3  745.06   27.10
   1  -2  -3  754.33   27.44
   1  -2  -3  731.78   24.17
   1  -2  -3  691.62   25.17
   1  -2  -3  722.51   21.25
   1  -2  -3  733.94   21.54
   1  -2  -3  734.25   21.85
   1  -2  -3  718.19   21.35
   1  -2  -3  738.27   26.86
   2  -1   3  801.59   29.00
   2  -1   3  750.62   27.16
   2  -1   3  775.33   25.51
   2  -1   3  745.37   24.51
   2  -1   3  709.23   25.68
   2  -1   3  761.12   27.55
   2  -1   3  788.61   23.18
   2  -1   3  793.56   23.33
   2  -1   3  745.37   23.13
   2  -1   3  810.55   25.14
   2  -1   3  773.48   25.49
   2  -1   3  821.67   27.09
   2  -1   3  769.15   22.93
   1  -2  -6 1740.02   57.18
   1  -2  -6 1737.55   57.05
   1  -2  -6 1765.04   54.58
   1  -2  -6 1719.01   53.13
   1  -2  -6 1654.46   54.40
   1  -2  -6 1761.64   57.95
   1  -2  -6 1742.18   50.97
   1  -2  -6 1672.98   48.99
   1  -2  -6 1787.28   64.74
   1  -2  -6 1792.53   64.93
   1  -2  -6 1816.93   53.87
   1  -2  -6 1702.95   50.47
   1  -2  -6 1769.05   64.00
   1  -2  -6 1801.49   65.15
   2  -1   6 1596.69   46.77
   2  -1   6 1640.86   53.84
   2  -1   6 1654.77   54.30
   2  -1   6 1642.72   48.10
   2  -1   6 1655.69   49.11
   2  -1   6 1726.12   62.37
   2  -1   6 1766.90   63.88
   2  -1   6 1697.08   61.25
   2  -1   6 1680.40   60.64
   2  -1   6 1665.89   49.45
   2  -1   6 1581.55   52.02
   2  -1   6 1704.80   56.03
   2  -1   6 1636.54   50.57
   2  -1   6 1681.01   51.99
   1  -2  -9  793.56   23.65
   1  -2  -9  846.38   27.96
   1  -2  -9  825.99   30.24
   1  -2  -9  808.07   25.18
   1  -2  -9  835.88   30.60
   1  -2  -9  824.45   27.36
   1  -2  -9  760.81   23.70
   1  -2  -9  843.91   27.96
   1  -2  -9  767.61   22.64
   1  -2  -9  786.45   23.14
   1  -2  -9  801.59   29.38
   1  -2  -9  826.30   30.26
   1  -2  -9  784.60   26.01
   1  -2  -9  787.38   23.42
   2  -1   9  773.78   25.62
   2  -1   9  758.65   25.14
   2  -1   9  789.85   28.80
   2  -1   9  764.21   23.71
   2  -1   9  813.64   29.67
   2  -1   9  771.00   24.01
   2  -1   9  752.48   22.18
   2  -1   9  814.87   23.99
   2  -1   9  797.57   29.03
   2  -1   9  762.04   27.76
   2  -1   9  809.31   26.79
   2  -1   9  772.86   25.64
   2  -1   9  783.05   23.35
   2  -1   9  815.18   24.35
   1  -2 -12  342.88   12.96
   1  -2 -12  331.76   10.55
   1  -2 -12  341.64   12.97
   1  -2 -12  356.15   12.10
   1  -2 -12  370.06   14.05
   1  -2 -12  349.06   13.16
   1  -2 -12  331.14   11.21
   1  -2 -12  354.30   11.89
   1  -2 -12  362.64   12.42
   1  -2 -12  342.57   10.32
   1  -2 -12  328.05    9.85
   1  -2 -12  329.90    9.92
   1  -2 -12  342.26   10.20
   1  -2 -12  324.34   10.35
   2  -1  12  335.47   12.61
   2  -1  12  375.00   12.74
   2  -1  12  341.03   11.59
   2  -1  12  320.95   11.98
   2  -1  12  347.51   10.32
   2  -1  12  339.79   11.48
   2  -1  12  340.41   10.16
   2  -1  12  340.10   10.78
   2  -1  12  334.85   10.48
   2  -1  12  341.64   12.77
   2  -1  12  344.73   12.95
   2  -1  12  363.57   10.98
   2  -1  12  330.21   11.23
   2  -1  12  335.77   10.10
   1  -2 -15  471.37   15.79
   1  -2 -15  476.32   16.06
   1  -2 -15  478.17   18.06
   1  -2 -15  477.55   17.91
   1  -2 -15  463.34   15.81
   1  -2 -15  456.85   15.44
   1  -2 -15  469.83   17.76
   1  -2 -15  479.41   14.48
   1  -2 -15  448.21   14.29
   1  -2 -15  466.43   14.78
   1  -2 -15  461.18   13.74
   2  -1  15  484.35   16.44
   2  -1  15  476.93   17.76
   2  -1  15  491.76   18.41
   2  -1  15  484.97   17.97
   2  -1  15  492.38   14.79
   2  -1  15  481.88   14.43
   2  -1  15  460.87   17.35
   2  -1  15  488.98   16.52
   2  -1  15  480.95   14.22
   2  -1  15  454.39   15.30
   2  -1  15  499.18   16.85
   2  -1  15  466.43   14.71
   2  -1  15  492.07   15.35
   2  -1  15  476.01   14.11
   1  -2 -18  340.41   11.56
   1  -2 -18  355.54   13.58
   1  -2 -18  357.39   13.63
   1  -2 -18  335.47   11.83
   1  -2 -18  356.46   11.56
   1  -2 -18  344.12   11.06
   1  -2 -18  347.82   10.43
   1  -2 -18  359.24   10.89
   2  -1  18  329.60   12.76
   2  -1  18  318.47   12.11
   2  -1  18  326.82   11.30
   2  -1  18  320.64   12.12
   2  -1  18  313.84    9.88
   2  -1  18  335.47   11.52
   2  -1  18  330.21   11.51
   2  -1  18  322.80   10.35
   1  -2 -21   54.55    2.29
   1  -2 -21   49.83    2.29
   1  -2 -21   50.88    2.96
   1  -2 -21   53.69    3.05
   1  -2 -21   47.32    2.17
   1  -2 -21   51.83    2.72
   1  -2 -21   49.95    1.75
   1  -2 -21   47.11    1.98
   1  -2 -21   50.78    2.24
   1  -2 -21   49.52    1.84
   2  -1  21   50.16    2.49
   2  -1  21   43.52    2.63
   2  -1  21   42.72    2.26
   2  -1  21   49.18    2.21
   2  -1  21   46.77    2.20
   2  -1  21   47.01    1.67
   2  -1  21   47.05    2.70
   2  -1  21   51.06    1.94
   1  -2 -24   26.20    1.57
   1  -2 -24   30.80    1.10
   1  -2 -24   27.95    1.06
   1  -2 -24   30.89    2.34
   1  -2 -24   33.95    2.13
   1  -2 -24   31.85    2.12
   1  -2 -24   28.82    2.13
   1  -2 -24   27.35    1.45
   1  -2 -24   28.37    1.65
   1  -2 -24   29.76    1.71
   1  -2 -24   28.55    1.89
   2  -1  24   23.99    1.62
   2  -1  24   30.16    2.25
   2  -1  24   26.78    1.63
   2  -1  24   25.57    1.53
   2  -1  24   25.54    1.70
   2  -1  24   27.20    1.62
   2  -1  24   28.17    2.01
   2  -1  24   25.88    1.62
   1  -2 -27   14.52    1.56
   1  -2 -27   15.15    1.34
   1  -2 -27   13.14    1.42
   1  -2 -27   12.36    1.71
   1  -2 -27   14.09    1.65
   1  -2 -27   15.14    1.42
   1  -2 -27   14.74    1.13
   1  -2 -27   14.51    1.29
   1  -2 -27   16.39    1.30
   1  -2 -27   14.90    1.18
   2  -1  27   18.24    1.46
   2  -1  27   16.41    1.79
   2  -1  27   19.13    1.43
   2  -1  27   19.70    1.76
   2  -1  27   19.19    1.39
   2  -1  27   19.27    1.68
   2  -1  27   20.09    1.43
   2  -1  27   19.56    1.39
   1  -2 -30    2.24    1.04
   1  -2 -30    2.02    1.20
   1  -2 -30    3.77    1.20
   1  -2 -30    2.05    0.86
   1  -2 -30    2.43    0.86
   1  -2 -30    2.64    0.85
   1  -2 -30    2.59    0.76
   1  -2 -30    3.73    0.99
   1  -2 -30    2.38    1.27
   2  -1  30    5.75    1.50
   2  -1  30    8.31    1.37
   2  -1  30    5.79    1.02
   2  -1  30    6.21    1.21
   2  -1  30    4.29    0.92
   2  -1  30    4.83    0.97
   1  -2 -33   45.32    3.05
   1  -2 -33   42.41    2.42
   1  -2 -33   48.77    3.58
   1  -2 -33   38.55    2.58
   1  -2 -33   46.55    3.16
   1  -2 -33   44.85    2.68
   1  -2 -33   51.43    2.60
   1  -2 -33   45.38    2.46
   1  -2 -33   41.86    2.48
   1  -2 -33   45.90    2.21
   2  -1  33   53.32    3.46
   2  -1  33   50.32    2.83
   2  -1  33   50.38    2.86
   2  -1  33   47.94    2.59
   2  -1  33   46.03    2.61
   2  -1  33   49.08    3.10
   2  -1  33   50.01    3.61
   2  -1  33   48.03    2.75
   1  -2 -36   13.32    1.68
   1  -2 -36   16.48    2.40
   1  -2 -36   11.74    1.47
   1  -2 -36   14.14    1.88
   2  -1  36   12.44    1.74
   2  -1  36   11.53    1.61
   2  -1  36   12.32    1.92
   2  -1  36   18.35    2.49
   2  -1  36   12.71    1.58
   2  -1  36   13.47    1.36
   2  -2  37    0.86    0.83
   2  -2  37   -0.31    1.01
   2  -2  37    1.86    1.00
   2  -2  37    1.79    1.42
   2  -2  34   33.42    2.53
   2  -2  34   36.97    2.40
   2  -2  34   34.84    2.48
   2  -2  34   35.40    2.37
   2  -2  34   36.14    2.22
   2   0 -34   36.39    2.83
   2   0 -34   36.94    2.41
   2   0 -34   37.25    3.22
   2   0 -34   38.64    2.48
   2   0 -34   41.42    2.94
   2  -2  31   92.48    4.84
   2  -2  31   97.27    4.35
   2  -2  31   95.70    4.10
   2  -2  31   93.78    4.40
   2  -2  31  101.07    4.46
   2  -2  31  100.98    4.70
   2  -2  31  107.03    5.55
   2  -2  31   97.77    4.39
   2   0 -31  101.29    3.94
   2   0 -31   95.94    3.73
   2   0 -31   94.49    4.45
   2   0 -31   94.49    5.06
   2   0 -31   88.50    3.81
   2   0 -31   95.36    4.45
   2   0 -31   86.24    4.55
   2   0 -31   96.68    4.46
   2  -2  28    5.96    1.02
   2  -2  28    4.18    1.17
   2  -2  28    6.27    1.09
   2  -2  28    7.88    1.04
   2  -2  28    6.39    0.89
   2  -2  28    7.20    1.02
   2  -2  28    9.46    1.37
   2  -2  28    8.62    0.98
   2   0 -28    8.79    0.89
   2   0 -28    9.50    0.86
   2   0 -28   10.82    0.95
   2   0 -28   10.44    1.26
   2   0 -28   10.13    1.56
   2   0 -28    8.89    1.40
   2   0 -28   10.92    1.25
   2   0 -28    9.36    1.07
   2   0 -28    8.94    0.86
   2  -2  25   44.64    2.37
   2  -2  25   48.13    2.92
   2  -2  25   47.08    2.34
   2  -2  25   46.52    2.44
   2  -2  25   45.10    2.74
   2  -2  25   48.47    2.43
   2  -2  25   46.55    2.35
   2  -2  25   46.43    2.26
   2   0 -25   49.21    2.55
   2   0 -25   51.80    3.05
   2   0 -25   48.13    2.79
   2   0 -25   55.39    2.30
   2   0 -25   47.97    2.08
   2   0 -25   47.57    2.49
   2   0 -25   45.99    2.41
   2   0 -25   48.00    2.06
   2   0 -25   47.29    2.02
   2  -2  22  134.90    5.21
   2  -2  22  142.71    5.41
   2  -2  22  147.32    6.43
   2  -2  22  131.10    5.46
   2  -2  22  136.63    5.57
   2  -2  22  137.00    5.99
   2  -2  22  137.31    5.23
   2  -2  22  134.19    5.01
   2   0 -22  149.60    5.10
   2   0 -22  146.95    5.11
   2   0 -22  157.29    6.78
   2   0 -22  147.22    6.02
   2   0 -22  148.58    5.40
   2   0 -22  151.33    5.37
   2   0 -22  155.86    5.52
   2   0 -22  152.71    5.77
   2  -2  19  267.10    9.39
   2  -2  19  256.29    9.07
   2  -2  19  276.15   10.53
   2  -2  19  258.88   10.23
   2  -2  19  262.28   10.09
   2  -2  19  268.43   10.53
   2   0 -19  269.32    8.70
   2   0 -19  283.47    9.25
   2   0 -19  272.26   10.75
   2   0 -19  285.76   10.91
   2   0 -19  278.25    9.46
   2   0 -19  268.61    9.25
   2   0 -19  284.65    9.65
   2   0 -19  280.51   10.96
   2   0 -19  271.64    9.49
   2  -2  16   59.52    2.49
   2  -2  16   59.09    2.37
   2  -2  16   59.22    2.82
   2  -2  16   61.84    2.59
   2  -2  16   61.93    2.79
   2  -2  16   58.60    2.47
   2  -2  16   60.27    2.89
   2  -2  16   56.87    2.53
   2   0 -16   51.59    2.07
   2   0 -16   51.09    2.57
   2   0 -16   51.49    2.19
   2   0 -16   52.51    1.70
   2   0 -16   58.47    1.94
   2   0 -16   55.08    2.56
   2   0 -16   52.42    2.59
   2   0 -16   51.49    2.07
   2   0 -16   55.29    2.08
   2   0 -16   49.52    2.34
   2   0 -16   50.20    1.89
   2   0 -16   56.06    2.11
   2  -2  13  119.98    4.41
   2  -2  13  119.55    4.38
   2  -2  13  114.32    4.20
   2  -2  13  112.22    4.05
   2  -2  13  117.04    4.73
   2  -2  13  111.67    4.41
   2  -2  13  120.97    3.76
   2  -2  13  115.56    3.65
   2  -2  13  120.29    4.80
   2  -2  13  120.41    4.89
   2   0 -13  100.48    4.12
   2   0 -13   95.97    3.34
   2   0 -13   95.51    3.39
   2   0 -13   99.99    3.09
   2   0 -13   97.40    3.12
   2   0 -13   93.23    2.89
   2   0 -13   93.50    3.92
   2   0 -13   98.69    3.03
   2   0 -13   94.58    3.21
   2   0 -13  102.37    4.23
   2   0 -13  102.89    4.11
   2   0 -13   89.92    3.18
   2   0 -13   99.96    3.64
   2  -2  10 1327.95   48.13
   2  -2  10 1365.94   49.49
   2  -2  10 1306.63   43.03
   2  -2  10 1256.29   41.42
   2  -2  10 1319.92   43.55
   2  -2  10 1280.99   42.32
   2  -2  10 1349.88   48.90
   2  -2  10 1265.55   45.81
   2  -2  10 1300.76   38.12
   2  -2  10 1392.82   40.90
   2  -2  10 1290.26   38.40
   2  -2  10 1322.70   39.26
   2   0 -10 1339.69   43.93
   2   0 -10 1332.58   43.77
   2   0 -10 1354.21   48.96
   2   0 -10 1264.93   45.90
   2   0 -10 1291.19   37.81
   2   0 -10 1353.90   39.76
   2   0 -10 1302.31   38.70
   2   0 -10 1374.28   40.84
   2   0 -10 1331.66   48.31
   2   0 -10 1345.56   44.30
   2   0 -10 1388.49   50.29
   2   0 -10 1360.70   42.26
   2   0 -10 1312.81   40.65
   2  -2   7 2349.78   84.76
   2  -2   7 2212.01   79.88
   2  -2   7 2199.04   72.10
   2  -2   7 2419.90   87.17
   2  -2   7 2239.51   80.75
   2  -2   7 2247.54   73.83
   2  -2   7 2225.30   73.15
   2  -2   7 2403.53   78.77
   2  -2   7 2284.91   66.85
   2  -2   7 2303.13   67.31
   2  -2   7 2380.36   70.52
   2  -2   7 2380.97   70.61
   2   0  -7 2328.78   76.30
   2   0  -7 2300.35   68.17
   2   0  -7 2324.14   76.08
   2   0  -7 2317.04   68.70
   2   0  -7 2502.06   77.32
   2   0  -7 2358.43   72.84
   2   0  -7 2271.62   66.41
   2   0  -7 2200.58   64.41
   2   0  -7 2403.84   86.65
   2   0  -7 2435.66   87.73
   2   0  -7 2205.52   79.70
   2   0  -7 2165.37   78.24
   2  -2   4  137.06    4.34
   2  -2   4  138.61    4.77
   2  -2   4  132.27    4.57
   2  -2   4  141.26    5.32
   2  -2   4  135.30    5.05
   2  -2   4  138.54    5.16
   2  -2   4  151.97    5.21
   2  -2   4  136.13    4.71
   2  -2   4  138.17    5.20
   2  -2   4  143.39    4.45
   2  -2   4  141.60    4.35
   2  -2   4  136.20    4.12
   2  -2   4  137.86    4.18
   2   0  -4  155.40    5.75
   2   0  -4  157.63    4.88
   2   0  -4  154.23    5.67
   2   0  -4  151.46    5.04
   2   0  -4  150.68    5.58
   2   0  -4  156.95    4.87
   2   0  -4  163.65    5.02
   2   0  -4  151.76    4.66
   2   0  -4  138.08    5.19
   2   0  -4  157.26    5.12
   2   0  -4  162.45    5.38
   2   0  -4  155.99    5.04
   2  -2  -2 2666.10   78.92
   2  -2  -2 2647.87   95.36
   2  -2  -2 2733.43   98.51
   2  -2  -2 2817.45   92.45
   2  -2  -2 2687.09   88.16
   2  -2  -2 2755.06   84.95
   2  -2  -2 2648.49   81.70
   2  -2  -2 2544.70   83.31
   2  -2  -2 2627.79   76.76
   2  -2  -2 2597.82   75.90
   2  -2  -2 2706.25   97.70
   2  -2  -2 2651.27   78.52
   2  -2  -2 2593.81   84.98
   2  -2  -2 2639.84   95.23
   2  -2  -5 1724.26   51.09
   2  -2  -5 1743.73   63.01
   2  -2  -5 1726.74   53.38
   2  -2  -5 1820.95   65.89
   2  -2  -5 1716.54   53.07
   2  -2  -5 1764.43   58.01
   2  -2  -5 1790.67   58.81
   2  -2  -5 1809.52   59.43
   2  -2  -5 1827.13   54.18
   2  -2  -5 1776.77   58.41
   2  -2  -5 1781.41   64.41
   2  -2  -5 1849.68   54.09
   2  -2  -5 1757.63   51.43
   2  -2  -5 1810.45   65.55
   2   0   5 1816.01   56.19
   2   0   5 1820.02   56.34
   2   0   5 1805.19   59.18
   2   0   5 1822.49   65.83
   2   0   5 1781.10   52.88
   2   0   5 1723.96   62.21
   2   0   5 1744.96   57.24
   2   0   5 1777.08   52.76
   2   0   5 1690.59   49.55
   2   0   5 1679.78   49.27
   2   0   5 1794.69   64.74
   2   0   5 1715.31   62.00
   2   0   5 1779.55   58.47
   2   0   5 1841.34   60.51
   2  -2  -8  653.32   19.47
   2  -2  -8  693.78   25.44
   2  -2  -8  697.49   25.60
   2  -2  -8  705.83   23.36
   2  -2  -8  722.51   22.54
   2  -2  -8  718.19   23.71
   2  -2  -8  724.67   22.62
   2  -2  -8  701.81   20.70
   2  -2  -8  723.13   26.53
   2  -2  -8  721.59   26.44
   2  -2  -8  699.96   20.63
   2  -2  -8  692.55   20.66
   2  -2  -8  676.48   22.47
   2  -2  -8  691.62   22.94
   2   0   8  720.35   26.31
   2   0   8  750.93   27.40
   2   0   8  756.19   27.61
   2   0   8  751.86   24.93
   2   0   8  747.84   27.26
   2   0   8  739.50   24.51
   2   0   8  723.13   22.62
   2   0   8  745.37   24.71
   2   0   8  717.57   21.24
   2   0   8  764.21   22.58
   2   0   8  739.50   24.51
   2   0   8  763.59   23.80
   2   0   8  750.93   22.47
   2   0   8  743.83   22.25
   2  -2 -11  450.07   14.21
   2  -2 -11  470.14   17.55
   2  -2 -11  470.45   14.84
   2  -2 -11  456.24   13.68
   2  -2 -11  440.80   13.19
   2  -2 -11  454.08   15.08
   2  -2 -11  454.39   15.18
   2  -2 -11  470.45   15.76
   2  -2 -11  465.81   13.83
   2  -2 -11  456.85   15.41
   2  -2 -11  440.49   16.42
   2  -2 -11  459.94   17.15
   2  -2 -11  463.34   13.78
   2  -2 -11  468.28   17.42
   2   0  11  501.03   16.82
   2   0  11  461.49   15.57
   2   0  11  458.71   17.09
   2   0  11  463.03   17.13
   2   0  11  494.85   14.72
   2   0  11  495.16   15.49
   2   0  11  475.08   15.03
   2   0  11  484.66   14.60
   2   0  11  471.06   14.19
   2   0  11  467.67   13.99
   2   0  11  488.36   16.38
   2   0  11  470.76   15.81
   2   0  11  465.20   17.29
   2   0  11  480.95   17.78
   2  -2 -14 1646.42   54.37
   2  -2 -14 1619.55   53.28
   2  -2 -14 1700.48   56.06
   2  -2 -14 1694.61   55.76
   2  -2 -14 1707.58   52.98
   2  -2 -14 1590.20   49.36
   2  -2 -14 1650.13   60.05
   2  -2 -14 1687.19   49.49
   2  -2 -14 1824.96   66.54
   2  -2 -14 1908.06   69.47
   2  -2 -14 1735.69   51.68
   2  -2 -14 1734.15   51.65
   2  -2 -14 1656.31   48.59
   2  -2 -14 1712.53   62.18
   2   0  14 1737.86   50.97
   2   0  14 1716.23   51.03
   2   0  14 1651.68   51.12
   2   0  14 1722.41   62.71
   2   0  14 1738.48   57.30
   2   0  14 1745.89   57.64
   2   0  14 1628.20   53.75
   2   0  14 1767.20   64.34
   2   0  14 1751.45   51.46
   2   0  14 1692.44   55.85
   2   0  14 1773.37   55.11
   2   0  14 1694.61   50.35
   2  -2 -17  120.66    4.23
   2  -2 -17  115.90    3.70
   2  -2 -17  119.76    5.31
   2  -2 -17  109.54    3.87
   2  -2 -17  114.57    4.93
   2  -2 -17  120.78    5.24
   2  -2 -17  112.66    4.01
   2  -2 -17  118.87    3.83
   2  -2 -17  118.31    4.33
   2   0  17  103.70    4.01
   2   0  17  111.17    4.70
   2   0  17  108.92    4.33
   2   0  17  110.34    4.60
   2   0  17  102.31    3.23
   2   0  17   94.37    3.29
   2   0  17  100.67    3.28
   2   0  17  105.46    3.28
   2   0  17  106.88    3.31
   2   0  17  105.98    4.04
   2  -2 -20  116.30    4.38
   2  -2 -20  119.27    4.30
   2  -2 -20  119.24    5.36
   2  -2 -20  113.49    4.91
   2  -2 -20  119.92    4.82
   2  -2 -20  121.68    4.35
   2  -2 -20  116.21    4.15
   2  -2 -20  115.00    3.72
   2  -2 -20  113.58    3.69
   2   0  20  124.64    5.62
   2   0  20  131.22    4.10
   2   0  20  123.62    5.21
   2   0  20  129.55    3.96
   2   0  20  136.13    4.83
   2   0  20  134.44    5.52
   2   0  20  124.49    5.54
   2   0  20  126.13    5.00
   2   0  20  125.54    4.18
   2   0  20  128.87    4.94
   2  -2 -23   40.09    1.94
   2  -2 -23   35.00    1.61
   2  -2 -23   37.04    1.89
   2  -2 -23   38.43    2.23
   2  -2 -23   37.96    2.49
   2  -2 -23   37.93    1.43
   2  -2 -23   38.12    1.40
   2  -2 -23   38.03    2.63
   2  -2 -23   39.17    2.29
   2  -2 -23   37.56    1.82
   2  -2 -23   34.53    1.68
   2   0  23   38.98    2.04
   2   0  23   36.57    1.47
   2   0  23   38.24    2.20
   2   0  23   38.03    1.95
   2   0  23   39.42    2.00
   2   0  23   38.67    1.82
   2  -2 -26   64.74    2.94
   2  -2 -26   62.30    3.22
   2  -2 -26   66.13    3.59
   2  -2 -26   60.17    3.11
   2  -2 -26   62.15    3.73
   2  -2 -26   63.69    3.23
   2  -2 -26   66.78    3.00
   2  -2 -26   68.11    2.94
   2  -2 -26   64.68    2.74
   2  -2 -26   63.94    2.72
   2   0  26   70.03    2.76
   2   0  26   66.97    3.31
   2   0  26   67.19    2.44
   2   0  26   80.31    4.28
   2   0  26   71.32    3.39
   2   0  26   65.98    3.01
   2   0  26   69.19    3.10
   2   0  26   66.75    3.63
   2   0  26   69.13    3.41
   2   0  26   67.74    3.03
   2  -2 -29    5.31    1.25
   2  -2 -29    5.62    1.34
   2  -2 -29    4.70    1.01
   2  -2 -29    4.28    1.43
   2  -2 -29    4.16    1.08
   2  -2 -29    5.14    1.00
   2  -2 -29    5.49    0.89
   2  -2 -29    5.89    1.05
   2  -2 -29    5.42    0.88
   2  -2 -29    6.36    0.94
   2   0  29    7.50    1.02
   2   0  29    8.89    1.53
   2   0  29    6.59    0.99
   2   0  29    6.24    1.26
   2   0  29    6.98    1.01
   2   0  29    8.82    1.47
   2  -2 -32    2.60    1.01
   2  -2 -32    0.96    0.94
   2  -2 -32    2.60    0.85
   2  -2 -32    3.02    1.27
   2  -2 -32    2.06    0.72
   2  -2 -32    3.93    1.46
   2  -2 -32    2.30    0.85
   2  -2 -32    2.47    0.85
   2  -2 -32    1.44    1.08
   2   0  32    0.57    0.62
   2   0  32    1.11    1.03
   2   0  32    1.27    1.23
   2   0  32    1.74    0.85
   2   0  32    2.35    1.12
   2   0  32    1.75    0.86
   2   0  32    0.95    0.77
   2   0  32    0.90    0.80
   2  -2 -35   10.03    1.95
   2  -2 -35    7.52    1.65
   2  -2 -35    7.68    1.29
   2  -2 -35    7.56    1.39
   2  -2 -35    7.38    1.28
   2  -2 -35    8.80    1.77
   2   0  35   10.66    1.49
   2   0  35   11.34    1.44
   2   0  35    8.04    1.89
   2   0  35    7.98    1.50
   2   0  35    9.63    1.32
   2   0  35   10.26    1.18
   2   0  35   12.83    1.54
   2   0  35    8.70    1.58
   2   0  38    5.97    1.11
   2   0  38    6.73    1.67
   2   0  38    7.72    2.00
   3  -2 -37    1.56    1.22
   1  -3  34   14.38    1.81
   1  -3  34   14.86    1.59
   1  -3  34   13.82    2.04
   1  -3  34   13.20    1.80
   1  -3  34   13.93    1.37
   1  -3  34   14.72    1.60
   1  -3  34   16.29    1.70
   3  -2 -34   13.42    2.18
   3  -2 -34   11.62    1.83
   3  -2 -34   13.78    1.55
   3  -2 -34   10.83    1.34
   3  -2 -34   13.83    1.92
   1  -3  31    6.58    1.25
   1  -3  31    7.20    1.14
   1  -3  31    7.38    1.27
   1  -3  31    8.22    1.00
   1  -3  31    8.97    1.29
   1  -3  31    6.61    1.43
   1  -3  31    8.28    1.15
   3  -2 -31    3.86    0.72
   3  -2 -31    4.21    0.77
   3  -2 -31    3.45    1.29
   3  -2 -31    4.73    1.08
   3  -2 -31    3.26    1.09
   3  -2 -31    4.92    0.93
   3  -2 -31    4.09    0.83
   3  -2 -31    4.00    1.28
   1  -3  28   72.68    3.45
   1  -3  28   78.03    4.21
   1  -3  28   68.58    3.30
   1  -3  28   65.52    3.11
   1  -3  28   71.88    3.39
   1  -3  28   66.32    3.06
   1  -3  28   69.81    3.75
   1  -3  28   76.11    3.33
   3  -2 -28   69.53    3.11
   3  -2 -28   69.72    4.06
   3  -2 -28   81.02    3.95
   3  -2 -28   69.38    3.55
   3  -2 -28   69.56    3.54
   3  -2 -28   78.24    4.19
   3  -2 -28   69.66    3.01
   3  -2 -28   72.07    3.00
   3  -2 -28   71.05    2.86
   1  -3  25   59.46    2.78
   1  -3  25   59.56    2.83
   1  -3  25   65.27    3.48
   1  -3  25   59.25    2.55
   1  -3  25   55.17    2.75
   1  -3  25   63.20    3.48
   3  -2 -25   66.91    3.31
   3  -2 -25   66.10    3.76
   3  -2 -25   63.54    3.44
   3  -2 -25   66.63    3.30
   3  -2 -25   63.17    2.73
   3  -2 -25   66.51    2.91
   3  -2 -25   67.77    2.66
   3  -2 -25   65.52    2.69
   1  -3  22   65.02    2.93
   1  -3  22   63.14    2.58
   1  -3  22   61.07    2.86
   1  -3  22   63.05    2.82
   1  -3  22   60.70    2.67
   1  -3  22   66.91    3.35
   1  -3  22   61.96    3.14
   1  -3  22   60.73    2.74
   3  -2 -22   72.16    3.85
   3  -2 -22   74.51    3.55
   3  -2 -22   73.02    3.71
   3  -2 -22   72.28    3.49
   3  -2 -22   70.00    2.92
   3  -2 -22   70.49    2.79
   3  -2 -22   73.02    2.76
   3  -2 -22   70.98    2.83
   3  -2 -22   70.34    2.44
   3  -2 -22   76.98    2.65
   3  -2 -22   70.34    2.87
   3  -2 -22   69.53    3.18
   1  -3  19  121.21    4.66
   1  -3  19  112.50    4.14
   1  -3  19  124.27    4.97
   1  -3  19  115.37    4.42
   1  -3  19  113.61    4.30
   1  -3  19  113.83    4.86
   1  -3  19  111.05    4.78
   1  -3  19  114.85    4.74
   3  -2 -19  140.86    5.41
   3  -2 -19  127.48    4.71
   3  -2 -19  139.01    6.12
   3  -2 -19  135.67    4.80
   3  -2 -19  134.74    4.37
   3  -2 -19  132.71    4.23
   3  -2 -19  137.49    4.80
   3  -2 -19  131.93    4.76
   3  -2 -19  129.99    4.55
   1  -3  16   93.38    3.67
   1  -3  16   92.27    3.41
   1  -3  16   95.36    3.83
   1  -3  16   89.61    3.41
   1  -3  16   86.43    3.71
   1  -3  16   91.19    3.76
   1  -3  16   88.31    3.42
   1  -3  16   94.52    4.01
   3  -2 -16  103.45    3.26
   3  -2 -16   97.30    3.22
   3  -2 -16  102.37    4.49
   3  -2 -16  104.35    3.41
   3  -2 -16   96.44    3.38
   3  -2 -16  100.33    3.62
   3  -2 -16   97.92    3.49
   3  -2 -16   95.20    2.98
   3  -2 -16   99.37    4.50
   3  -2 -16   98.79    3.60
   3  -2 -16   98.82    4.29
   1  -3  13  321.56   10.97
   1  -3  13  301.14   10.36
   1  -3  13  278.38    9.45
   1  -3  13  287.58    9.75
   1  -3  13  289.81   10.72
   1  -3  13  295.80   11.06
   1  -3  13  297.19    9.02
   1  -3  13  310.13    9.40
   1  -3  13  320.02   11.89
   1  -3  13  291.35   10.91
   3  -2 -13  318.17   10.93
   3  -2 -13  328.36   11.12
   3  -2 -13  308.77    9.33
   3  -2 -13  335.47   12.78
   3  -2 -13  333.30   12.72
   3  -2 -13  328.67   12.47
   3  -2 -13  319.40   12.22
   3  -2 -13  338.25   10.30
   3  -2 -13  315.08    9.51
   3  -2 -13  326.51   11.00
   3  -2 -13  297.10    9.55
   3  -2 -13  334.85   10.77
   3  -2 -13  304.02    9.21
   1  -3  10  239.18    7.28
   1  -3  10  239.18    7.31
   1  -3  10  241.04    8.97
   1  -3  10  243.66    9.04
   1  -3  10  234.27    7.98
   1  -3  10  232.94    8.03
   1  -3  10  237.89    8.83
   1  -3  10  249.66    9.20
   1  -3  10  244.56    7.25
   1  -3  10  239.96    7.18
   1  -3  10  231.74    7.96
   1  -3  10  236.99    8.05
   3  -2 -10  261.38    8.98
   3  -2 -10  257.58    9.83
   3  -2 -10  265.74    9.05
   3  -2 -10  262.84   10.02
   3  -2 -10  251.14    8.08
   3  -2 -10  257.89    9.87
   3  -2 -10  275.84   10.48
   3  -2 -10  263.76    8.02
   3  -2 -10  246.94    7.48
   3  -2 -10  268.24    8.64
   3  -2 -10  255.48    8.59
   3  -2 -10  260.58    8.70
   3  -2 -10  259.04    7.84
   3  -2 -10  272.20    8.33
   1  -3   7 1453.06   52.48
   1  -3   7 1407.03   46.27
   1  -3   7 1397.45   50.44
   1  -3   7 1412.90   43.68
   1  -3   7 1431.74   42.50
   1  -3   7 1475.29   43.83
   1  -3   7 1441.63   42.23
   1  -3   7 1441.93   42.20
   1  -3   7 1442.86   47.35
   1  -3   7 1385.09   45.69
   1  -3   7 1454.29   52.48
   1  -3   7 1374.28   49.61
   1  -3   7 1375.21   45.32
   3  -2  -7 1509.58   49.64
   3  -2  -7 1485.17   53.81
   3  -2  -7 1493.52   49.11
   3  -2  -7 1498.15   54.34
   3  -2  -7 1436.99   42.13
   3  -2  -7 1465.40   53.16
   3  -2  -7 1500.31   46.52
   3  -2  -7 1496.30   43.93
   3  -2  -7 1489.50   46.15
   3  -2  -7 1500.93   49.36
   3  -2  -7 1477.45   43.93
   3  -2  -7 1470.04   43.65
   3  -2  -7 1604.41   58.26
   3  -2  -7 1466.33   48.22
   1  -3   4   51.12    1.74
   1  -3   4   51.59    1.80
   1  -3   4   50.26    1.70
   1  -3   4   51.03    1.74
   1  -3   4   52.61    2.10
   1  -3   4   54.92    2.28
   1  -3   4   52.85    2.07
   1  -3   4   54.00    2.09
   1  -3   4   52.17    2.06
   1  -3   4   54.61    2.13
   1  -3   4   50.66    1.95
   1  -3   4   50.38    1.64
   1  -3   4   54.03    1.79
   1  -3   4   52.67    2.00
   3  -2  -4   51.12    1.75
   3  -2  -4   51.99    1.79
   3  -2  -4   52.42    2.01
   3  -2  -4   53.59    1.88
   3  -2  -4   50.29    1.71
   3  -2  -4   50.32    2.20
   3  -2  -4   50.78    2.25
   3  -2  -4   50.97    2.18
   3  -2  -4   52.82    1.92
   3  -2  -4   52.73    1.96
   3  -2  -4   52.14    1.90
   3  -2  -4   52.33    1.88
   3  -2  -4   51.03    2.23
   1  -3  -2  897.65   29.72
   1  -3  -2  909.39   30.16
   1  -3  -2  815.80   27.04
   1  -3  -2  859.04   26.69
   1  -3  -2  837.73   26.04
   1  -3  -2  845.15   27.99
   1  -3  -2  797.26   29.02
   1  -3  -2  832.48   30.28
   1  -3  -2  838.66   30.55
   1  -3  -2  835.88   24.92
   1  -3  -2  904.45   26.98
   1  -3  -2  829.08   24.39
   1  -3  -2  844.22   24.88
   1  -3  -5  593.39   19.80
   1  -3  -5  610.38   18.27
   1  -3  -5  594.32   17.81
   1  -3  -5  593.08   18.55
   1  -3  -5  587.52   18.41
   1  -3  -5  582.27   19.45
   1  -3  -5  595.24   21.87
   1  -3  -5  550.46   20.25
   1  -3  -5  589.37   21.68
   1  -3  -5  583.81   19.52
   1  -3  -5  586.90   21.63
   1  -3  -5  608.22   17.99
   1  -3  -5  594.01   17.63
   3  -2   5  586.28   21.39
   3  -2   5  625.52   22.78
   3  -2   5  614.71   22.38
   3  -2   5  566.82   20.67
   3  -2   5  579.80   19.23
   3  -2   5  603.58   20.02
   3  -2   5  585.36   17.58
   3  -2   5  640.04   18.93
   3  -2   5  568.98   18.90
   3  -2   5  604.51   17.86
   3  -2   5  574.85   17.93
   3  -2   5  590.61   18.39
   3  -2   5  597.72   17.89
   3  -2   5  584.74   19.44
   1  -3  -8  891.48   32.68
   1  -3  -8  870.78   31.91
   1  -3  -8  817.34   25.55
   1  -3  -8  860.89   28.62
   1  -3  -8  851.63   26.54
   1  -3  -8  867.69   28.73
   1  -3  -8  846.07   28.08
   1  -3  -8  870.78   28.96
   1  -3  -8  798.50   23.82
   1  -3  -8  837.42   25.01
   1  -3  -8  901.98   26.65
   1  -3  -8  844.84   24.91
   1  -3  -8  892.09   32.68
   1  -3  -8  866.76   31.79
   3  -2   8  886.84   29.34
   3  -2   8  928.55   33.73
   3  -2   8  921.44   33.48
   3  -2   8  868.92   31.60
   3  -2   8  902.91   29.85
   3  -2   8  900.74   32.71
   3  -2   8  926.08   27.25
   3  -2   8  848.24   26.37
   3  -2   8  899.51   27.93
   3  -2   8  866.45   25.93
   3  -2   8  885.61   26.40
   3  -2   8  935.65   27.59
   3  -2   8  903.21   29.90
   3  -2   8  858.73   28.48
   1  -3 -11  970.55   35.62
   1  -3 -11  881.59   27.51
   1  -3 -11  897.96   28.09
   1  -3 -11  954.50   31.79
   1  -3 -11  922.37   33.92
   1  -3 -11  957.89   35.15
   1  -3 -11  929.16   30.87
   1  -3 -11  946.16   31.32
   1  -3 -11  953.26   31.66
   1  -3 -11  931.94   27.55
   1  -3 -11  884.37   26.07
   1  -3 -11  908.78   27.13
   1  -3 -11  937.20   34.44
   1  -3 -11  919.90   27.41
   3  -2  11  886.84   26.44
   3  -2  11  935.96   28.01
   3  -2  11  859.96   25.37
   3  -2  11  876.34   25.80
   3  -2  11  901.36   29.91
   3  -2  11  890.86   29.56
   3  -2  11  840.82   27.99
   3  -2  11  909.08   33.18
   3  -2  11  936.89   31.08
   3  -2  11  920.51   33.52
   3  -2  11  870.78   31.79
   3  -2  11  902.60   28.02
   3  -2  11  900.74   28.01
   3  -2  11  904.76   32.96
   1  -3 -14 1067.54   39.26
   1  -3 -14  981.98   30.62
   1  -3 -14 1058.60   33.14
   1  -3 -14 1068.78   35.62
   1  -3 -14 1079.28   35.83
   1  -3 -14 1043.15   38.36
   1  -3 -14 1035.43   34.41
   1  -3 -14 1047.47   34.66
   1  -3 -14 1058.29   31.29
   1  -3 -14 1048.40   30.89
   1  -3 -14 1066.31   31.85
   1  -3 -14 1034.19   30.82
   3  -2  14 1046.24   31.29
   3  -2  14 1037.59   34.41
   3  -2  14 1047.78   34.78
   3  -2  14 1065.69   35.46
   3  -2  14 1042.53   32.43
   3  -2  14 1075.27   39.29
   3  -2  14 1002.68   36.67
   3  -2  14 1003.92   29.51
   3  -2  14 1051.49   30.95
   3  -2  14  992.48   30.80
   3  -2  14 1051.80   34.87
   3  -2  14 1036.97   30.88
   3  -2  14 1009.48   36.79
   3  -2  14 1043.46   38.03
   1  -3 -17  325.89   12.58
   1  -3 -17  314.15   10.82
   1  -3 -17  317.86   11.29
   1  -3 -17  319.71   12.49
   1  -3 -17  316.62   12.23
   1  -3 -17  301.17    9.18
   1  -3 -17  318.17    9.62
   1  -3 -17  311.06    9.40
   1  -3 -17  327.12   10.07
   3  -2  17  342.57   12.87
   3  -2  17  333.30   12.76
   3  -2  17  384.27   11.46
   3  -2  17  330.83   12.54
   3  -2  17  338.86   12.98
   3  -2  17  353.68   12.18
   3  -2  17  351.53   10.60
   3  -2  17  344.12   10.47
   3  -2  17  323.73   10.15
   3  -2  17  405.89   13.91
   3  -2  17  353.68   12.21
   1  -3 -20   84.39    4.28
   1  -3 -20   84.70    4.16
   1  -3 -20   82.48    3.85
   1  -3 -20   75.68    3.53
   1  -3 -20   80.81    3.37
   1  -3 -20   85.38    4.01
   1  -3 -20   83.65    3.02
   1  -3 -20   84.51    3.18
   1  -3 -20   82.51    2.79
   1  -3 -20   86.52    3.44
   1  -3 -20   79.76    3.34
   1  -3 -20   78.68    3.07
   3  -2  20   82.01    3.93
   3  -2  20   86.80    3.86
   3  -2  20   87.05    3.60
   3  -2  20   81.12    3.43
   3  -2  20   81.61    3.88
   3  -2  20   88.25    3.81
   1  -3 -23   11.59    1.32
   1  -3 -23   10.30    1.52
   1  -3 -23   11.36    1.12
   1  -3 -23    9.84    1.32
   1  -3 -23   11.86    0.96
   1  -3 -23   12.05    1.45
   1  -3 -23    9.63    1.09
   1  -3 -23   14.15    0.80
   1  -3 -23   11.48    0.89
   1  -3 -23   10.52    1.23
   3  -2  23   12.26    1.05
   3  -2  23   11.74    1.30
   3  -2  23    9.97    1.31
   3  -2  23   11.61    1.14
   3  -2  23    9.97    1.03
   3  -2  23   12.40    1.14
   3  -2  23   11.36    0.99
   3  -2  23   11.71    1.15
   1  -3 -26    3.51    1.20
   1  -3 -26    1.91    0.48
   1  -3 -26    2.17    0.87
   1  -3 -26    2.50    0.96
   1  -3 -26    2.50    1.05
   1  -3 -26    1.75    0.78
   1  -3 -26    1.44    0.39
   1  -3 -26    0.94    0.64
   1  -3 -26    2.19    0.63
   1  -3 -26    3.05    1.10
   1  -3 -26    1.70    0.90
   3  -2  26    2.38    0.92
   3  -2  26    1.66    0.67
   3  -2  26    2.56    0.97
   3  -2  26    2.68    0.77
   3  -2  26    2.96    0.79
   3  -2  26    3.30    0.88
   3  -2  26    3.73    0.84
   3  -2  26    2.43    0.67
   1  -3 -29   18.79    1.88
   1  -3 -29   21.30    1.77
   1  -3 -29   24.89    2.50
   1  -3 -29   23.99    1.76
   1  -3 -29   21.14    1.71
   1  -3 -29   20.91    1.50
   1  -3 -29   23.88    1.82
   3  -2  29   18.63    1.41
   3  -2  29   22.37    1.74
   3  -2  29   19.07    1.87
   3  -2  29   23.55    1.61
   3  -2  29   20.79    2.17
   3  -2  29   23.39    1.71
   3  -2  29   23.77    1.85
   3  -2  29   21.88    1.63
   1  -3 -32    1.89    0.97
   1  -3 -32    1.93    0.96
   1  -3 -32    1.28    1.15
   1  -3 -32    2.22    1.40
   1  -3 -32    0.53    0.89
   1  -3 -32    1.56    1.01
   1  -3 -32    0.46    0.87
   1  -3 -32    0.77    0.80
   1  -3 -32    1.52    0.73
   3  -2  32    1.36    0.76
   3  -2  32    1.49    0.90
   3  -2  32    2.42    0.94
   3  -2  32    1.76    1.08
   3  -2  32    0.95    0.67
   3  -2  32    2.34    0.93
   1  -3 -35    7.29    2.01
   1  -3 -35    6.47    1.30
   1  -3 -35    9.11    1.38
   1  -3 -35    7.13    1.63
   1  -3 -35    8.91    1.80
   1  -3 -35    6.53    1.30
   3  -2  35    5.84    1.18
   3  -2  35    7.43    1.46
   3  -2  35    6.90    1.09
   3  -2  35    6.34    1.43
   3  -2  35    7.03    1.43
   3  -2  35    7.13    1.78
   3  -2  35    5.12    1.18
   3  -2  35    6.82    1.34
   1  -3 -38    0.72    1.28
   1  -3 -38   -0.39    0.86
   2  -3  35   19.74    1.84
   2  -3  35   21.16    2.08
   2  -3  35   24.27    1.98
   2  -3  35   22.90    2.20
   2  -3  35   21.47    2.27
   2  -3  35   24.66    1.77
   3  -1 -35   26.55    2.84
   3  -1 -35   21.93    2.19
   3  -1 -35   23.78    1.97
   3  -1 -35   27.45    2.14
   2  -3  32   79.05    3.83
   2  -3  32   82.10    4.08
   2  -3  32   86.99    4.92
   2  -3  32   86.27    4.19
   2  -3  32   82.29    3.84
   2  -3  32   76.92    3.81
   2  -3  32   84.30    4.51
   2  -3  32   77.22    3.48
   3  -1 -32  100.85    4.78
   3  -1 -32   92.27    4.83
   3  -1 -32   84.76    4.16
   3  -1 -32   86.65    4.84
   3  -1 -32   87.45    4.20
   3  -1 -32   84.61    3.73
   3  -1 -32   85.19    3.53
   3  -1 -32   90.57    3.69
   2  -3  29  157.16    6.43
   2  -3  29  151.43    6.85
   2  -3  29  154.91    5.86
   2  -3  29  150.07    6.95
   2  -3  29  151.54    6.38
   2  -3  29  157.56    6.34
   2  -3  29  172.67    6.84
   2  -3  29  172.33    6.78
   3  -1 -29  202.48    8.32
   3  -1 -29  190.84    8.53
   3  -1 -29  185.21    8.02
   3  -1 -29  181.51    7.54
   3  -1 -29  182.46    6.49
   3  -1 -29  181.14    6.70
   3  -1 -29  194.39    6.85
   2  -3  26   46.74    2.42
   2  -3  26   46.12    2.41
   2  -3  26   44.23    2.77
   2  -3  26   46.06    2.49
   2  -3  26   48.50    2.40
   2  -3  26   43.21    2.62
   2  -3  26   49.45    2.59
   2  -3  26   45.07    2.17
   3  -1 -26   60.95    2.60
   3  -1 -26   58.10    3.29
   3  -1 -26   56.93    2.57
   3  -1 -26   62.43    2.49
   3  -1 -26   58.38    2.30
   3  -1 -26   64.41    3.20
   3  -1 -26   62.77    3.07
   3  -1 -26   57.61    3.38
   3  -1 -26   59.15    2.99
   2  -3  23  147.56    6.02
   2  -3  23  148.89    5.68
   2  -3  23  153.39    5.86
   2  -3  23  158.12    6.07
   2  -3  23  147.19    5.92
   2  -3  23  142.71    6.27
   2  -3  23  145.16    5.37
   2  -3  23  152.53    6.60
   3  -1 -23  181.97    7.66
   3  -1 -23  163.22    5.68
   3  -1 -23  168.96    5.92
   3  -1 -23  168.53    5.79
   3  -1 -23  163.87    6.68
   3  -1 -23  166.96    6.03
   3  -1 -23  166.49    6.30
   3  -1 -23  171.56    6.01
   3  -1 -23  167.91    6.89
   2  -3  20  278.59   10.89
   2  -3  20  266.95   10.25
   2  -3  20  272.81    9.46
   2  -3  20  280.01    9.84
   2  -3  20  276.06   10.60
   2  -3  20  285.79   11.20
   2  -3  20  290.05   10.19
   3  -1 -20  296.05   10.15
   3  -1 -20  326.82   12.63
   3  -1 -20  307.45   12.10
   3  -1 -20  289.00    9.54
   3  -1 -20  302.72    9.83
   3  -1 -20  293.42   11.33
   3  -1 -20  281.56    8.57
   3  -1 -20  284.31    8.57
   3  -1 -20  309.82   10.51
   3  -1 -20  297.00   10.42
   3  -1 -20  302.90   10.20
   2  -3  17  550.46   18.68
   2  -3  17  511.23   17.27
   2  -3  17  533.78   18.04
   2  -3  17  520.49   17.50
   2  -3  17  538.72   20.10
   2  -3  17  520.80   19.23
   2  -3  17  544.90   16.36
   2  -3  17  561.26   16.90
   2  -3  17  518.64   19.34
   2  -3  17  525.13   19.44
   3  -1 -17  578.87   17.29
   3  -1 -17  557.86   20.84
   3  -1 -17  600.50   17.81
   3  -1 -17  589.07   22.07
   3  -1 -17  589.07   21.82
   3  -1 -17  585.98   19.48
   3  -1 -17  571.77   18.06
   3  -1 -17  567.44   18.01
   3  -1 -17  564.04   21.05
   3  -1 -17  587.52   19.47
   3  -1 -17  595.24   20.01
   3  -1 -17  555.09   18.52
   2  -3  14  360.79   12.24
   2  -3  14  348.13   11.94
   2  -3  14  348.44   11.80
   2  -3  14  367.28   13.68
   2  -3  14  364.80   13.66
   2  -3  14  358.63   12.24
   2  -3  14  372.84   11.27
   2  -3  14  349.99   12.98
   2  -3  14  348.75   10.59
   2  -3  14  340.41   12.74
   3  -1 -14  430.91   16.18
   3  -1 -14  425.35   15.84
   3  -1 -14  389.52   14.64
   3  -1 -14  414.54   15.59
   3  -1 -14  422.57   14.11
   3  -1 -14  417.63   14.10
   3  -1 -14  416.39   13.22
   3  -1 -14  417.32   12.63
   3  -1 -14  397.86   12.72
   3  -1 -14  406.20   12.24
   3  -1 -14  413.61   12.32
   2  -3  11  476.63   17.51
   2  -3  11  454.08   15.30
   2  -3  11  453.47   15.21
   2  -3  11  456.85   16.81
   2  -3  11  453.77   15.21
   2  -3  11  448.83   15.18
   2  -3  11  459.33   13.84
   2  -3  11  467.36   14.05
   2  -3  11  472.92   13.98
   2  -3  11  502.58   14.83
   2  -3  11  478.48   17.51
   2  -3  11  447.29   16.45
   3  -1 -11  498.56   18.50
   3  -1 -11  475.39   17.61
   3  -1 -11  480.64   17.74
   3  -1 -11  478.79   15.87
   3  -1 -11  485.28   17.96
   3  -1 -11  492.07   14.69
   3  -1 -11  457.78   14.42
   3  -1 -11  437.09   13.87
   3  -1 -11  492.69   14.76
   3  -1 -11  476.01   14.36
   3  -1 -11  463.65   13.76
   3  -1 -11  485.89   16.10
   2  -3   8   84.11    3.07
   2  -3   8   82.66    3.23
   2  -3   8   81.77    3.28
   2  -3   8   94.03    3.48
   2  -3   8   87.91    3.21
   2  -3   8   95.67    3.77
   2  -3   8   85.97    2.77
   2  -3   8   80.90    2.53
   2  -3   8   87.05    2.71
   2  -3   8   94.71    3.48
   2  -3   8   88.04    3.39
   3  -1  -8  138.33    4.78
   3  -1  -8  135.86    5.37
   3  -1  -8  136.84    5.31
   3  -1  -8  133.35    5.23
   3  -1  -8  130.05    4.47
   3  -1  -8  143.58    5.56
   3  -1  -8  125.14    4.24
   3  -1  -8  129.49    4.11
   3  -1  -8  132.58    4.22
   3  -1  -8  133.38    4.14
   3  -1  -8  133.57    4.19
   3  -1  -8  132.58    4.45
   3  -1  -8  130.45    4.32
   2  -3   5   12.43    0.51
   2  -3   5   11.28    0.60
   2  -3   5   12.27    0.73
   2  -3   5   12.38    0.65
   2  -3   5   12.14    0.51
   2  -3   5   13.59    0.78
   2  -3   5   12.02    0.53
   2  -3   5    8.77    0.61
   2  -3   5   11.04    0.65
   2  -3   5   11.77    0.73
   2  -3   5   12.72    0.59
   2  -3   5   12.62    0.72
   3  -1  -5    8.95    0.62
   3  -1  -5    8.88    0.66
   3  -1  -5    9.27    0.50
   3  -1  -5    8.14    0.65
   3  -1  -5    9.84    0.54
   3  -1  -5   10.88    0.63
   3  -1  -5    9.50    0.54
   3  -1  -5    9.69    0.59
   3  -1  -5   10.84    0.68
   3  -1  -5   10.52    0.47
   3  -1  -5    9.34    0.40
   3  -1  -5   10.72    0.66
   3  -1  -5   10.08    0.60
   3  -1  -2 4435.76  144.97
   3  -1  -2 4031.11  131.75
   3  -1  -2 3919.90  141.23
   3  -1  -2 3978.60  143.43
   3  -1  -2 3706.76  133.42
   3  -1  -2 4136.13  148.71
   3  -1  -2 3950.80  129.49
   3  -1  -2 3960.06  129.80
   3  -1  -2 3935.35  116.58
   3  -1  -2 3987.86  118.09
   3  -1  -2 3975.51  116.09
   3  -1  -2 4034.20  117.82
   3  -1  -2 4034.20  124.46
   3  -1  -2 4086.71  126.16
   2  -3  -4  482.80   15.13
   2  -3  -4  466.43   14.64
   2  -3  -4  473.85   17.50
   2  -3  -4  496.40   18.37
   2  -3  -4  463.65   15.57
   2  -3  -4  496.40   16.68
   2  -3  -4  478.79   14.37
   2  -3  -4  455.93   15.24
   2  -3  -4  515.86   15.47
   2  -3  -4  477.86   15.97
   2  -3  -4  478.79   14.24
   2  -3  -4  507.21   18.73
   2  -3  -4  492.38   14.64
   2  -3  -4  479.10   17.66
   3  -1   4  503.19   18.38
   3  -1   4  516.79   18.84
   3  -1   4  538.10   19.61
   3  -1   4  483.11   17.65
   3  -1   4  521.11   17.30
   3  -1   4  469.21   15.60
   3  -1   4  497.01   15.01
   3  -1   4  493.31   15.51
   3  -1   4  519.88   16.33
   3  -1   4  510.92   15.38
   3  -1   4  525.13   15.62
   3  -1   4  465.81   13.91
   3  -1   4  535.94   17.82
   3  -1   4  495.78   16.49
   2  -3  -7  164.67    5.74
   2  -3  -7  156.88    5.59
   2  -3  -7  170.48    5.60
   2  -3  -7  161.49    5.29
   2  -3  -7  156.85    6.28
   2  -3  -7  148.65    5.19
   2  -3  -7  159.54    6.32
   2  -3  -7  163.65    5.83
   2  -3  -7  159.79    6.31
   2  -3  -7  156.20    4.86
   2  -3  -7  156.64    6.17
   2  -3  -7  163.19    5.05
   2  -3  -7  152.56    4.73
   2  -3  -7  164.02    5.05
   3  -1   7  121.86    4.80
   3  -1   7  127.76    4.94
   3  -1   7  127.08    4.92
   3  -1   7  130.51    4.66
   3  -1   7  125.97    4.50
   3  -1   7  127.67    4.99
   3  -1   7  131.65    4.63
   3  -1   7  136.38    4.83
   3  -1   7  128.81    4.09
   3  -1   7  134.16    4.31
   3  -1   7  126.59    4.24
   3  -1   7  118.80    4.00
   3  -1   7  123.65    3.95
   3  -1   7  129.55    4.18
   2  -3 -10  556.94   20.70
   2  -3 -10  518.02   16.33
   2  -3 -10  556.94   17.50
   2  -3 -10  548.91   18.43
   2  -3 -10  555.09   18.57
   2  -3 -10  567.13   18.89
   2  -3 -10  524.51   19.56
   2  -3 -10  554.17   20.64
   2  -3 -10  553.24   18.63
   2  -3 -10  522.04   15.56
   2  -3 -10  558.79   16.58
   2  -3 -10  541.81   16.24
   2  -3 -10  552.00   20.53
   2  -3 -10  579.18   17.35
   3  -1  10  585.05   17.58
   3  -1  10  559.72   16.89
   3  -1  10  564.04   16.79
   3  -1  10  578.25   17.20
   3  -1  10  574.55   19.24
   3  -1  10  573.62   19.19
   3  -1  10  565.90   18.91
   3  -1  10  586.59   21.56
   3  -1  10  605.75   20.26
   3  -1  10  568.37   20.88
   3  -1  10  550.15   20.25
   3  -1  10  557.25   17.46
   3  -1  10  600.19   18.86
   3  -1  10  551.08   20.32
   2  -3 -13 1175.35   36.60
   2  -3 -13 1116.97   34.81
   2  -3 -13 1226.94   40.62
   2  -3 -13 1145.09   38.06
   2  -3 -13 1213.04   44.48
   2  -3 -13 1154.66   38.24
   2  -3 -13 1178.13   38.92
   2  -3 -13 1197.90   35.68
   2  -3 -13 1152.50   34.35
   2  -3 -13 1126.55   41.27
   2  -3 -13 1237.44   45.25
   2  -3 -13 1176.59   43.12
   2  -3 -13 1148.48   33.89
   2  -3 -13 1149.72   33.82
   3  -1  13 1171.02   38.80
   3  -1  13 1188.94   39.32
   3  -1  13 1200.37   35.37
   3  -1  13 1246.40   36.70
   3  -1  13 1189.25   35.52
   3  -1  13 1203.15   43.96
   3  -1  13 1176.28   42.81
   3  -1  13 1136.13   41.36
   3  -1  13 1228.79   44.82
   3  -1  13 1171.33   34.87
   3  -1  13 1206.86   40.00
   3  -1  13 1152.50   38.18
   3  -1  13 1223.85   37.96
   3  -1  13 1185.24   36.91
   2  -3 -16   70.27    2.91
   2  -3 -16   73.27    3.43
   2  -3 -16   74.63    3.67
   2  -3 -16   72.68    3.20
   2  -3 -16   73.61    2.77
   2  -3 -16   75.74    2.49
   2  -3 -16   77.35    2.95
   2  -3 -16   73.21    2.59
   2  -3 -16   73.95    2.50
   2  -3 -16   75.68    2.47
   3  -1  16  103.11    4.66
   3  -1  16   96.50    4.05
   3  -1  16   91.31    4.06
   3  -1  16   96.99    4.15
   3  -1  16   96.90    3.86
   3  -1  16   86.58    3.23
   3  -1  16   93.44    3.66
   3  -1  16   89.52    3.44
   2  -3 -19  379.63   13.11
   2  -3 -19  383.03   14.86
   2  -3 -19  350.60   13.50
   2  -3 -19  358.01   12.12
   2  -3 -19  363.26   11.84
   2  -3 -19  386.74   15.18
   2  -3 -19  367.89   11.11
   2  -3 -19  371.91   13.12
   2  -3 -19  362.95   11.76
   2  -3 -19  356.77   13.70
   3  -1  19  341.34   11.89
   3  -1  19  342.57   12.01
   3  -1  19  340.41   12.96
   3  -1  19  328.67   12.83
   3  -1  19  339.79   10.16
   3  -1  19  342.26   11.01
   3  -1  19  342.88   10.24
   3  -1  19  348.13   10.51
   3  -1  19  346.59   10.48
   3  -1  19  350.29   11.06
   3  -1  19  317.86   12.09
   3  -1  19  332.07   12.91
   3  -1  19  362.02   12.56
   2  -3 -22  156.27    5.11
   2  -3 -22  154.17    5.76
   2  -3 -22  155.28    5.54
   2  -3 -22  154.47    6.97
   2  -3 -22  159.39    6.68
   2  -3 -22  158.09    5.03
   2  -3 -22  154.26    5.42
   2  -3 -22  151.02    6.68
   2  -3 -22  150.93    5.63
   2  -3 -22  154.66    6.17
   2  -3 -22  165.75    6.90
   3  -1  22  157.44    6.80
   3  -1  22  167.70    6.75
   3  -1  22  156.73    6.45
   3  -1  22  168.19    7.31
   3  -1  22  163.56    5.28
   3  -1  22  169.30    5.65
   3  -1  22  159.51    5.93
   3  -1  22  162.60    6.13
   2  -3 -25   45.56    2.27
   2  -3 -25   45.87    1.73
   2  -3 -25   46.89    2.15
   2  -3 -25   47.97    2.79
   2  -3 -25   48.25    2.73
   2  -3 -25   47.94    2.95
   2  -3 -25   52.17    2.80
   2  -3 -25   52.33    3.30
   2  -3 -25   48.74    1.92
   2  -3 -25   47.69    2.17
   2  -3 -25   45.96    2.27
   2  -3 -25   46.95    2.33
   3  -1  25   58.63    2.98
   3  -1  25   60.91    3.47
   3  -1  25   59.03    2.03
   3  -1  25   61.16    2.18
   3  -1  25   62.86    3.00
   3  -1  25   56.78    3.19
   3  -1  25   58.32    2.65
   3  -1  25   55.91    2.68
   3  -1  25   57.67    2.90
   3  -1  25   60.39    2.80
   2  -3 -28   14.35    1.68
   2  -3 -28   14.26    1.75
   2  -3 -28   12.88    1.24
   2  -3 -28   14.14    1.92
   2  -3 -28   14.84    1.58
   2  -3 -28   13.72    1.38
   2  -3 -28   14.41    1.30
   3  -1  28   19.18    2.03
   3  -1  28   19.12    1.46
   3  -1  28   18.21    1.82
   3  -1  28   17.75    1.54
   3  -1  28   18.85    1.69
   3  -1  28   18.09    1.42
   3  -1  28   17.09    1.33
   3  -1  28   15.99    1.40
   2  -3 -31   42.47    2.39
   2  -3 -31   41.95    2.96
   2  -3 -31   44.60    2.53
   2  -3 -31   43.46    2.44
   2  -3 -31   48.44    3.08
   2  -3 -31   45.32    2.66
   2  -3 -31   44.57    3.49
   2  -3 -31   43.21    2.75
   2  -3 -31   42.35    2.24
   3  -1  31   40.99    2.41
   3  -1  31   36.85    2.32
   3  -1  31   34.38    2.44
   3  -1  31   39.01    2.22
   3  -1  31   37.72    2.17
   3  -1  31   34.44    2.22
   2  -3 -34   27.43    2.63
   2  -3 -34   30.77    2.12
   2  -3 -34   32.37    2.36
   2  -3 -34   28.95    3.01
   2  -3 -34   33.61    2.85
   2  -3 -34   34.50    2.42
   3  -1  34   32.56    2.26
   3  -1  34   34.97    3.03
   3  -1  34   32.50    2.62
   3  -1  34   33.27    2.08
   3  -1  34   32.68    2.24
   3  -1  34   27.96    2.13
   3  -1  34   29.60    2.09
   3  -1  34   32.00    2.53
   2  -3 -37    5.48    1.80
   2  -3 -37    4.36    1.41
   2  -3 -37    5.85    1.64
   3  -1  37    6.24    1.39
   3  -1  37    6.22    1.52
   3  -1  37    5.67    1.39
   3  -1  37    5.45    1.06
   3  -1  37    8.94    1.88
   3  -1  37    5.79    1.27
   3  -3  36   24.12    2.68
   3  -3  36   26.11    1.88
   3  -3  36   25.95    2.46
   3  -3  36   27.94    2.15
   3  -3  36   23.32    2.36
   3  -3  36   27.86    2.39
  -3   0  36   25.04    2.58
  -3   0  36   27.19    1.89
  -3   3 -36   26.14    2.46
  -3   3 -36   26.62    2.83
  -3   3 -36   33.86    2.55
  -3   3 -36   32.99    2.74
  -3   3 -36   29.71    2.25
   3  -3  33   33.92    2.40
   3  -3  33   29.87    2.34
   3  -3  33   36.48    2.74
   3  -3  33   32.56    2.05
   3  -3  33   31.45    1.97
   3  -3  33   32.59    2.20
   3  -3  33   34.81    2.52
  -3   0  33   34.72    2.85
  -3   0  33   32.37    2.11
  -3   0  33   32.34    2.08
  -3   0  33   32.65    2.58
  -3   0  33   29.82    1.91
  -3   0  33   32.87    2.40
   3   0 -33   33.42    2.22
   3   0 -33   30.68    2.77
   3   0 -33   34.01    2.19
   3   0 -33   40.84    3.01
   3   0 -33   34.50    2.29
  -3   3 -33   31.14    2.26
  -3   3 -33   31.97    2.32
  -3   3 -33   32.22    2.22
  -3   3 -33   32.87    2.28
  -3   3 -33   33.39    2.46
   3  -3  30   51.37    3.32
   3  -3  30   52.73    3.24
   3  -3  30   50.88    2.79
   3  -3  30   54.52    2.97
   3  -3  30   53.78    2.66
   3  -3  30   54.49    2.94
   3  -3  30   54.80    3.01
   3  -3  30   51.09    2.63
  -3   0  30   56.40    2.90
  -3   0  30   49.52    3.26
  -3   0  30   54.21    2.85
  -3   0  30   53.87    2.51
  -3   0  30   58.94    2.56
  -3   0  30   52.39    3.25
  -3   0  30   57.36    3.11
   3   0 -30   71.63    3.55
   3   0 -30   62.55    3.18
   3   0 -30   65.18    3.86
   3   0 -30   67.15    2.79
   3   0 -30   66.20    3.68
   3   0 -30   66.85    2.85
  -3   3 -30   65.95    3.47
  -3   3 -30   63.39    3.76
  -3   3 -30   62.03    3.51
  -3   3 -30   62.49    3.07
  -3   3 -30   66.17    3.22
  -3   3 -30   67.74    3.42
  -3   3 -30   62.37    3.22
  -3   3 -30   66.38    3.36
   3  -3  27  129.15    5.00
   3  -3  27  133.69    5.72
   3  -3  27  126.00    5.90
   3  -3  27  133.17    5.40
   3  -3  27  137.83    5.51
   3  -3  27  131.13    5.34
   3  -3  27  124.15    5.67
   3  -3  27  133.29    5.52
  -3   0  27  120.69    5.55
  -3   0  27  125.14    5.17
  -3   0  27  128.38    4.85
  -3   0  27  133.17    5.57
  -3   0  27  135.55    4.89
  -3   0  27  127.61    5.36
  -3   0  27  122.97    6.11
   3   0 -27  131.99    5.59
   3   0 -27  133.82    6.21
   3   0 -27  135.39    5.76
   3   0 -27  141.94    6.31
   3   0 -27  128.63    4.74
   3   0 -27  134.44    4.78
   3   0 -27  137.59    5.52
   3   0 -27  137.00    5.14
  -3   3 -27  139.72    6.05
  -3   3 -27  123.90    5.02
  -3   3 -27  151.66    6.70
  -3   3 -27  136.84    6.30
  -3   3 -27  136.01    5.41
  -3   3 -27  149.29    5.93
  -3   3 -27  129.00    5.27
  -3   3 -27  147.60    6.23
   3  -3  24    5.52    1.18
   3  -3  24    7.91    1.04
   3  -3  24    5.50    0.89
   3  -3  24    8.09    0.98
   3  -3  24    7.69    0.83
   3  -3  24    9.11    1.21
   3  -3  24    7.29    0.97
   3  -3  24    7.54    0.85
  -3   0  24    5.61    1.12
  -3   0  24    7.84    0.90
  -3   0  24    9.13    0.86
  -3   0  24    7.83    0.88
  -3   0  24    7.21    1.13
  -3   0  24    7.33    0.97
  -3   0  24    6.51    0.85
  -3   0  24    7.78    0.82
  -3   0  24    7.03    0.51
  -3   0  24    7.30    0.51
   3   0 -24   12.64    1.42
   3   0 -24   12.58    1.03
   3   0 -24   13.00    1.41
   3   0 -24   14.00    1.25
   3   0 -24   12.76    0.94
   3   0 -24   12.94    1.15
   3   0 -24   12.41    0.92
  -3   3 -24   14.42    1.44
  -3   3 -24   12.93    1.25
  -3   3 -24   14.14    1.33
  -3   3 -24   12.14    1.18
  -3   3 -24   11.86    1.22
  -3   3 -24   12.41    1.13
  -3   3 -24   12.29    1.39
  -3   3 -24   13.64    1.18
   3  -3  21  151.60    6.39
   3  -3  21  157.26    5.93
   3  -3  21  145.49    6.25
   3  -3  21  148.89    5.62
   3  -3  21  150.99    6.05
   3  -3  21  159.39    6.04
  -3   0  21  148.09    5.92
  -3   0  21  156.67    5.54
  -3   0  21  157.78    5.88
  -3   0  21  151.15    5.21
  -3   0  21  154.41    5.34
  -3   0  21  148.12    5.27
  -3   0  21  157.78    5.34
  -3   0  21  153.61    6.56
  -3   0  21  155.74    6.59
   3   0 -21  190.06    7.73
   3   0 -21  184.32    7.24
   3   0 -21  187.56    7.74
   3   0 -21  192.53    6.54
   3   0 -21  193.06    6.58
   3   0 -21  185.40    6.69
   3   0 -21  182.68    6.40
   3   0 -21  186.73    6.22
   3   0 -21  197.94    6.79
  -3   3 -21  180.92    7.48
  -3   3 -21  193.15    7.73
  -3   3 -21  193.68    7.64
  -3   3 -21  192.41    7.82
  -3   3 -21  189.11    6.96
  -3   3 -21  194.39    7.16
  -3   3 -21  198.22    7.26
   3  -3  18  319.09   11.10
   3  -3  18  318.47   10.97
   3  -3  18  320.95   12.36
   3  -3  18  328.05   12.46
   3  -3  18  327.74   10.01
   3  -3  18  322.18   12.36
   3  -3  18  324.04   11.26
   3  -3  18  331.14   10.03
  -3   0  18  320.02   12.25
  -3   0  18  319.40   10.77
  -3   0  18  307.91   10.34
  -3   0  18  315.08    9.41
  -3   0  18  334.54   10.96
  -3   0  18  308.90    9.94
  -3   0  18  322.49   11.14
  -3   0  18  320.95   12.43
  -3   0  18  327.74    9.94
  -3   0  18  323.73   12.15
   3   0 -18  343.19   11.54
   3   0 -18  345.04   13.17
   3   0 -18  338.25   12.83
   3   0 -18  362.95   13.57
   3   0 -18  346.90   13.25
   3   0 -18  356.77   11.60
   3   0 -18  381.79   12.79
   3   0 -18  351.84   11.78
   3   0 -18  341.03   10.90
   3   0 -18  363.26   12.37
   3   0 -18  364.19   10.99
   3   0 -18  327.12    9.77
  -3   3 -18  380.56   14.54
  -3   3 -18  353.99   13.38
  -3   3 -18  379.32   13.13
  -3   3 -18  374.38   13.01
  -3   3 -18  361.41   10.93
  -3   3 -18  358.93   10.95
   3  -3  15  322.80   11.11
   3  -3  15  312.30   11.86
   3  -3  15  314.77   11.77
   3  -3  15  311.99    9.33
   3  -3  15  308.74   11.67
   3  -3  15  312.30   10.68
   3  -3  15  289.62   10.09
   3  -3  15  318.78    9.69
   3  -3  15  298.80    9.20
   3  -3  15  318.78   12.16
  -3   0  15  307.48   11.44
  -3   0  15  301.92   11.51
  -3   0  15  310.75    9.97
  -3   0  15  318.17   10.38
  -3   0  15  306.12   10.24
  -3   0  15  330.21   10.04
  -3   0  15  305.01    9.25
  -3   0  15  298.27    9.08
  -3   0  15  317.24   12.12
  -3   0  15  302.22   11.39
  -3   0  15  296.54    8.87
  -3   0  15  306.36   10.43
   3   0 -15  236.74    9.33
   3   0 -15  259.35    8.86
   3   0 -15  273.09    9.19
   3   0 -15  270.99   10.36
   3   0 -15  261.97    7.88
   3   0 -15  269.51   10.33
   3   0 -15  258.51    7.85
   3   0 -15  259.31    7.90
   3   0 -15  256.10    8.25
   3   0 -15  267.10    8.78
   3   0 -15  272.54    8.36
  -3   3 -15  244.31    9.42
  -3   3 -15  257.80    9.86
  -3   3 -15  280.69   10.69
  -3   3 -15  271.30   10.26
  -3   3 -15  257.25    7.66
  -3   3 -15  242.58    8.45
  -3   3 -15  271.55    8.15
  -3   3 -15  261.32    7.99
  -3   3 -15  274.82    8.49
  -3   3 -15  265.89    9.30
  -3   3 -15  265.46    9.26
  -3   3 -15  265.56    9.34
   3  -3  12 2060.04   74.44
   3  -3  12 2130.46   70.03
   3  -3  12 2118.42   69.66
   3  -3  12 2074.55   60.82
   3  -3  12 2078.87   75.25
   3  -3  12 2145.60   77.56
   3  -3  12 2133.86   63.32
   3  -3  12 2100.50   62.43
   3  -3  12 2150.24   77.69
   3  -3  12 1982.50   58.04
   3  -3  12 2159.50   71.23
   3  -3  12 2132.94   70.24
  -3   0  12 2073.00   74.94
  -3   0  12 2052.32   74.29
  -3   0  12 1984.04   71.91
  -3   0  12 2080.73   68.20
  -3   0  12 2109.46   69.22
  -3   0  12 2016.79   72.78
  -3   0  12 2200.89   64.59
  -3   0  12 1938.64   60.17
  -3   0  12 2055.10   61.10
  -3   0  12 2067.45   61.41
  -3   0  12 2110.38   65.33
  -3   0  12 2098.03   61.44
   3   0 -12 2168.77   78.27
   3   0 -12 2077.95   68.14
   3   0 -12 2146.22   62.83
   3   0 -12 2171.23   63.69
   3   0 -12 2133.55   63.39
   3   0 -12 2073.93   61.59
   3   0 -12 2173.09   71.32
   3   0 -12 2120.27   76.67
   3   0 -12 2157.96   78.15
   3   0 -12 2113.47   76.51
   3   0 -12 2123.36   65.86
   3   0 -12 2099.26   64.96
  -3   3 -12 2112.24   62.77
  -3   3 -12 2106.99   62.52
  -3   3 -12 2059.73   74.44
  -3   3 -12 2140.04   77.41
  -3   3 -12 2091.54   75.71
  -3   3 -12 2123.36   69.84
  -3   3 -12 2110.38   61.75
  -3   3 -12 2194.71   64.37
  -3   3 -12 2097.41   68.98
  -3   3 -12 2062.20   67.96
  -3   3 -12 2101.73   69.29
  -3   3 -12 2118.42   76.67
   3  -3   9  213.91    8.08
   3  -3   9  184.84    5.86
   3  -3   9  222.41    8.42
   3  -3   9  218.11    7.53
   3  -3   9  218.27    8.17
   3  -3   9  211.38    7.94
   3  -3   9  215.46    7.41
   3  -3   9  218.67    7.61
   3  -3   9  216.48    7.52
   3  -3   9  199.42    6.08
   3  -3   9  204.92    6.17
   3  -3   9  212.24    6.51
   3  -3   9  206.00    6.42
  -3   0   9  207.58    6.44
  -3   0   9  206.13    6.29
  -3   0   9  207.70    6.48
  -3   0   9  224.08    6.94
  -3   0   9  203.69    7.73
  -3   0   9  203.32    7.66
  -3   0   9  211.78    6.86
  -3   0   9  200.88    6.65
  -3   0   9  212.74    7.92
  -3   0   9  204.95    7.71
   3   0  -9  147.60    5.62
   3   0  -9  149.70    5.70
   3   0  -9  148.28    4.73
   3   0  -9  149.45    5.80
   3   0  -9  149.67    5.74
   3   0  -9  142.81    4.75
   3   0  -9  132.71    4.23
   3   0  -9  147.44    4.98
   3   0  -9  146.85    4.86
   3   0  -9  152.84    4.77
   3   0  -9  146.08    4.66
  -3   3  -9  145.96    5.68
  -3   3  -9  146.48    5.68
  -3   3  -9  158.80    4.82
  -3   3  -9  141.54    5.42
  -3   3  -9  142.68    5.47
  -3   3  -9  149.39    4.74
  -3   3  -9  151.06    4.73
  -3   3  -9  145.25    4.53
  -3   3  -9  142.50    5.08
  -3   3  -9  146.73    5.18
  -3   3  -9  147.07    5.25
  -3   3  -9  147.66    4.73
  -3   3  -9  157.50    4.96
  -3   3  -9  154.75    5.44
   3  -3   6  192.66    7.20
   3  -3   6  202.98    6.45
   3  -3   6  200.13    6.31
   3  -3   6  203.35    7.59
   3  -3   6  192.16    6.62
   3  -3   6  178.08    6.22
   3  -3   6  194.17    6.68
   3  -3   6  177.49    6.73
   3  -3   6  184.01    5.75
   3  -3   6  193.09    5.93
   3  -3   6  203.10    6.14
   3  -3   6  193.31    5.90
   3  -3   6  192.32    7.25
  -3   0   6  193.21    7.18
  -3   0   6  177.06    6.58
  -3   0   6  200.41    7.49
  -3   0   6  204.68    6.65
  -3   0   6  184.78    6.93
  -3   0   6  207.05    6.37
  -3   0   6  195.44    6.12
  -3   0   6  201.40    6.28
  -3   0   6  200.04    6.60
   3   0  -6  247.31    9.14
   3   0  -6  265.56    8.19
   3   0  -6  242.70    8.07
   3   0  -6  266.08    8.18
   3   0  -6  272.35    8.27
   3   0  -6  275.35    8.84
   3   0  -6  277.60    8.98
   3   0  -6  251.17    9.21
   3   0  -6  253.41    9.37
   3   0  -6  245.48    8.12
   3   0  -6  285.14    8.69
  -3   3  -6  240.39    8.97
  -3   3  -6  278.00   10.31
  -3   3  -6  253.26    9.38
  -3   3  -6  236.22    8.82
  -3   3  -6  266.76    8.37
  -3   3  -6  256.63    8.09
  -3   3  -6  248.94    8.49
  -3   3  -6  256.07    7.67
  -3   3  -6  243.85    7.47
  -3   3  -6  261.91    8.02
  -3   3  -6  258.02    7.77
  -3   3  -6  247.74    8.41
  -3   3  -6  243.38    8.31
  -3   3  -6  254.16    8.68
   3  -3   3 1341.85   41.52
   3  -3   3 1436.68   44.42
   3  -3   3 1385.71   50.04
   3  -3   3 1246.09   45.07
   3  -3   3 1417.53   46.71
   3  -3   3 1372.43   40.77
   3  -3   3 1348.96   48.81
   3  -3   3 1330.73   43.89
   3  -3   3 1380.46   41.08
   3  -3   3 1407.64   50.88
   3  -3   3 1329.19   38.95
   3  -3   3 1438.54   42.16
   3  -3   3 1353.59   44.48
   3  -3   3 1321.77   43.52
  -3   0   3 1463.86   47.91
  -3   0   3 1434.83   47.14
  -3   0   3 1390.34   45.53
  -3   0   3 1311.89   43.09
  -3   0   3 1372.43   40.90
  -3   0   3 1321.77   47.76
  -3   0   3 1414.13   42.13
  -3   0   3 1428.96   51.49
  -3   0   3 1402.70   50.57
  -3   0   3 1354.21   39.82
  -3   0   3 1364.39   40.16
  -3   0   3 1397.45   43.43
  -3   0   3 1345.56   48.59
  -3   0   3 1387.56   43.06
   3   0  -3 1247.64   40.87
   3   0  -3 1412.28   46.24
   3   0  -3 1329.80   47.91
   3   0  -3 1230.34   44.39
   3   0  -3 1351.12   40.25
   3   0  -3 1369.65   40.84
   3   0  -3 1468.18   53.04
   3   0  -3 1310.34   40.71
   3   0  -3 1343.09   41.73
   3   0  -3 1236.83   44.73
   3   0  -3 1390.65   40.93
   3   0  -3 1349.27   39.69
   3   0  -3 1356.06   44.54
   3   0  -3 1348.34   44.26
  -3   3  -3 1355.14   49.05
  -3   3  -3 1296.75   38.55
  -3   3  -3 1289.95   46.64
  -3   3  -3 1330.42   48.10
  -3   3  -3 1360.70   39.91
  -3   3  -3 1375.82   40.31
  -3   3  -3 1337.84   48.37
  -3   3  -3 1305.09   42.94
  -3   3  -3 1310.65   43.25
  -3   3  -3 1298.60   42.84
  -3   3  -3 1302.93   42.87
  -3   3  -3 1329.19   41.11
  -3   3  -3 1254.13   37.31
  -3   3  -3 1340.00   41.45
   3  -3   0 2011.23   59.65
   3  -3   0 2017.41   62.30
   3  -3   0 2047.99   73.98
   3  -3   0 2107.60   69.13
   3  -3   0 1961.81   64.56
   3  -3   0 2069.92   68.05
   3  -3   0 2088.45   64.53
   3  -3   0 2147.76   63.73
   3  -3   0 2031.93   73.39
   3  -3   0 2023.59   72.96
   3  -3   0 2072.69   60.67
   3  -3   0 1992.38   58.29
   3  -3   0 2109.77   76.24
   3  -3   0 1970.14   64.68
  -3   0   0 1998.87   65.61
  -3   0   0 2126.45   63.20
  -3   0   0 2106.68   69.19
  -3   0   0 2023.59   66.26
  -3   0   0 2050.46   67.15
  -3   0   0 2098.64   75.62
  -3   0   0 2015.55   72.59
  -3   0   0 2036.25   60.48
  -3   0   0 1971.69   71.14
  -3   0   0 2147.15   66.51
  -3   0   0 2190.70   67.77
  -3   0   0 2026.37   59.43
  -3   0   0 2059.73   60.45
  -3   0   0 2116.56   76.36
   3   0   0 2115.33   62.03
   3   0   0 2227.77   66.17
   3   0   0 2112.55   62.77
   3   0   0 2281.20   74.66
   3   0   0 2163.83   78.06
   3   0   0 2245.38   81.02
   3   0   0 2211.08   72.41
   3   0   0 2204.60   79.36
   3   0   0 2066.22   63.97
   3   0   0 2161.36   70.95
   3   0   0 2129.23   76.67
   3   0   0 2189.46   67.77
   3   0   0 2236.73   73.42
  -3   3   0 2323.52   83.96
  -3   3   0 2149.62   77.63
  -3   3   0 2096.48   75.62
  -3   3   0 2242.29   80.93
  -3   3   0 2142.20   66.17
  -3   3   0 2202.43   68.02
  -3   3   0 2126.14   69.90
  -3   3   0 2134.48   62.46
  -3   3   0 2241.36   66.47
  -3   3   0 2094.94   62.12
  -3   3   0 2220.97   64.99
  -3   3   0 2241.36   73.52
  -3   3   0 2148.69   70.49
  -3   3   0 2106.68   69.25
   3  -3  -3 1957.79   64.37
   3  -3  -3 2141.89   66.17
   3  -3  -3 2232.09   68.98
   3  -3  -3 2198.42   72.13
   3  -3  -3 2238.89   80.96
   3  -3  -3 2192.86   72.13
   3  -3  -3 2169.08   71.29
   3  -3  -3 2188.84   64.90
   3  -3  -3 2250.94   66.78
   3  -3  -3 2247.85   81.33
   3  -3  -3 2176.18   78.58
   3  -3  -3 2168.15   78.40
   3  -3  -3 2160.12   63.23
   3  -3  -3 2215.41   64.84
  -3   0  -3 2182.05   71.73
  -3   0  -3 2092.16   68.73
  -3   0  -3 2217.57   79.88
  -3   0  -3 2296.34   82.91
  -3   0  -3 2192.55   79.17
  -3   0  -3 2155.49   70.61
  -3   0  -3 2244.76   73.58
  -3   0  -3 2137.57   77.07
  -3   0  -3 2384.06   73.83
  -3   0  -3 2157.34   66.78
  -3   0  -3 2273.17   66.66
  -3   0  -3 2109.77   62.71
  -3   0  -3 2401.36   71.32
   3   0   3 2303.75   67.56
   3   0   3 2465.93   88.90
   3   0   3 2325.07   68.17
   3   0   3 2333.41   76.45
   3   0   3 2254.03   73.86
   3   0   3 2251.86   81.27
   3   0   3 2471.18   89.18
   3   0   3 2304.06   68.45
   3   0   3 2503.92   90.26
   3   0   3 2267.93   67.37
   3   0   3 2220.04   68.76
   3   0   3 2312.71   75.99
   3   0   3 2232.09   73.30
   3   0   3 2201.82   68.14
  -3   3   3 2244.45   66.57
  -3   3   3 2180.81   64.68
  -3   3   3 2415.57   74.60
  -3   3   3 2279.35   74.91
  -3   3   3 2280.89   82.32
  -3   3   3 2225.60   80.38
  -3   3   3 2299.74   75.59
  -3   3   3 2297.57   83.09
  -3   3   3 2349.78   77.13
  -3   3   3 2271.94   74.57
  -3   3   3 2195.64   67.83
  -3   3   3 2281.51   66.72
  -3   3   3 2185.13   79.05
  -3   3   3 2301.59   67.37
   3  -3  -6   77.16    3.34
   3  -3  -6   78.98    2.57
   3  -3  -6   78.49    2.88
   3  -3  -6   81.61    3.01
   3  -3  -6   86.03    3.00
   3  -3  -6   81.98    2.87
   3  -3  -6   84.58    2.80
   3  -3  -6   79.32    3.50
   3  -3  -6   81.92    3.18
   3  -3  -6   78.65    2.59
   3  -3  -6   76.98    2.97
   3  -3  -6   84.85    3.56
   3  -3  -6   78.43    2.59
   3  -3  -6   84.88    3.64
  -3   0  -6   77.53    3.15
  -3   0  -6   77.84    2.94
  -3   0  -6   83.34    3.06
  -3   0  -6   84.82    3.18
  -3   0  -6   80.50    3.04
  -3   0  -6   79.29    3.26
  -3   0  -6   74.38    3.08
  -3   0  -6   80.56    2.76
  -3   0  -6   83.40    3.43
  -3   0  -6   79.42    2.78
  -3   0  -6   81.77    2.78
  -3   0  -6   74.48    2.73
  -3   0  -6   75.93    2.75
  -3   0  -6   85.13    2.92
   3   0   6   91.43    3.72
   3   0   6  100.11    3.65
   3   0   6   99.46    3.98
   3   0   6   94.65    3.47
   3   0   6   84.02    2.82
   3   0   6   86.99    2.93
   3   0   6   90.66    3.62
   3   0   6   89.36    3.03
   3   0   6   95.70    3.81
   3   0   6   94.34    3.32
   3   0   6   94.43    3.35
   3   0   6   94.15    3.41
   3   0   6   91.06    3.08
   3   0   6   92.27    3.39
  -3   3   6   84.39    3.63
  -3   3   6   87.82    3.67
  -3   3   6   92.58    3.83
  -3   3   6   93.53    2.99
  -3   3   6   90.78    2.94
  -3   3   6   89.06    2.87
  -3   3   6   90.57    2.91
  -3   3   6   88.34    3.67
  -3   3   6   88.68    3.24
  -3   3   6   94.06    3.49
  -3   3   6   84.82    3.07
  -3   3   6   87.33    3.01
  -3   3   6   94.68    3.24
   3  -3  -9  550.77   20.51
   3  -3  -9  498.56   15.03
   3  -3  -9  552.62   20.48
   3  -3  -9  527.91   16.65
   3  -3  -9  510.92   16.11
   3  -3  -9  548.61   16.47
   3  -3  -9  509.68   15.15
   3  -3  -9  537.18   15.99
   3  -3  -9  515.86   17.33
   3  -3  -9  504.43   16.97
   3  -3  -9  558.48   18.56
   3  -3  -9  515.86   19.25
   3  -3  -9  515.24   19.15
   3  -3  -9  507.52   16.96
  -3   0  -9  532.85   17.89
  -3   0  -9  508.45   18.80
  -3   0  -9  556.32   20.47
  -3   0  -9  539.96   18.07
  -3   0  -9  531.00   17.83
  -3   0  -9  546.44   20.14
  -3   0  -9  557.25   16.73
  -3   0  -9  529.76   19.56
  -3   0  -9  514.62   15.59
  -3   0  -9  536.25   16.27
  -3   0  -9  536.87   16.09
  -3   0  -9  537.79   18.05
  -3   0  -9  533.16   16.87
  -3   0  -9  534.39   16.90
   3   0   9  478.17   16.10
   3   0   9  462.11   17.17
   3   0   9  483.42   16.24
   3   0   9  479.41   17.74
   3   0   9  457.78   13.79
   3   0   9  468.59   17.30
   3   0   9  442.04   14.10
   3   0   9  463.96   13.95
   3   0   9  488.06   15.45
   3   0   9  452.54   15.22
   3   0   9  451.92   13.72
   3   0   9  487.44   14.81
   3   0   9  477.55   17.69
   3   0   9  456.85   15.34
  -3   3   9  467.05   13.92
  -3   3   9  464.89   13.97
  -3   3   9  506.90   18.81
  -3   3   9  471.99   17.72
  -3   3   9  467.98   14.10
  -3   3   9  456.55   14.43
  -3   3   9  460.56   15.60
  -3   3   9  477.24   15.05
  -3   3   9  488.06   16.26
  -3   3   9  473.85   15.88
  -3   3   9  476.63   16.02
  -3   3   9  467.05   17.47
  -3   3   9  475.70   14.16
  -3   3   9  480.33   17.89
   3  -3 -12  479.41   15.96
   3  -3 -12  499.49   16.93
   3  -3 -12  477.24   16.12
   3  -3 -12  499.80   15.85
   3  -3 -12  500.41   15.86
   3  -3 -12  485.58   16.28
   3  -3 -12  461.80   17.43
   3  -3 -12  477.24   17.92
   3  -3 -12  483.42   18.14
   3  -3 -12  496.40   14.92
   3  -3 -12  469.83   14.19
   3  -3 -12  471.99   17.74
   3  -3 -12  467.05   13.94
   3  -3 -12  465.20   13.94
  -3   0 -12  493.31   16.61
  -3   0 -12  464.27   15.76
  -3   0 -12  464.58   13.99
  -3   0 -12  488.98   14.84
  -3   0 -12  480.02   17.94
  -3   0 -12  471.06   14.34
  -3   0 -12  474.15   16.06
  -3   0 -12  454.39   17.01
  -3   0 -12  484.66   15.34
  -3   0 -12  458.40   14.63
  -3   0 -12  505.97   15.20
  -3   0 -12  495.47   18.48
  -3   0 -12  482.80   17.91
  -3   0 -12  492.38   16.63
   3   0  12  573.00   17.18
   3   0  12  564.35   16.87
   3   0  12  562.81   18.96
   3   0  12  559.41   18.80
   3   0  12  568.68   21.15
   3   0  12  584.12   21.67
   3   0  12  587.83   17.77
   3   0  12  558.48   20.61
   3   0  12  571.77   17.98
   3   0  12  557.55   17.70
   3   0  12  570.22   19.13
   3   0  12  566.20   19.02
   3   0  12  589.07   17.79
  -3   3  12  529.76   19.89
  -3   3  12  591.23   21.93
  -3   3  12  535.01   20.11
  -3   3  12  554.48   20.60
  -3   3  12  571.77   18.04
  -3   3  12  542.43   18.18
  -3   3  12  541.81   18.03
  -3   3  12  542.12   16.25
  -3   3  12  561.26   16.86
  -3   3  12  581.03   18.31
  -3   3  12  561.57   16.69
  -3   3  12  558.17   18.91
  -3   3  12  535.94   18.00
  -3   3  12  577.63   17.17
   3  -3 -15  275.53    9.00
   3  -3 -15  281.56    9.20
   3  -3 -15  289.06   11.24
   3  -3 -15  286.56   11.24
   3  -3 -15  281.46   11.01
   3  -3 -15  281.19    9.75
   3  -3 -15  273.40    9.67
   3  -3 -15  273.43    8.38
   3  -3 -15  259.04    8.03
   3  -3 -15  268.52    8.22
   3  -3 -15  269.94    8.24
  -3   0 -15  259.93    9.20
  -3   0 -15  266.23    9.32
  -3   0 -15  278.62    9.73
  -3   0 -15  241.07    7.52
  -3   0 -15  271.15   10.44
  -3   0 -15  268.34    8.28
  -3   0 -15  271.98   10.38
   3   0  15  310.75    9.58
   3   0  15  333.61   13.00
   3   0  15  298.49   10.46
   3   0  15  294.10   11.24
   3   0  15  283.10    8.72
   3   0  15  295.18   10.26
   3   0  15  292.18    9.36
   3   0  15  294.07   11.19
   3   0  15  287.46    9.45
   3   0  15  294.97    9.00
   3   0  15  277.14    8.59
   3   0  15  279.52    9.69
  -3   3  15  282.36   10.89
  -3   3  15  308.43   10.89
  -3   3  15  305.53   10.36
  -3   3  15  299.04   10.29
  -3   3  15  288.45    8.80
  -3   3  15  298.12    9.08
  -3   3  15  307.01    9.97
  -3   3  15  282.30    9.21
  -3   3  15  282.27    8.60
  -3   3  15  295.49   10.16
  -3   3  15  308.28   12.16
  -3   3  15  275.13    8.43
   3  -3 -18  386.43   11.67
   3  -3 -18  384.58   12.42
   3  -3 -18  392.30   11.86
   3  -3 -18  399.71   15.26
   3  -3 -18  401.26   15.67
   3  -3 -18  388.59   13.04
   3  -3 -18  402.49   13.72
   3  -3 -18  385.50   11.67
   3  -3 -18  400.64   13.97
   3  -3 -18  384.27   14.76
   3  -3 -18  375.62   11.41
   3  -3 -18  407.13   15.67
   3  -3 -18  385.50   13.18
  -3   0 -18  383.03   13.31
  -3   0 -18  395.08   11.97
  -3   0 -18  374.69   12.86
  -3   0 -18  381.79   13.22
  -3   0 -18  384.88   14.78
  -3   0 -18  396.62   12.84
  -3   0 -18  374.07   11.36
  -3   0 -18  381.49   11.47
  -3   0 -18  371.91   11.81
  -3   0 -18  368.51   14.00
  -3   0 -18  392.30   11.94
  -3   0 -18  380.25   14.35
  -3   0 -18  374.07   14.43
   3   0  18  436.17   16.40
   3   0  18  447.60   16.81
   3   0  18  440.80   16.94
   3   0  18  446.36   15.43
   3   0  18  441.42   16.84
   3   0  18  460.56   15.77
   3   0  18  429.68   12.99
   3   0  18  472.61   14.14
   3   0  18  445.74   15.25
   3   0  18  444.82   14.37
   3   0  18  429.99   13.62
   3   0  18  444.82   13.46
   3   0  18  415.16   12.55
  -3   3  18  434.62   16.45
  -3   3  18  446.05   16.83
  -3   3  18  448.52   17.51
  -3   3  18  434.62   16.89
  -3   3  18  467.67   14.11
  -3   3  18  457.16   13.80
  -3   3  18  418.56   12.63
  -3   3  18  436.17   14.66
  -3   3  18  463.34   15.74
  -3   3  18  450.07   15.30
  -3   3  18  416.09   14.59
  -3   3  18  449.45   14.40
  -3   3  18  438.02   14.11
  -3   3  18  450.99   13.61
   3  -3 -21  110.68    4.21
   3  -3 -21  117.23    4.30
   3  -3 -21  113.43    4.70
   3  -3 -21  111.57    4.04
   3  -3 -21  112.47    3.80
   3  -3 -21  121.86    4.05
   3  -3 -21  112.22    5.25
   3  -3 -21  112.38    5.00
   3  -3 -21  119.36    5.63
   3  -3 -21  113.52    5.02
  -3   0 -21  108.36    4.65
  -3   0 -21  111.45    4.36
  -3   0 -21  108.64    4.96
  -3   0 -21  112.35    5.23
  -3   0 -21  112.16    4.90
  -3   0 -21  110.99    3.51
  -3   0 -21  110.49    3.57
  -3   0 -21  112.01    4.10
  -3   0 -21  108.36    3.70
  -3   0 -21  113.30    3.54
  -3   0 -21  112.66    3.52
  -3   0 -21  110.06    4.43
   3   0  21  153.02    4.84
   3   0  21  153.15    4.77
   3   0  21  152.47    6.21
   3   0  21  153.08    6.31
   3   0  21  142.37    4.38
   3   0  21  148.68    4.58
   3   0  21  153.02    6.75
   3   0  21  151.82    6.57
   3   0  21  150.68    4.99
   3   0  21  152.74    5.75
   3   0  21  152.19    5.95
   3   0  21  149.20    5.30
   3   0  21  151.79    5.69
  -3   3  21  150.07    6.25
  -3   3  21  153.52    6.78
  -3   3  21  153.15    5.32
  -3   3  21  149.60    5.33
  -3   3  21  144.85    5.38
  -3   3  21  153.42    4.99
  -3   3  21  149.05    4.80
  -3   3  21  135.83    5.73
  -3   3  21  147.69    6.70
  -3   3  21  148.92    5.96
   3  -3 -24   11.96    1.35
   3  -3 -24   12.00    1.65
   3  -3 -24   10.76    1.05
   3  -3 -24   11.81    0.83
   3  -3 -24   12.15    1.00
   3  -3 -24   14.46    1.57
   3  -3 -24   10.10    1.24
   3  -3 -24   11.01    0.74
   3  -3 -24   11.25    0.82
   3  -3 -24   11.90    1.16
   3  -3 -24    9.29    1.00
  -3   0 -24    9.92    1.17
  -3   0 -24   10.07    1.42
  -3   0 -24   11.31    1.27
  -3   0 -24   11.11    1.18
  -3   0 -24   10.36    1.35
  -3   0 -24   11.17    1.18
  -3   0 -24   12.80    0.78
  -3   0 -24   11.06    1.09
  -3   0 -24   11.53    0.93
  -3   0 -24    9.88    1.15
   3   0  24    3.48    0.71
   3   0  24    3.60    0.49
   3   0  24    3.47    0.33
   3   0  24    5.12    1.14
   3   0  24    2.54    1.20
   3   0  24    3.81    0.30
   3   0  24    3.58    0.75
   3   0  24    4.32    0.94
   3   0  24    3.47    0.75
   3   0  24    3.09    0.78
  -3   3  24    4.61    0.70
  -3   3  24    4.44    1.10
  -3   3  24    2.83    0.76
  -3   3  24    3.06    0.51
  -3   3  24    3.42    0.58
  -3   3  24    4.61    0.77
  -3   3  24    4.33    0.81
  -3   3  24    2.57    0.65
  -3   3  24    4.20    0.71
  -3   3  24    4.14    0.82
  -3   3  24    4.25    1.21
   3  -3 -27   95.05    4.44
   3  -3 -27   94.21    3.96
   3  -3 -27   98.72    4.94
   3  -3 -27   95.79    4.53
   3  -3 -27   96.31    5.14
   3  -3 -27   99.99    4.06
   3  -3 -27   96.72    4.57
   3  -3 -27   94.06    3.86
   3  -3 -27   94.74    3.68
  -3   0 -27   94.71    4.47
  -3   0 -27  100.58    5.15
  -3   0 -27   98.88    4.44
  -3   0 -27   99.34    4.27
  -3   0 -27  102.31    3.59
  -3   0 -27   95.91    4.04
  -3   0 -27   96.62    4.19
  -3   0 -27   99.77    4.91
  -3   0 -27  100.05    4.64
   3   0  27  109.50    3.75
   3   0  27  117.32    5.79
   3   0  27  114.14    4.15
   3   0  27  118.83    5.21
   3   0  27  109.26    5.26
   3   0  27  117.48    4.74
   3   0  27  109.35    4.46
   3   0  27  114.91    4.71
  -3   3  27  111.73    4.94
  -3   3  27  113.83    5.07
  -3   3  27  118.68    5.70
  -3   3  27  114.63    5.14
  -3   3  27  113.30    4.47
  -3   3  27  112.13    4.51
  -3   3  27  115.56    4.58
  -3   3  27  114.02    4.31
  -3   3  27  115.34    5.76
   3  -3 -30  114.66    5.91
   3  -3 -30  112.53    5.20
   3  -3 -30  109.01    4.45
   3  -3 -30  109.23    5.11
   3  -3 -30  118.56    4.85
   3  -3 -30  116.36    4.47
   3  -3 -30  112.44    5.17
   3  -3 -30  115.47    5.86
   3  -3 -30  124.30    4.98
  -3   0 -30  111.14    4.95
  -3   0 -30  114.36    5.58
  -3   0 -30  113.86    5.80
  -3   0 -30  113.92    5.24
  -3   0 -30  104.99    4.48
  -3   0 -30  112.04    5.12
  -3   0 -30  109.47    4.67
  -3   0 -30  117.91    4.91
   3   0  30  109.81    4.95
   3   0  30  107.99    5.75
   3   0  30  105.46    4.55
   3   0  30  116.86    4.87
   3   0  30  101.53    4.53
   3   0  30  113.12    5.62
   3   0  30  117.78    4.90
   3   0  30  113.37    5.15
  -3   3  30  106.63    4.40
  -3   3  30  108.79    4.25
  -3   3  30  110.40    4.47
  -3   3  30  106.11    5.06
  -3   3  30  118.12    4.84
  -3   3  30  118.40    5.30
  -3   3  30  110.03    4.97
  -3   3  30  104.19    5.31
  -3   3  30  111.39    5.81
   3  -3 -33   99.25    4.29
   3  -3 -33  101.10    4.77
   3  -3 -33  105.49    4.57
   3  -3 -33  100.21    4.90
   3  -3 -33  102.43    4.98
   3  -3 -33  101.97    4.22
   3  -3 -33   95.54    3.85
   3  -3 -33   95.63    5.06
  -3   0 -33  100.39    4.82
  -3   0 -33  101.87    4.88
  -3   0 -33  101.50    5.50
  -3   0 -33   98.79    5.16
  -3   0 -33  104.07    4.67
  -3   0 -33   93.87    4.32
  -3   0 -33  106.42    4.93
  -3   0 -33   97.24    4.36
   3   0  33   97.43    5.11
   3   0  33   96.01    5.37
   3   0  33   98.79    4.69
   3   0  33   89.12    4.12
   3   0  33   89.80    4.18
   3   0  33   94.37    4.75
   3   0  33  101.16    4.46
   3   0  33   92.42    4.27
  -3   3  33   95.05    4.25
  -3   3  33   93.69    3.90
  -3   3  33   93.10    4.01
  -3   3  33   99.43    4.61
  -3   3  33   93.26    4.80
  -3   3  33   94.68    4.10
  -3   3  33   85.87    4.76
  -3   3  33   96.19    4.53
   3  -3 -36    8.72    1.45
   3  -3 -36   12.76    2.38
   3  -3 -36   11.23    1.87
   3  -3 -36   10.49    1.47
  -3   0 -36    9.20    1.57
  -3   0 -36   10.18    2.01
  -3   0 -36   12.52    1.95
  -3   0 -36   11.75    1.55
  -3   0 -36    9.59    1.46
  -3   0 -36    8.84    1.73
   3   0  36   12.28    1.55
   3   0  36    9.11    1.53
   3   0  36   11.66    1.74
   3   0  36   10.49    1.50
   3   0  36   14.38    1.82
   3   0  36   14.92    1.53
   3   0  36   12.76    2.07
  -3   3  36    9.84    1.28
  -3   3  36    9.88    1.75
  -3   3  36   14.03    1.54
  -3   3  36   10.31    1.99
   3   0  39   -0.18    0.82
  -3  -1 -38   16.12    1.83
  -3  -1 -38   15.41    1.92
  -3  -1 -38   17.78    2.00
  -3  -1 -38   13.80    2.24
   1  -4  35   29.04    3.07
   1  -4  35   31.51    2.72
   1  -4  35   26.00    1.88
   1  -4  35   24.39    2.19
   1  -4  35   20.07    2.19
  -4   3  35   23.82    2.39
  -4   3  35   26.84    1.95
  -4   3  35   23.83    1.92
   4  -3 -35   24.70    2.60
   4  -3 -35   19.41    1.85
   4  -3 -35   23.09    2.12
   4  -3 -35   19.64    2.73
  -3  -1 -35   22.07    1.92
  -3  -1 -35   22.75    2.30
  -3  -1 -35   24.65    2.03
  -3  -1 -35   27.00    2.24
  -3  -1 -35   26.93    2.75
  -3  -1 -35   25.43    2.29
   1  -4  32   46.80    3.02
   1  -4  32   51.43    3.01
   1  -4  32   46.03    2.76
   1  -4  32   44.23    3.17
   1  -4  32   44.08    2.32
   1  -4  32   48.40    2.79
   1  -4  32   47.63    2.68
  -4   3  32   51.83    3.68
  -4   3  32   43.49    2.56
  -4   3  32   51.89    3.15
  -4   3  32   44.08    2.91
  -4   3  32   47.05    2.42
  -4   3  32   43.99    2.47
  -4   3  32   48.16    2.67
   4  -3 -32   39.38    2.25
   4  -3 -32   42.75    2.80
   4  -3 -32   40.77    2.41
   4  -3 -32   41.82    3.18
   4  -3 -32   41.95    2.69
   4  -3 -32   45.41    3.10
   4  -3 -32   41.45    2.57
   4  -3 -32   42.66    2.32
  -3  -1 -32   38.95    3.07
  -3  -1 -32   45.44    2.57
  -3  -1 -32   43.21    1.82
  -3  -1 -32   40.93    2.86
  -3  -1 -32   37.47    2.31
  -3  -1 -32   41.82    2.61
  -3  -1 -32   39.69    1.79
  -3  -1 -32   43.12    2.57
  -3  -1 -32   46.18    2.90
  -3  -1 -32   42.07    2.56
   1  -4  29   17.12    1.87
   1  -4  29   15.61    1.36
   1  -4  29   13.59    1.35
   1  -4  29   16.29    1.23
   1  -4  29   18.58    1.78
   1  -4  29   15.45    1.44
   1  -4  29   16.81    1.49
  -4   3  29   16.64    1.27
  -4   3  29   16.20    1.86
  -4   3  29   17.10    1.56
  -4   3  29   15.09    1.44
  -4   3  29   20.82    2.19
  -4   3  29   15.75    1.71
  -4   3  29   15.54    1.07
  -4   3  29   15.27    0.96
  -4   3  29   15.96    1.47
  -4   3  29   19.03    1.51
   4  -3 -29   10.59    1.46
   4  -3 -29   12.90    1.61
   4  -3 -29   11.89    1.80
   4  -3 -29   13.25    1.75
   4  -3 -29   12.51    1.26
   4  -3 -29   13.00    1.40
   4  -3 -29   13.39    1.56
   4  -3 -29   13.98    1.29
   4  -3 -29   12.37    0.88
   4  -3 -29   13.18    0.96
  -3  -1 -29   12.69    1.33
  -3  -1 -29   13.68    1.60
  -3  -1 -29   12.30    1.36
  -3  -1 -29   14.27    1.44
  -3  -1 -29   14.73    1.52
  -3  -1 -29   13.09    1.49
  -3  -1 -29   12.83    0.94
  -3  -1 -29   11.90    1.11
  -3  -1 -29   12.79    1.87
   1  -4  26  110.62    4.61
   1  -4  26  102.09    4.43
   1  -4  26  112.32    4.31
   1  -4  26  107.93    4.45
   1  -4  26  113.06    4.66
  -4   3  26  113.12    5.03
  -4   3  26  105.21    4.68
  -4   3  26  112.47    5.64
  -4   3  26  111.14    4.31
  -4   3  26  114.17    3.87
  -4   3  26  115.75    3.90
  -4   3  26  109.44    5.28
  -4   3  26  107.50    4.22
  -4   3  26  119.24    4.53
  -4   3  26  109.81    4.03
   4  -3 -26  100.42    4.63
   4  -3 -26   98.69    5.09
   4  -3 -26   98.32    4.80
   4  -3 -26  106.04    4.24
   4  -3 -26  102.28    4.72
   4  -3 -26  103.57    3.91
   4  -3 -26   99.46    3.65
   4  -3 -26   99.53    3.98
   4  -3 -26   97.61    3.94
   4  -3 -26  103.42    3.52
   4  -3 -26  103.11    3.49
  -3  -1 -26   97.98    4.82
  -3  -1 -26  107.03    3.46
  -3  -1 -26  100.21    3.17
  -3  -1 -26   96.90    4.37
  -3  -1 -26  105.71    4.45
  -3  -1 -26  100.70    4.30
  -3  -1 -26  103.02    4.20
  -3  -1 -26   94.68    4.91
  -3  -1 -26   98.20    3.57
  -3  -1 -26   99.40    3.93
   1  -4  23   50.10    2.72
   1  -4  23   53.47    2.34
   1  -4  23   49.55    2.30
   1  -4  23   54.09    2.66
   1  -4  23   51.31    2.70
   1  -4  23   59.83    3.00
  -4   3  23   50.54    2.03
  -4   3  23   48.59    2.55
  -4   3  23   53.04    2.11
  -4   3  23   54.15    3.33
  -4   3  23   46.30    2.85
  -4   3  23   48.00    2.60
  -4   3  23   50.44    2.32
  -4   3  23   48.99    2.69
  -4   3  23   51.96    2.26
  -4   3  23   49.70    2.00
   4  -3 -23   63.73    3.45
   4  -3 -23   67.80    3.44
   4  -3 -23   64.68    3.66
   4  -3 -23   58.13    3.06
   4  -3 -23   60.30    2.94
   4  -3 -23   57.30    2.36
   4  -3 -23   60.54    2.32
   4  -3 -23   53.16    2.08
   4  -3 -23   60.48    2.28
   4  -3 -23   59.18    2.56
  -3  -1 -23   61.87    3.33
  -3  -1 -23   60.67    2.70
  -3  -1 -23   58.63    2.05
  -3  -1 -23   60.88    2.32
  -3  -1 -23   59.93    2.87
  -3  -1 -23   57.76    2.77
  -3  -1 -23   59.46    2.96
  -3  -1 -23   58.17    2.30
  -3  -1 -23   56.99    3.30
  -3  -1 -23   57.36    2.59
   1  -4  20   29.97    1.42
   1  -4  20   32.65    1.80
   1  -4  20   28.54    1.74
   1  -4  20   34.01    1.65
   1  -4  20   33.73    1.92
   1  -4  20   30.08    1.52
   1  -4  20   27.45    1.59
   1  -4  20   29.56    1.63
   1  -4  20   27.59    1.01
   1  -4  20   28.97    1.08
  -4   3  20   33.45    2.05
  -4   3  20   29.31    1.38
  -4   3  20   29.46    1.30
  -4   3  20   30.12    1.51
  -4   3  20   29.94    1.82
  -4   3  20   27.52    2.00
  -4   3  20   33.61    2.00
  -4   3  20   29.60    1.54
  -4   3  20   26.83    1.50
  -4   3  20   32.13    1.54
  -4   3  20   28.13    1.24
   4  -3 -20   26.44    1.48
   4  -3 -20   23.45    0.88
   4  -3 -20   23.87    0.88
   4  -3 -20   21.87    1.37
   4  -3 -20   21.57    1.66
   4  -3 -20   24.75    1.66
   4  -3 -20   19.59    1.57
   4  -3 -20   20.73    1.72
   4  -3 -20   20.80    1.14
   4  -3 -20   21.49    0.99
   4  -3 -20   23.27    1.17
   4  -3 -20   22.36    1.18
  -3  -1 -20   22.44    1.76
  -3  -1 -20   20.24    1.49
  -3  -1 -20   23.37    1.23
  -3  -1 -20   22.09    1.38
  -3  -1 -20   21.47    1.53
  -3  -1 -20   19.92    1.07
  -3  -1 -20   21.02    1.37
  -3  -1 -20   21.37    1.04
  -3  -1 -20   22.75    1.01
  -3  -1 -20   21.19    1.59
  -3  -1 -20   25.83    1.96
  -3  -1 -20   25.24    1.59
  -3  -1 -20   22.16    1.59
  -3  -1 -20   23.42    1.05
   1  -4  17   52.39    2.48
   1  -4  17   48.84    1.73
   1  -4  17   52.73    2.21
   1  -4  17   54.92    2.48
   1  -4  17   50.32    2.15
   1  -4  17   52.27    1.87
   1  -4  17   50.60    2.19
   1  -4  17   46.18    2.14
  -4   3  17   50.91    1.85
  -4   3  17   50.32    1.75
  -4   3  17   51.18    2.13
  -4   3  17   51.34    1.97
  -4   3  17   55.14    2.13
  -4   3  17   49.76    2.86
  -4   3  17   49.27    1.87
  -4   3  17   47.26    2.45
  -4   3  17   46.37    2.05
  -4   3  17   53.38    2.25
   4  -3 -17   51.43    2.87
   4  -3 -17   55.32    2.57
   4  -3 -17   54.15    2.29
   4  -3 -17   52.67    1.91
   4  -3 -17   53.93    2.84
   4  -3 -17   53.93    2.05
   4  -3 -17   52.64    2.01
   4  -3 -17   51.99    1.80
   4  -3 -17   51.31    1.91
   4  -3 -17   51.34    2.08
  -3  -1 -17   53.59    2.65
  -3  -1 -17   51.31    2.71
  -3  -1 -17   54.24    2.75
  -3  -1 -17   51.31    1.96
  -3  -1 -17   48.16    1.95
  -3  -1 -17   50.13    2.05
  -3  -1 -17   55.20    2.08
  -3  -1 -17   55.63    2.06
  -3  -1 -17   55.63    2.62
  -3  -1 -17   53.32    2.88
  -3  -1 -17   52.30    2.43
  -3  -1 -17   50.91    2.31
  -3  -1 -17   54.67    2.38
   1  -4  14    9.55    0.74
   1  -4  14   12.26    0.99
   1  -4  14   11.97    0.78
   1  -4  14   10.74    0.66
   1  -4  14   10.18    0.66
   1  -4  14   10.67    0.80
   1  -4  14   12.61    0.87
   1  -4  14   11.44    0.83
   1  -4  14   11.69    0.48
  -4   3  14   11.13    0.69
  -4   3  14   13.32    0.73
  -4   3  14   10.44    0.74
  -4   3  14   10.90    0.69
  -4   3  14   10.63    1.00
  -4   3  14   10.79    0.79
  -4   3  14   13.62    0.91
  -4   3  14   11.98    0.64
  -4   3  14    9.57    1.14
  -4   3  14   12.50    0.88
  -4   3  14   11.29    0.88
  -4   3  14   10.26    1.20
  -4   3  14   11.58    1.08
   4  -3 -14   19.17    1.47
   4  -3 -14   18.33    1.13
   4  -3 -14   19.65    1.46
   4  -3 -14   16.28    1.38
   4  -3 -14   16.96    1.25
   4  -3 -14   18.30    0.97
   4  -3 -14   18.23    1.13
   4  -3 -14   18.12    1.03
   4  -3 -14   19.25    0.98
   4  -3 -14   16.91    0.93
  -3  -1 -14   17.86    0.97
  -3  -1 -14   19.11    1.16
  -3  -1 -14   21.09    1.40
  -3  -1 -14   18.78    1.02
  -3  -1 -14   17.63    1.01
  -3  -1 -14   17.48    1.17
  -3  -1 -14   19.03    1.22
  -3  -1 -14   17.89    1.32
  -3  -1 -14   21.13    1.15
   1  -4  11  258.82    9.51
   1  -4  11  257.37    8.08
   1  -4  11  248.45    7.85
   1  -4  11  256.60    9.50
   1  -4  11  249.10    8.66
   1  -4  11  250.71    8.53
   1  -4  11  241.62    9.01
   1  -4  11  267.59    9.33
   1  -4  11  250.34    8.58
   1  -4  11  256.97    9.55
   1  -4  11  245.79    7.55
   1  -4  11  255.55    7.62
   1  -4  11  245.73    7.42
   1  -4  11  262.13    8.08
  -4   3  11  260.52   10.01
  -4   3  11  251.60    9.84
  -4   3  11  255.85    8.98
  -4   3  11  265.31   10.35
  -4   3  11  264.66   10.18
  -4   3  11  250.71    8.54
  -4   3  11  259.62    8.74
  -4   3  11  253.51    7.73
  -4   3  11  261.82    8.04
  -4   3  11  250.64    8.21
  -4   3  11  252.83    8.23
  -4   3  11  247.40    7.59
  -4   3  11  258.17    8.91
  -4   3  11  247.06    7.68
   4  -3 -11  221.64    8.74
   4  -3 -11  226.12    6.96
   4  -3 -11  225.19    7.05
   4  -3 -11  233.47    8.19
   4  -3 -11  228.77    7.55
   4  -3 -11  233.41    9.14
   4  -3 -11  228.59    7.48
   4  -3 -11  217.47    6.73
   4  -3 -11  227.66    7.02
   4  -3 -11  250.06    8.45
   4  -3 -11  233.78    7.97
   4  -3 -11  234.98    8.20
   4  -3 -11  228.31    8.97
   4  -3 -11  234.05    9.11
  -3  -1 -11  220.83    6.98
  -3  -1 -11  224.91    7.11
  -3  -1 -11  236.68    9.16
  -3  -1 -11  232.39    8.19
  -3  -1 -11  234.61    8.29
  -3  -1 -11  219.50    7.73
  -3  -1 -11  231.74    7.65
  -3  -1 -11  237.30    7.92
  -3  -1 -11  229.11    8.95
  -3  -1 -11  231.18    7.27
  -3  -1 -11  238.69    7.55
  -3  -1 -11  234.73    8.13
   1  -4   8  204.21    6.32
   1  -4   8  213.11    7.98
   1  -4   8  214.07    7.95
   1  -4   8  205.54    6.63
   1  -4   8  207.89    7.20
   1  -4   8  212.31    7.45
   1  -4   8  227.78    7.23
   1  -4   8  216.63    6.59
   1  -4   8  200.07    7.35
   1  -4   8  204.74    7.54
   1  -4   8  203.56    6.15
   1  -4   8  207.46    6.45
   1  -4   8  207.89    7.10
   1  -4   8  219.01    7.65
  -4   3   8  192.44    6.03
  -4   3   8  203.16    7.14
  -4   3   8  220.65    7.69
  -4   3   8  201.12    6.87
  -4   3   8  209.31    7.16
  -4   3   8  208.35    8.08
  -4   3   8  209.28    8.22
  -4   3   8  205.05    7.97
  -4   3   8  204.46    6.35
  -4   3   8  206.93    6.37
  -4   3   8  210.11    8.14
  -4   3   8  210.85    6.90
  -4   3   8  200.04    6.57
  -4   3   8  217.13    6.72
   4  -3  -8  187.93    6.62
   4  -3  -8  188.98    6.70
   4  -3  -8  211.90    8.32
   4  -3  -8  205.32    7.92
   4  -3  -8  206.50    8.20
   4  -3  -8  201.43    7.83
   4  -3  -8  177.80    5.86
   4  -3  -8  209.93    7.21
   4  -3  -8  195.78    6.19
   4  -3  -8  186.33    5.78
   4  -3  -8  190.09    5.91
   4  -3  -8  190.74    5.90
   4  -3  -8  185.27    6.35
   4  -3  -8  190.46    6.29
  -3  -1  -8  191.98    7.45
  -3  -1  -8  195.65    7.53
  -3  -1  -8  194.94    6.22
  -3  -1  -8  199.86    6.38
  -3  -1  -8  193.99    6.54
  -3  -1  -8  187.22    6.61
  -3  -1  -8  207.64    7.29
  -3  -1  -8  197.35    6.60
  -3  -1  -8  189.07    6.70
  -3  -1  -8  188.09    7.34
  -3  -1  -8  186.85    7.25
  -3  -1  -8  204.61    6.48
  -3  -1  -8  196.80    6.26
   1  -4   5  733.32   22.84
   1  -4   5  695.94   21.73
   1  -4   5  690.69   23.07
   1  -4   5  732.71   26.71
   1  -4   5  734.87   26.65
   1  -4   5  696.87   23.11
   1  -4   5  689.15   24.96
   1  -4   5  706.45   23.56
   1  -4   5  686.99   20.60
   1  -4   5  698.42   20.95
   1  -4   5  684.51   24.86
   1  -4   5  684.20   20.22
   1  -4   5  675.25   19.93
   1  -4   5  674.01   22.47
  -4   3   5  666.90   22.12
  -4   3   5  684.51   22.77
  -4   3   5  677.72   22.58
  -4   3   5  670.92   22.26
  -4   3   5  690.69   25.33
  -4   3   5  653.01   19.38
  -4   3   5  666.90   19.73
  -4   3   5  629.84   18.94
  -4   3   5  683.59   20.51
  -4   3   5  766.68   28.12
  -4   3   5  737.96   27.08
  -4   3   5  696.25   25.52
  -4   3   5  665.05   20.84
  -4   3   5  696.87   21.83
   4  -3  -5  632.01   23.32
   4  -3  -5  627.37   23.03
   4  -3  -5  645.29   23.69
   4  -3  -5  623.97   23.06
   4  -3  -5  654.56   21.76
   4  -3  -5  582.89   19.43
   4  -3  -5  653.94   21.69
   4  -3  -5  608.22   19.07
   4  -3  -5  685.44   20.64
   4  -3  -5  645.29   19.15
   4  -3  -5  681.12   20.21
   4  -3  -5  658.56   19.75
   4  -3  -5  636.02   19.95
  -3  -1  -5  609.45   22.33
  -3  -1  -5  608.22   22.27
  -3  -1  -5  640.04   19.39
  -3  -1  -5  692.55   20.94
  -3  -1  -5  648.38   20.50
  -3  -1  -5  592.77   19.74
  -3  -1  -5  640.35   20.24
  -3  -1  -5  612.85   20.41
  -3  -1  -5  661.34   22.07
  -3  -1  -5  654.25   23.90
  -3  -1  -5  609.15   22.32
  -3  -1  -5  641.27   19.22
  -3  -1  -5  628.30   20.94
  -3  -1  -5  632.62   18.98
   4  -3  -2   64.65    2.55
   4  -3  -2   66.01    2.26
   4  -3  -2   72.93    2.47
   4  -3  -2   64.90    2.22
   4  -3  -2   69.16    2.42
   4  -3  -2   64.10    2.83
   4  -3  -2   64.65    2.45
   4  -3  -2   67.22    2.84
   4  -3  -2   64.96    2.77
   4  -3  -2   63.23    2.41
   4  -3  -2   67.31    2.50
   4  -3  -2   65.98    2.37
   4  -3  -2   63.76    2.27
   4  -3  -2   70.95    2.93
  -3  -1  -2   61.72    2.49
  -3  -1  -2   61.01    2.49
  -3  -1  -2   66.04    2.42
  -3  -1  -2   64.78    2.50
  -3  -1  -2   61.62    2.39
  -3  -1  -2   59.59    2.19
  -3  -1  -2   64.53    2.36
  -3  -1  -2   66.29    2.43
  -3  -1  -2   63.82    2.39
  -3  -1  -2   63.85    2.65
  -3  -1  -2   64.28    2.62
  -3  -1  -2   62.74    2.32
  -3  -1  -2   65.27    2.47
  -3  -1  -2   65.61    2.49
   1  -4  -4 1478.38   45.93
   1  -4  -4 1484.87   46.06
   1  -4  -4 1525.03   45.41
   1  -4  -4 1682.87   50.07
   1  -4  -4 1468.18   53.32
   1  -4  -4 1462.32   53.10
   1  -4  -4 1469.42   48.56
   1  -4  -4 1577.22   52.05
   1  -4  -4 1504.95   49.73
   1  -4  -4 1532.75   55.63
   1  -4  -4 1408.26   51.18
   1  -4  -4 1445.33   42.54
   1  -4  -4 1500.62   44.05
   1  -4  -4 1488.57   49.15
  -4   3  -4 1491.04   49.18
  -4   3  -4 1495.68   49.33
  -4   3  -4 1432.98   47.14
  -4   3  -4 1387.25   50.20
  -4   3  -4 1393.12   50.38
  -4   3  -4 1560.24   56.44
  -4   3  -4 1510.20   54.67
  -4   3  -4 1402.70   46.18
  -4   3  -4 1446.57   42.54
  -4   3  -4 1474.98   43.31
  -4   3  -4 1465.40   45.41
  -4   3  -4 1465.71   45.35
  -4   3  -4 1504.95   44.82
  -4   3  -4 1552.52   46.24
   4  -3   4 1624.80   53.44
   4  -3   4 1456.15   42.81
   4  -3   4 1458.31   42.78
   4  -3   4 1451.82   43.28
   4  -3   4 1394.36   41.45
   4  -3   4 1433.90   51.83
   4  -3   4 1422.47   46.86
   4  -3   4 1500.93   54.30
   4  -3   4 1585.57   57.36
   4  -3   4 1425.56   47.05
   4  -3   4 1503.71   49.58
   4  -3   4 1409.19   43.68
   4  -3   4 1476.83   45.72
   4  -3   4 1563.64   56.59
  -3  -1   4 1463.86   52.88
  -3  -1   4 1550.36   55.97
  -3  -1   4 1422.78   41.95
  -3  -1   4 1499.39   46.67
  -3  -1   4 1484.56   46.12
  -3  -1   4 1399.92   41.73
  -3  -1   4 1473.44   43.93
  -3  -1   4 1427.72   42.01
  -3  -1   4 1476.83   48.37
  -3  -1   4 1479.92   53.28
  -3  -1   4 1499.39   54.03
  -3  -1   4 1512.98   49.73
  -3  -1   4 1516.38   49.83
  -3  -1   4 1457.38   47.76
   1  -4  -7 1643.64   50.97
   1  -4  -7 1735.69   63.17
   1  -4  -7 1715.61   53.25
   1  -4  -7 1652.29   60.02
   1  -4  -7 1696.46   61.66
   1  -4  -7 1734.77   57.24
   1  -4  -7 1710.67   56.50
   1  -4  -7 1690.28   55.82
   1  -4  -7 1547.89   56.34
   1  -4  -7 1637.16   54.00
   1  -4  -7 1838.87   54.71
   1  -4  -7 1658.47   49.33
   1  -4  -7 1692.75   49.67
   1  -4  -7 1741.26   51.18
  -4   3  -7 1761.95   51.74
  -4   3  -7 1639.94   59.34
  -4   3  -7 1684.10   60.85
  -4   3  -7 1689.66   55.63
  -4   3  -7 1636.23   53.96
  -4   3  -7 1697.08   55.97
  -4   3  -7 1605.65   52.79
  -4   3  -7 1746.51   51.18
  -4   3  -7 1663.72   51.46
  -4   3  -7 1749.91   63.39
  -4   3  -7 1711.60   61.93
  -4   3  -7 1761.34   54.55
  -4   3  -7 1723.03   51.31
  -4   3  -7 1702.33   50.66
   4  -3   7 1826.82   60.05
   4  -3   7 1778.93   64.37
   4  -3   7 1731.37   62.64
   4  -3   7 1648.59   54.30
   4  -3   7 1647.66   48.96
   4  -3   7 1670.82   49.73
   4  -3   7 1800.87   65.12
   4  -3   7 1755.77   54.40
   4  -3   7 1782.33   58.69
   4  -3   7 1583.40   52.30
   4  -3   7 1720.87   50.44
   4  -3   7 1769.36   51.99
   4  -3   7 1751.14   54.15
  -3  -1   7 1695.23   49.83
  -3  -1   7 1765.97   63.82
  -3  -1   7 1643.03   59.37
  -3  -1   7 1702.95   50.10
  -3  -1   7 1707.89   53.01
  -3  -1   7 1684.72   52.39
  -3  -1   7 1730.13   51.52
  -3  -1   7 1811.99   59.52
  -3  -1   7 1828.05   60.08
  -3  -1   7 1731.37   51.59
   1  -4 -10  381.49   11.65
   1  -4 -10  349.68   12.13
   1  -4 -10  371.60   12.79
   1  -4 -10  352.46   10.72
   1  -4 -10  362.02   11.68
   1  -4 -10  351.53   11.24
   1  -4 -10  353.68   13.44
   1  -4 -10  360.79   13.67
   1  -4 -10  354.30   10.81
   1  -4 -10  367.58   12.56
   1  -4 -10  366.97   14.03
   1  -4 -10  350.60   13.41
   1  -4 -10  376.85   12.77
   1  -4 -10  365.11   11.02
  -4   3 -10  352.15   11.97
  -4   3 -10  370.36   11.62
  -4   3 -10  373.14   12.70
  -4   3 -10  356.46   12.17
  -4   3 -10  368.82   11.70
  -4   3 -10  360.48   10.78
  -4   3 -10  355.54   13.30
  -4   3 -10  372.53   13.91
  -4   3 -10  363.88   11.00
  -4   3 -10  349.37   11.88
  -4   3 -10  377.47   11.50
  -4   3 -10  378.71   11.62
  -4   3 -10  364.49   13.55
  -4   3 -10  351.22   13.07
   4  -3  10  387.05   14.39
   4  -3  10  409.91   13.89
   4  -3  10  406.51   15.11
   4  -3  10  379.01   12.89
   4  -3  10  393.84   13.41
   4  -3  10  386.12   11.83
   4  -3  10  413.61   12.35
   4  -3  10  383.96   11.64
   4  -3  10  406.20   15.02
   4  -3  10  392.61   14.56
   4  -3  10  400.33   12.09
   4  -3  10  421.96   14.26
   4  -3  10  384.88   12.13
   4  -3  10  386.74   12.12
  -3  -1  10  384.58   14.16
  -3  -1  10  418.25   15.41
  -3  -1  10  385.50   11.81
  -3  -1  10  404.04   12.32
  -3  -1  10  396.62   14.51
  -3  -1  10  410.52   13.04
  -3  -1  10  397.55   12.79
  -3  -1  10  405.89   12.20
  -3  -1  10  390.44   11.85
  -3  -1  10  424.43   15.44
   1  -4 -13  706.45   22.34
   1  -4 -13  694.71   21.85
   1  -4 -13  694.40   23.35
   1  -4 -13  686.99   22.93
   1  -4 -13  666.90   24.88
   1  -4 -13  682.66   25.39
   1  -4 -13  678.95   25.31
   1  -4 -13  680.19   23.03
   1  -4 -13  658.56   24.62
   1  -4 -13  707.99   21.23
   1  -4 -13  678.95   20.48
   1  -4 -13  676.79   20.27
   1  -4 -13  695.33   20.66
  -4   3 -13  693.16   23.22
  -4   3 -13  714.79   21.47
  -4   3 -13  674.32   24.78
  -4   3 -13  691.00   23.18
  -4   3 -13  687.60   25.37
  -4   3 -13  715.10   26.33
  -4   3 -13  710.77   21.46
  -4   3 -13  723.44   24.21
  -4   3 -13  697.49   25.69
  -4   3 -13  757.41   23.61
  -4   3 -13  734.25   22.84
  -4   3 -13  733.94   21.66
  -4   3 -13  655.79   19.56
   4  -3  13  696.87   20.71
   4  -3  13  664.74   19.64
   4  -3  13  717.57   26.27
   4  -3  13  691.93   25.48
   4  -3  13  685.13   22.91
   4  -3  13  699.65   21.80
   4  -3  13  685.44   20.55
   4  -3  13  700.27   21.79
   4  -3  13  699.65   21.13
   4  -3  13  695.64   25.59
   4  -3  13  668.14   22.33
   4  -3  13  687.60   23.11
  -3  -1  13  666.29   19.72
  -3  -1  13  667.21   24.41
  -3  -1  13  676.79   24.84
  -3  -1  13  662.27   19.74
  -3  -1  13  668.14   24.24
  -3  -1  13  705.21   21.22
  -3  -1  13  689.77   20.75
  -3  -1  13  671.85   21.09
  -3  -1  13  707.68   22.40
  -3  -1  13  671.54   24.56
   1  -4 -16    5.55    0.67
   1  -4 -16    7.14    0.92
   1  -4 -16    3.68    0.85
   1  -4 -16    5.05    0.66
   1  -4 -16    6.19    0.84
   1  -4 -16    4.62    0.98
   1  -4 -16    4.68    0.45
   1  -4 -16    3.74    0.99
   1  -4 -16    5.17    0.73
   1  -4 -16    5.27    0.55
   1  -4 -16    5.20    0.90
   1  -4 -16    5.51    0.81
  -4   3 -16    5.45    0.75
  -4   3 -16    5.52    0.78
  -4   3 -16    5.23    0.81
  -4   3 -16    5.80    0.49
  -4   3 -16    5.68    0.39
  -4   3 -16    4.47    0.71
  -4   3 -16    4.78    0.79
  -4   3 -16    4.86    0.51
  -4   3 -16    5.93    0.58
   4  -3  16    9.64    0.94
   4  -3  16   10.61    0.91
   4  -3  16    8.62    0.95
   4  -3  16    8.53    1.01
   4  -3  16   10.23    0.99
   4  -3  16    9.16    0.80
   4  -3  16    9.63    0.52
   4  -3  16    7.68    0.54
   4  -3  16    9.25    0.90
  -3  -1  16   11.17    1.04
  -3  -1  16   10.77    0.82
  -3  -1  16    9.18    0.85
  -3  -1  16   10.55    0.72
  -3  -1  16    8.43    0.54
  -3  -1  16    7.72    0.59
  -3  -1  16    9.31    0.65
  -3  -1  16   10.06    0.55
  -3  -1  16    9.31    0.58
  -3  -1  16    9.87    0.58
   1  -4 -19   43.86    1.69
   1  -4 -19   42.32    1.55
   1  -4 -19   37.28    2.00
   1  -4 -19   38.70    2.05
   1  -4 -19   38.43    2.30
   1  -4 -19   40.03    1.84
   1  -4 -19   40.99    1.62
   1  -4 -19   40.71    2.43
   1  -4 -19   39.85    2.60
   1  -4 -19   39.51    1.82
   1  -4 -19   42.32    2.38
   1  -4 -19   43.65    2.65
  -4   3 -19   40.13    2.33
  -4   3 -19   37.78    2.09
  -4   3 -19   40.59    2.12
  -4   3 -19   40.68    2.11
  -4   3 -19   39.32    1.57
  -4   3 -19   37.78    1.21
  -4   3 -19   42.50    1.39
  -4   3 -19   40.68    1.51
   4  -3  19   32.56    1.90
   4  -3  19   27.80    1.81
   4  -3  19   31.11    1.72
   4  -3  19   29.73    1.29
   4  -3  19   29.88    1.18
   4  -3  19   31.38    1.71
   4  -3  19   33.21    1.86
   4  -3  19   31.32    1.76
  -3  -1  19   32.06    1.39
  -3  -1  19   30.10    1.47
  -3  -1  19   32.00    1.93
  -3  -1  19   30.18    1.61
  -3  -1  19   31.82    1.63
  -3  -1  19   31.69    1.09
  -3  -1  19   31.32    1.10
  -3  -1  19   31.94    1.22
  -3  -1  19   31.63    1.41
  -3  -1  19   33.24    1.61
  -3  -1  19   29.74    1.83
   1  -4 -22   24.74    0.90
   1  -4 -22   25.68    1.73
   1  -4 -22   27.22    1.69
   1  -4 -22   22.50    2.11
   1  -4 -22   28.51    1.55
   1  -4 -22   24.80    0.93
   1  -4 -22   28.34    1.30
   1  -4 -22   28.35    1.54
   1  -4 -22   29.01    2.09
   1  -4 -22   29.71    2.06
   1  -4 -22   27.48    2.08
  -4   3 -22   26.44    0.99
  -4   3 -22   26.83    1.73
  -4   3 -22   27.86    1.77
  -4   3 -22   26.29    1.86
  -4   3 -22   28.15    1.82
  -4   3 -22   26.66    1.89
  -4   3 -22   25.05    0.98
  -4   3 -22   24.08    1.67
  -4   3 -22   23.78    1.55
  -4   3 -22   26.14    1.68
   4  -3  22   22.08    0.90
   4  -3  22   22.95    1.38
   4  -3  22   23.11    1.57
   4  -3  22   22.65    1.44
   4  -3  22   19.40    1.63
   4  -3  22   21.73    0.86
   4  -3  22   23.08    1.69
   4  -3  22   21.14    1.47
   4  -3  22   20.97    1.46
  -3  -1  22   22.30    1.69
  -3  -1  22   21.16    1.14
  -3  -1  22   20.56    1.12
  -3  -1  22   23.45    1.40
  -3  -1  22   22.40    1.30
  -3  -1  22   22.95    1.78
  -3  -1  22   20.01    1.24
   1  -4 -25   44.26    3.05
   1  -4 -25   45.25    2.66
   1  -4 -25   47.91    1.89
   1  -4 -25   44.11    2.73
   1  -4 -25   45.19    2.07
   1  -4 -25   45.84    2.35
   1  -4 -25   41.58    2.47
   1  -4 -25   46.21    2.92
   1  -4 -25   44.05    2.06
   1  -4 -25   46.46    2.44
   1  -4 -25   47.29    2.21
   1  -4 -25   45.04    2.45
  -4   3 -25   49.70    2.74
  -4   3 -25   44.33    2.45
  -4   3 -25   48.03    2.86
  -4   3 -25   46.09    2.46
  -4   3 -25   45.78    2.68
  -4   3 -25   47.08    2.40
  -4   3 -25   48.56    2.48
  -4   3 -25   44.91    2.40
   4  -3  25   50.23    2.36
   4  -3  25   53.90    2.69
   4  -3  25   56.03    2.82
   4  -3  25   51.09    2.72
   4  -3  25   49.11    2.94
   4  -3  25   53.59    2.63
   4  -3  25   52.45    2.96
   4  -3  25   57.64    2.79
  -3  -1  25   52.48    2.48
  -3  -1  25   54.12    2.62
  -3  -1  25   52.79    2.37
  -3  -1  25   54.03    3.06
  -3  -1  25   55.54    2.38
  -3  -1  25   53.10    2.16
   1  -4 -28    7.58    1.12
   1  -4 -28   10.25    0.76
   1  -4 -28    8.40    1.51
   1  -4 -28   11.05    1.50
   1  -4 -28    8.53    1.73
   1  -4 -28   10.36    0.92
   1  -4 -28    9.47    1.29
   1  -4 -28   11.02    1.09
   1  -4 -28    8.78    1.04
   1  -4 -28   10.28    1.32
   1  -4 -28    9.39    1.28
  -4   3 -28   10.37    1.35
  -4   3 -28    9.78    1.47
  -4   3 -28    8.88    1.29
  -4   3 -28   10.73    1.60
  -4   3 -28    8.00    1.22
  -4   3 -28   10.04    1.31
  -4   3 -28    8.20    1.26
  -4   3 -28   10.28    1.26
   4  -3  28    7.70    1.09
   4  -3  28    5.74    1.35
   4  -3  28    5.70    1.08
   4  -3  28    7.49    0.96
   4  -3  28    7.86    1.18
   4  -3  28    7.85    1.31
   4  -3  28    6.94    0.93
   4  -3  28    8.06    1.14
  -3  -1  28    6.78    0.85
  -3  -1  28    7.71    0.94
  -3  -1  28    8.85    1.38
  -3  -1  28    5.20    1.00
  -3  -1  28    7.24    0.92
  -3  -1  28    7.86    1.44
  -3  -1  28    6.92    0.82
  -3  -1  28    6.48    0.75
   1  -4 -31    2.59    1.00
   1  -4 -31    3.12    1.23
   1  -4 -31    0.73    1.17
   1  -4 -31    1.61    1.23
   1  -4 -31    1.91    0.93
   1  -4 -31    1.48    0.83
   1  -4 -31    2.13    0.80
   1  -4 -31    1.12    0.97
   1  -4 -31    1.92    0.91
  -4   3 -31    0.35    0.97
  -4   3 -31    1.65    0.91
  -4   3 -31    3.62    1.11
  -4   3 -31    0.91    0.90
  -4   3 -31    1.70    0.92
   4  -3  31    5.06    1.20
   4  -3  31    5.20    0.93
   4  -3  31    3.27    0.99
   4  -3  31    5.03    1.11
   4  -3  31    2.99    1.01
   4  -3  31    5.50    1.20
   4  -3  31    4.34    0.85
  -3  -1  31    3.88    1.01
  -3  -1  31    6.07    0.94
  -3  -1  31    5.13    1.22
  -3  -1  31    4.35    1.33
  -3  -1  31    4.67    0.97
  -3  -1  31    3.93    0.85
   1  -4 -34    9.20    1.67
   1  -4 -34    9.91    1.34
   1  -4 -34    6.95    1.29
   1  -4 -34    6.24    1.24
   1  -4 -34   10.22    1.98
   1  -4 -34    7.89    1.68
   1  -4 -34    7.92    1.16
   1  -4 -34    5.39    1.20
  -4   3 -34    8.70    1.76
  -4   3 -34    8.89    1.41
  -4   3 -34    8.89    1.38
  -4   3 -34    8.10    1.43
  -4   3 -34    7.84    1.35
  -4   3 -34    8.49    1.45
  -4   3 -34    9.23    1.52
  -4   3 -34    8.31    1.26
   4  -3  34    8.27    1.13
   4  -3  34    7.55    1.46
   4  -3  34    6.89    1.23
   4  -3  34    7.26    1.66
   4  -3  34    6.27    1.30
   4  -3  34    7.76    1.46
   4  -3  34    8.54    1.19
  -3  -1  34    8.70    1.05
  -3  -1  34    7.79    1.42
  -3  -1  34    8.81    1.80
  -3  -1  34    5.93    1.09
   1  -4 -37    5.23    1.25
   1  -4 -37    4.49    1.28
   1  -4 -37    5.62    1.64
  -4   3 -37    2.43    1.53
   4  -3  37    4.71    1.06
   4  -3  37    2.50    1.27
   4  -3  37    5.38    1.73
   4  -3  37    3.21    1.27
   4  -3  37    6.05    1.45
   4  -3  37    5.31    1.26
   2  -4  36   18.26    1.91
   4  -2 -36   17.76    2.27
   4  -2 -36   19.48    1.79
   2  -4  33   27.17    2.28
   2  -4  33   29.78    2.13
   2  -4  33   28.24    2.10
   2  -4  33   31.69    2.35
   2  -4  33   28.40    2.23
   2  -4  33   29.20    1.92
   2  -4  33   28.16    2.65
   2  -4  33   27.60    1.77
   4  -2 -33   36.20    2.24
   4  -2 -33   37.78    2.61
   4  -2 -33   39.94    3.28
   4  -2 -33   35.74    2.33
   4  -2 -33   36.42    2.38
   4  -2 -33   36.60    2.18
   2  -4  30   48.25    2.66
   2  -4  30   50.84    2.76
   2  -4  30   49.36    3.19
   2  -4  30   49.86    2.78
   2  -4  30   53.32    3.30
   2  -4  30   49.52    2.51
   2  -4  30   47.66    2.37
   2  -4  30   50.54    2.85
   4  -2 -30   65.24    4.02
   4  -2 -30   57.30    3.14
   4  -2 -30   58.38    3.51
   4  -2 -30   56.06    2.69
   4  -2 -30   59.12    3.19
   4  -2 -30   58.26    2.68
   2  -4  27   78.34    4.10
   2  -4  27   69.84    3.64
   2  -4  27   80.16    3.57
   2  -4  27   77.35    3.66
   2  -4  27   76.27    3.52
   2  -4  27   74.72    3.34
   2  -4  27   72.07    3.43
   2  -4  27   77.01    3.24
   4  -2 -27   63.26    3.53
   4  -2 -27   57.92    2.62
   4  -2 -27   61.93    3.25
   4  -2 -27   61.32    3.08
   4  -2 -27   68.42    3.93
   4  -2 -27   70.89    3.64
   2  -4  24  327.12   12.35
   2  -4  24  340.10   12.14
   2  -4  24  337.63   12.92
   2  -4  24  347.82   13.64
   2  -4  24  348.75   12.36
   2  -4  24  319.40   11.27
   4  -2 -24  350.29   13.53
   4  -2 -24  373.14   14.62
   4  -2 -24  345.35   13.72
   4  -2 -24  341.95   13.15
   4  -2 -24  343.19   10.41
   4  -2 -24  350.60   10.67
   4  -2 -24  344.73   11.59
   4  -2 -24  359.24   11.95
   4  -2 -24  346.28   11.66
   4  -2 -24  354.61   12.18
   4  -2 -24  359.55   12.73
   2  -4  21  131.59    4.82
   2  -4  21  144.69    5.90
   2  -4  21  142.31    5.99
   2  -4  21  129.18    4.88
   2  -4  21  142.71    5.48
   2  -4  21  147.04    6.12
   2  -4  21  136.81    5.45
   4  -2 -21  155.49    6.41
   4  -2 -21  160.10    5.08
   4  -2 -21  152.96    4.97
   4  -2 -21  159.63    6.91
   4  -2 -21  154.72    5.57
   4  -2 -21  162.01    5.74
   4  -2 -21  179.07    6.18
   4  -2 -21  158.74    5.41
   4  -2 -21  159.45    6.76
   4  -2 -21  162.35    6.14
   4  -2 -21  160.07    6.67
   2  -4  18  156.95    4.92
   2  -4  18  141.11    5.19
   2  -4  18  153.46    5.83
   2  -4  18  156.82    4.95
   2  -4  18  150.16    6.10
   2  -4  18  149.97    5.86
   2  -4  18  151.88    6.07
   4  -2 -18  171.50    5.51
   4  -2 -18  185.55    6.74
   4  -2 -18  184.10    7.63
   4  -2 -18  180.86    5.67
   4  -2 -18  170.63    6.02
   4  -2 -18  178.05    5.47
   4  -2 -18  175.91    6.01
   4  -2 -18  173.69    5.90
   4  -2 -18  186.88    7.50
   4  -2 -18  185.92    6.40
   4  -2 -18  185.68    5.75
   4  -2 -18  193.71    6.53
   2  -4  15  655.79   24.08
   2  -4  15  653.63   21.83
   2  -4  15  674.63   22.63
   2  -4  15  644.98   21.55
   2  -4  15  690.07   25.19
   2  -4  15  703.67   23.70
   2  -4  15  679.57   20.41
   2  -4  15  667.52   24.52
   2  -4  15  676.48   20.34
   2  -4  15  682.35   25.00
   4  -2 -15  679.88   25.25
   4  -2 -15  632.32   21.04
   4  -2 -15  665.98   24.68
   4  -2 -15  632.93   19.99
   4  -2 -15  689.15   25.56
   4  -2 -15  648.69   20.54
   4  -2 -15  655.48   19.76
   4  -2 -15  664.12   19.87
   4  -2 -15  658.56   21.84
   4  -2 -15  686.37   22.70
   4  -2 -15  639.73   23.77
   2  -4  12 2193.17   79.23
   2  -4  12 2134.79   63.39
   2  -4  12 2134.17   70.24
   2  -4  12 2149.62   70.95
   2  -4  12 2128.30   63.20
   2  -4  12 2150.24   77.66
   2  -4  12 2122.12   76.64
   2  -4  12 2031.31   73.42
   2  -4  12 2103.28   69.07
   2  -4  12 2044.90   67.28
   2  -4  12 2069.61   60.61
   2  -4  12 2159.50   63.26
   4  -2 -12 2517.51   91.28
   4  -2 -12 2251.25   66.94
   4  -2 -12 2381.59   86.21
   4  -2 -12 2371.41   85.81
   4  -2 -12 2249.08   66.72
   4  -2 -12 2374.80   77.93
   4  -2 -12 2401.67   78.92
   4  -2 -12 2434.11   88.31
   4  -2 -12 2369.25   78.03
   4  -2 -12 2211.39   64.81
   4  -2 -12 2204.60   64.68
   4  -2 -12 2248.77   69.63
   4  -2 -12 2351.64   72.87
   2  -4   9 1745.58   54.00
   2  -4   9 1692.44   55.82
   2  -4   9 1643.95   54.30
   2  -4   9 1765.66   63.76
   2  -4   9 1678.85   60.64
   2  -4   9 1774.92   64.13
   2  -4   9 1798.71   59.12
   2  -4   9 1693.99   55.82
   2  -4   9 1710.36   61.78
   2  -4   9 1681.94   50.01
   2  -4   9 1781.41   52.94
   2  -4   9 1690.90   49.52
   2  -4   9 1741.26   50.97
   4  -2  -9 1733.53   62.77
   4  -2  -9 1756.08   52.30
   4  -2  -9 1803.03   53.56
   4  -2  -9 1757.01   57.76
   4  -2  -9 1792.53   58.88
   4  -2  -9 1763.50   63.97
   4  -2  -9 1652.91   48.50
   4  -2  -9 1642.41   54.03
   4  -2  -9 1632.21   47.94
   4  -2  -9 1715.31   53.25
   4  -2  -9 1630.05   50.57
   4  -2  -9 1659.09   60.20
   4  -2  -9 1831.14   66.54
   4  -2  -9 1605.96   52.82
   2  -4   6 4445.03  145.59
   2  -4   6 4463.57  146.02
   2  -4   6 4664.35  153.21
   2  -4   6 4655.08  137.74
   2  -4   6 4732.30  145.93
   2  -4   6 4516.07  139.22
   2  -4   6 4512.98  133.60
   2  -4   6 4676.71  168.28
   2  -4   6 4534.61  132.46
   2  -4   6 4475.92  130.73
   2  -4   6 4475.92  161.02
   2  -4   6 4275.14  154.10
   2  -4   6 4596.38  150.75
   2  -4   6 4599.47  165.81
   4  -2  -6 4540.79  148.62
   4  -2  -6 4682.88  136.88
   4  -2  -6 4723.03  137.99
   4  -2  -6 4556.23  134.90
   4  -2  -6 4445.03  160.31
   4  -2  -6 3839.59  138.73
   4  -2  -6 4503.72  162.35
   4  -2  -6 4624.19  166.49
   4  -2  -6 4503.72  133.51
   4  -2  -6 4553.14  140.52
   4  -2  -6 4658.17  143.76
   4  -2  -6 4614.92  151.40
   4  -2  -6 4055.82  133.05
   2  -4   3 1198.83   37.13
   2  -4   3 1213.35   37.56
   2  -4   3 1168.24   38.64
   2  -4   3 1336.29   44.05
   2  -4   3 1201.92   39.72
   2  -4   3 1206.86   39.94
   2  -4   3 1175.66   35.03
   2  -4   3 1215.82   36.20
   2  -4   3 1211.19   43.93
   2  -4   3 1205.93   43.68
   2  -4   3 1209.02   43.74
   2  -4   3 1167.94   34.32
   2  -4   3 1215.20   35.68
   2  -4   3 1248.26   45.16
   4  -2  -3 1435.45   51.99
   4  -2  -3 1426.49   51.74
   4  -2  -3 1432.36   42.13
   4  -2  -3 1415.68   41.61
   4  -2  -3 1443.79   47.42
   4  -2  -3 1431.12   47.08
   4  -2  -3 1421.85   46.80
   4  -2  -3 1501.24   49.33
   4  -2  -3 1332.58   41.39
   4  -2  -3 1470.96   45.62
   4  -2  -3 1361.01   40.53
   4  -2  -3 1430.81   42.66
   4  -2  -3 1445.64   52.36
   4  -2  -3 1445.64   52.23
   2  -4   0 2362.45   77.72
   2  -4   0 2283.67   82.57
   2  -4   0 2261.13   67.09
   2  -4   0 2296.65   70.95
   2  -4   0 2335.26   72.13
   2  -4   0 2305.92   75.93
   2  -4   0 2298.81   68.20
   2  -4   0 2300.97   83.06
   2  -4   0 2279.97   82.38
   2  -4   0 2334.03   76.73
   2  -4   0 2228.08   73.18
   2  -4   0 2292.32   82.85
   2  -4   0 2297.88   67.22
   2  -4   0 2339.90   68.48
   4  -2   0 2299.43   67.37
   4  -2   0 2254.33   69.69
   4  -2   0 2163.52   63.39
   4  -2   0 2211.08   65.64
   4  -2   0 2254.64   73.86
   4  -2   0 2154.87   70.64
   4  -2   0 2285.22   70.71
   4  -2   0 2058.49   67.68
   4  -2   0 2262.68   74.32
   4  -2   0 2146.53   63.79
   4  -2   0 2209.54   79.82
   4  -2   0 2156.41   77.78
   4  -2   0 2203.98   79.45
   2  -4  -3 2321.05   71.76
   2  -4  -3 2416.50   74.69
   2  -4  -3 2321.36   76.30
   2  -4  -3 2378.19   78.21
   2  -4  -3 2377.89   78.27
   2  -4  -3 2407.23   79.23
   2  -4  -3 2328.16   69.10
   2  -4  -3 2347.93   69.63
   2  -4  -3 2314.26   83.65
   2  -4  -3 2411.56   87.20
   2  -4  -3 2512.26   90.78
   2  -4  -3 2375.11   69.56
   2  -4  -3 2299.43   67.31
   2  -4  -3 2396.11   86.74
   4  -2   3 2526.78   82.82
   4  -2   3 2325.38   76.24
   4  -2   3 2443.38   71.54
   4  -2   3 2377.89   69.72
   4  -2   3 2357.51   70.00
   4  -2   3 2523.38   91.06
   4  -2   3 2568.79   92.73
   4  -2   3 2422.68   87.33
   4  -2   3 2726.94   98.23
   4  -2   3 2448.63   72.75
   4  -2   3 2373.88   73.42
   4  -2   3 2402.91   78.92
   4  -2   3 2371.41   77.97
   4  -2   3 2405.69   74.35
   2  -4  -6  398.79   11.95
   2  -4  -6  376.54   14.16
   2  -4  -6  388.90   13.19
   2  -4  -6  361.41   12.45
   2  -4  -6  384.27   12.19
   2  -4  -6  414.23   15.49
   2  -4  -6  367.58   13.87
   2  -4  -6  380.87   11.54
   2  -4  -6  378.40   11.51
   2  -4  -6  361.41   13.71
   2  -4  -6  371.60   11.22
   2  -4  -6  385.50   13.04
   2  -4  -6  384.27   12.23
   4  -2   6  475.70   14.21
   4  -2   6  463.65   13.93
   4  -2   6  500.10   18.35
   4  -2   6  498.56   16.66
   4  -2   6  500.10   16.71
   4  -2   6  521.73   19.15
   4  -2   6  470.14   14.20
   4  -2   6  504.12   18.48
   4  -2   6  472.30   15.86
   4  -2   6  507.52   18.60
   4  -2   6  467.67   14.72
   4  -2   6  511.53   17.10
   4  -2   6  481.57   14.63
   2  -4  -9  125.14    4.56
   2  -4  -9  123.65    4.26
   2  -4  -9  124.67    4.23
   2  -4  -9  120.19    5.09
   2  -4  -9  121.43    5.05
   2  -4  -9  125.82    5.22
   2  -4  -9  128.19    5.45
   2  -4  -9  121.68    4.39
   2  -4  -9  126.19    4.77
   2  -4  -9  132.74    4.98
   2  -4  -9  126.03    4.08
   2  -4  -9  122.02    3.88
   2  -4  -9  130.60    4.15
   2  -4  -9  122.97    3.96
   4  -2   9   76.08    2.69
   4  -2   9   75.59    3.15
   4  -2   9   82.10    2.82
   4  -2   9   76.98    2.61
   4  -2   9   75.31    2.95
   4  -2   9   74.01    2.53
   4  -2   9   76.92    3.18
   4  -2   9   81.24    3.12
   4  -2   9   77.78    2.97
   4  -2   9   80.04    3.10
   4  -2   9   75.03    2.69
   4  -2   9   75.65    2.68
   4  -2   9   74.88    3.17
   4  -2   9   75.93    3.23
   2  -4 -12  267.32    8.25
   2  -4 -12  252.43    7.75
   2  -4 -12  278.50    9.80
   2  -4 -12  268.03    9.52
   2  -4 -12  274.88    9.52
   2  -4 -12  282.73    9.68
   2  -4 -12  244.65    7.99
   2  -4 -12  257.25    8.44
   2  -4 -12  266.76    8.25
   2  -4 -12  263.33   10.39
   2  -4 -12  274.98   10.77
   2  -4 -12  258.11    7.89
   2  -4 -12  277.51   10.81
   4  -2  12  291.44   10.07
   4  -2  12  277.76    8.45
   4  -2  12  266.76    9.33
   4  -2  12  259.56    9.92
   4  -2  12  284.06   10.82
   4  -2  12  278.90    8.57
   4  -2  12  280.75    8.76
   4  -2  12  273.90    8.43
   4  -2  12  273.49    9.41
   4  -2  12  274.48    9.54
   4  -2  12  280.38    9.00
   4  -2  12  272.10    8.72
   4  -2  12  287.15   10.91
   4  -2  12  282.76   10.63
   2  -4 -15  659.18   24.68
   2  -4 -15  566.51   18.05
   2  -4 -15  665.98   22.50
   2  -4 -15  605.44   20.64
   2  -4 -15  711.08   27.02
   2  -4 -15  603.58   18.20
   2  -4 -15  597.72   17.97
   2  -4 -15  606.06   19.17
   2  -4 -15  613.78   18.44
   2  -4 -15  583.50   17.40
   2  -4 -15  624.28   20.89
   2  -4 -15  616.87   23.05
   4  -2  15  536.87   19.88
   4  -2  15  538.41   20.11
   4  -2  15  518.95   19.28
   4  -2  15  553.24   18.69
   4  -2  15  530.69   17.97
   4  -2  15  534.09   19.90
   4  -2  15  517.40   17.45
   4  -2  15  551.08   18.79
   4  -2  15  544.59   16.57
   4  -2  15  521.11   15.71
   4  -2  15  542.12   16.97
   4  -2  15  535.94   16.04
   4  -2  15  531.61   15.84
   4  -2  15  541.50   17.07
   2  -4 -18  648.69   20.56
   2  -4 -18  666.90   22.51
   2  -4 -18  659.18   22.05
   2  -4 -18  743.83   27.80
   2  -4 -18  686.06   25.80
   2  -4 -18  648.69   24.26
   2  -4 -18  650.54   19.37
   2  -4 -18  636.95   19.17
   2  -4 -18  660.42   19.87
   2  -4 -18  662.27   19.91
   2  -4 -18  687.91   25.99
   4  -2  18  648.38   21.93
   4  -2  18  624.90   23.18
   4  -2  18  620.58   23.20
   4  -2  18  640.96   21.66
   4  -2  18  638.18   23.58
   4  -2  18  639.42   23.88
   4  -2  18  602.97   18.10
   4  -2  18  631.39   19.09
   4  -2  18  619.34   18.33
   4  -2  18  612.85   19.10
   4  -2  18  612.54   20.80
   4  -2  18  643.13   19.09
   4  -2  18  617.49   19.37
   2  -4 -21  248.27    7.60
   2  -4 -21  230.72    7.92
   2  -4 -21  240.67    7.71
   2  -4 -21  234.89    8.53
   2  -4 -21  241.01    9.67
   2  -4 -21  255.45   10.42
   2  -4 -21  244.37    7.59
   2  -4 -21  246.20    7.56
   2  -4 -21  247.18    9.22
   2  -4 -21  232.76    8.38
   4  -2  21  281.90    8.45
   4  -2  21  311.06    9.34
   4  -2  21  302.07   11.65
   4  -2  21  291.88   10.40
   4  -2  21  292.86   10.37
   4  -2  21  302.72   12.03
   4  -2  21  269.20    8.57
   4  -2  21  288.94   11.07
   4  -2  21  300.77   11.87
   4  -2  21  260.09    9.21
   4  -2  21  295.77    8.98
   4  -2  21  292.90    8.97
   4  -2  21  262.37    8.27
   2  -4 -24  101.23    3.69
   2  -4 -24   99.34    5.10
   2  -4 -24  106.29    4.87
   2  -4 -24  102.65    3.48
   2  -4 -24  100.45    4.11
   2  -4 -24  111.11    4.95
   2  -4 -24  102.96    4.15
   2  -4 -24  101.23    4.23
   2  -4 -24   99.59    3.88
   2  -4 -24  101.78    4.64
   2  -4 -24  103.60    5.04
   4  -2  24  116.21    4.70
   4  -2  24  122.42    5.16
   4  -2  24  116.98    4.57
   4  -2  24  124.46    5.37
   4  -2  24  120.38    5.61
   4  -2  24  117.85    4.82
   4  -2  24  123.59    4.92
   4  -2  24  121.52    5.54
   2  -4 -27    6.00    1.38
   2  -4 -27    8.68    1.34
   2  -4 -27    5.98    1.53
   2  -4 -27    8.45    1.09
   2  -4 -27    6.43    1.35
   2  -4 -27   10.29    1.30
   2  -4 -27    9.42    1.06
   2  -4 -27    8.01    0.88
   2  -4 -27    7.53    0.73
   2  -4 -27    8.83    0.94
   4  -2  27    2.83    0.72
   4  -2  27    1.85    0.77
   4  -2  27    2.16    1.01
   4  -2  27    3.24    1.08
   4  -2  27    1.27    0.93
   4  -2  27    1.76    0.75
   4  -2  27    1.08    0.75
   4  -2  27    1.99    0.69
   2  -4 -30   94.77    4.96
   2  -4 -30  101.53    4.75
   2  -4 -30   92.98    4.10
   2  -4 -30  100.21    4.82
   2  -4 -30   91.12    4.59
   2  -4 -30   97.02    3.98
   2  -4 -30   91.00    4.14
   2  -4 -30   89.46    4.00
   2  -4 -30   84.64    3.55
   4  -2  30   99.93    4.66
   4  -2  30  102.43    4.64
   4  -2  30   99.77    4.42
   4  -2  30  101.60    4.29
   4  -2  30  106.88    4.69
   4  -2  30  103.02    5.17
   4  -2  30   97.06    4.28
   2  -4 -33   68.33    4.04
   2  -4 -33   60.64    3.81
   2  -4 -33   58.54    3.18
   2  -4 -33   58.88    3.33
   2  -4 -33   59.74    4.14
   2  -4 -33   60.33    3.27
   2  -4 -33   59.43    2.87
   2  -4 -33   58.32    2.87
   2  -4 -33   58.75    3.13
   4  -2  33   62.98    3.15
   4  -2  33   63.08    4.03
   4  -2  33   71.26    3.69
   4  -2  33   68.45    3.34
   4  -2  33   69.35    4.09
   4  -2  33   65.52    3.64
   4  -2  33   65.55    3.38
   2  -4 -36    5.27    1.69
   2  -4 -36    4.17    1.21
   2  -4 -36    2.30    1.78
   4  -2  36    9.40    1.53
   4  -2  36    7.01    1.06
   4  -2  36    5.74    1.31
   4  -2  36    8.72    1.87
   4  -2  36    6.97    1.28
   4  -2  36    8.28    1.46
   4  -2  36    7.04    1.28
   1   3  37   16.28    1.56
   1   3  37   15.90    2.50
   1   3  37   18.87    1.72
   1   3  37   18.55    1.90
   1   3  37   16.73    2.32
   1   3  37   15.76    2.10
   1   3  34   47.45    3.68
   1   3  34   48.31    2.65
   1   3  34   48.68    3.32
   1   3  34   45.69    3.17
   1   3  34   53.32    3.00
   1   3  34   47.35    2.84
   1   3  34   41.98    2.20
   1   3  34   42.72    2.90
   1   3  34   46.12    2.69
   3  -4  34   46.80    2.84
   3  -4  34   47.88    3.64
   3  -4  34   45.16    2.96
   3  -4  34   42.84    3.04
   3  -4  34   40.74    2.37
   3  -4  34   48.90    3.05
   4  -1 -34   49.24    3.57
   4  -1 -34   58.26    3.61
   4  -1 -34   51.25    3.08
  -3   4 -34   52.85    3.15
  -3   4 -34   53.35    3.17
  -3   4 -34   56.96    3.51
  -3   4 -34   52.82    2.84
  -3   4 -34   53.35    3.27
   1   3  31  139.72    6.77
   1   3  31  142.31    5.68
   1   3  31  148.37    5.99
   1   3  31  142.84    6.15
   1   3  31  139.38    6.13
   1   3  31  135.52    6.85
   1   3  31  144.85    6.08
   1   3  31  152.31    6.20
   1   3  31  151.76    5.61
   3  -4  31  145.74    6.38
   3  -4  31  145.25    6.04
   3  -4  31  140.98    5.92
   3  -4  31  154.57    7.06
   3  -4  31  144.23    6.07
   3  -4  31  150.81    7.15
   3  -4  31  145.96    6.19
   3  -4  31  137.49    5.44
   4  -1 -31  164.89    7.65
   4  -1 -31  156.61    6.65
   4  -1 -31  155.99    5.83
   4  -1 -31  157.41    7.07
   4  -1 -31  157.87    6.68
   4  -1 -31  163.40    5.99
   4  -1 -31  158.06    6.36
   4  -1 -31  163.53    6.16
  -3   4 -31  154.29    6.57
  -3   4 -31  154.44    6.93
  -3   4 -31  161.15    6.95
  -3   4 -31  154.13    6.37
  -3   4 -31  150.35    6.14
  -3   4 -31  154.81    6.34
  -3   4 -31  160.41    6.34
  -3   4 -31  153.05    7.10
   1   3  28  378.40   13.97
   1   3  28  385.81   13.84
   1   3  28  383.65   13.44
   1   3  28  414.23   15.89
   1   3  28  413.31   16.67
   1   3  28  408.67   15.79
   1   3  28  414.23   14.12
   1   3  28  415.47   12.74
   1   3  28  408.67   12.32
   3  -4  28  397.55   14.10
   3  -4  28  392.30   15.43
   3  -4  28  414.85   14.69
   3  -4  28  396.93   15.74
   3  -4  28  388.28   14.90
   3  -4  28  391.68   14.82
   3  -4  28  393.84   13.68
   3  -4  28  408.36   14.60
   4  -1 -28  389.83   15.35
   4  -1 -28  418.25   16.05
   4  -1 -28  380.25   14.58
   4  -1 -28  386.12   15.37
   4  -1 -28  414.54   13.83
   4  -1 -28  395.39   13.59
   4  -1 -28  392.30   13.91
  -3   4 -28  388.28   13.82
  -3   4 -28  391.68   15.36
  -3   4 -28  397.24   15.22
  -3   4 -28  416.09   14.61
  -3   4 -28  387.66   15.01
  -3   4 -28  379.63   13.49
  -3   4 -28  402.80   14.22
  -3   4 -28  386.12   15.27
   1   3  25   18.14    1.92
   1   3  25   19.02    1.61
   1   3  25   20.52    2.21
   1   3  25   18.37    1.34
   1   3  25   19.84    1.44
   1   3  25   18.72    1.76
   1   3  25   19.48    1.51
   1   3  25   18.36    1.14
   1   3  25   19.45    0.99
   1   3  25   18.74    1.22
   1   3  25   16.26    1.48
   3  -4  25   18.32    1.45
   3  -4  25   16.82    1.54
   3  -4  25   17.55    1.25
   3  -4  25   18.48    1.71
   3  -4  25   15.83    1.35
   3  -4  25   19.33    1.42
   3  -4  25   17.79    1.22
   3  -4  25   18.39    1.51
   4  -1 -25   37.93    2.17
   4  -1 -25   34.07    1.87
   4  -1 -25   34.81    2.32
   4  -1 -25   32.87    1.91
   4  -1 -25   32.87    1.61
   4  -1 -25   31.91    2.04
  -3   4 -25   38.80    2.40
  -3   4 -25   33.33    1.96
  -3   4 -25   32.53    2.00
  -3   4 -25   33.98    2.28
  -3   4 -25   37.47    2.16
  -3   4 -25   32.47    1.96
  -3   4 -25   33.76    2.02
  -3   4 -25   33.70    1.96
   1   3  22  490.53   16.99
   1   3  22  496.71   15.89
   1   3  22  475.70   18.05
   1   3  22  476.63   18.06
   1   3  22  480.64   18.60
   1   3  22  479.71   16.43
   1   3  22  491.45   16.90
   1   3  22  479.41   16.99
   1   3  22  487.75   14.67
   1   3  22  471.68   14.53
   1   3  22  478.48   14.47
   1   3  22  482.80   18.94
   1   3  22  474.15   14.26
   3  -4  22  488.36   18.56
   3  -4  22  477.86   17.78
   3  -4  22  503.81   17.43
   3  -4  22  474.15   17.80
   3  -4  22  494.23   17.04
   3  -4  22  472.30   16.16
   4  -1 -22  489.29   16.46
   4  -1 -22  490.53   16.77
   4  -1 -22  488.36   14.71
   4  -1 -22  505.66   15.11
   4  -1 -22  472.30   15.38
   4  -1 -22  463.65   14.81
   4  -1 -22  502.88   19.23
   4  -1 -22  487.44   18.39
  -3   4 -22  480.02   18.04
  -3   4 -22  464.27   17.64
  -3   4 -22  496.09   16.99
  -3   4 -22  494.23   18.48
  -3   4 -22  503.19   17.25
  -3   4 -22  505.36   17.43
  -3   4 -22  495.78   17.04
   1   3  19  505.36   17.23
   1   3  19  480.33   18.13
   1   3  19  497.32   15.83
   1   3  19  508.14   15.59
   1   3  19  527.60   15.86
   1   3  19  516.17   19.37
   1   3  19  517.40   20.04
   1   3  19  501.96   19.27
   1   3  19  485.89   16.64
   1   3  19  489.60   17.16
   1   3  19  492.69   14.99
   1   3  19  514.31   15.51
   3  -4  19  519.57   15.73
   3  -4  19  518.95   17.75
   3  -4  19  522.66   15.74
   3  -4  19  490.22   18.54
   3  -4  19  520.18   19.47
   3  -4  19  493.31   18.40
   4  -1 -19  438.64   13.34
   4  -1 -19  420.41   14.10
   4  -1 -19  425.04   14.46
   4  -1 -19  427.52   15.99
   4  -1 -19  442.96   16.85
   4  -1 -19  419.48   12.57
   4  -1 -19  452.85   13.66
   4  -1 -19  437.71   14.21
   4  -1 -19  426.59   13.64
   4  -1 -19  432.15   16.42
   4  -1 -19  452.54   13.67
  -3   4 -19  424.74   12.95
  -3   4 -19  449.14   17.03
  -3   4 -19  427.21   16.05
  -3   4 -19  493.62   18.60
  -3   4 -19  420.10   14.38
  -3   4 -19  437.71   15.13
  -3   4 -19  421.65   14.53
  -3   4 -19  445.12   13.49
   1   3  16  438.33   13.26
   1   3  16  433.69   14.87
   1   3  16  448.52   14.61
   1   3  16  437.71   16.53
   1   3  16  423.81   16.47
   1   3  16  441.11   13.61
   1   3  16  403.11   13.89
   1   3  16  459.02   15.73
   1   3  16  432.15   13.83
   1   3  16  437.40   16.79
   1   3  16  439.87   16.62
   3  -4  16  431.84   14.67
   3  -4  16  430.30   15.91
   3  -4  16  429.99   16.10
   3  -4  16  427.52   14.48
   3  -4  16  420.41   15.86
   3  -4  16  425.35   15.91
   4  -1 -16  438.64   13.12
   4  -1 -16  436.47   13.23
   4  -1 -16  462.41   17.38
   4  -1 -16  440.80   13.25
   4  -1 -16  458.71   17.11
   4  -1 -16  451.92   17.00
   4  -1 -16  455.31   13.82
   4  -1 -16  447.60   16.83
   4  -1 -16  463.03   15.61
   4  -1 -16  431.22   14.09
   4  -1 -16  449.14   14.97
  -3   4 -16  470.45   17.59
  -3   4 -16  451.61   16.87
  -3   4 -16  437.40   14.87
  -3   4 -16  484.66   14.68
  -3   4 -16  454.08   15.45
  -3   4 -16  438.64   16.32
  -3   4 -16  494.85   15.06
  -3   4 -16  455.31   16.97
   1   3  13 2669.49   82.66
   1   3  13 2804.47   92.33
   1   3  13 2662.70   82.72
   1   3  13 2819.92   82.63
   1   3  13 2744.86   80.68
   1   3  13 2716.13   89.52
   1   3  13 2781.61  101.01
   1   3  13 2627.17   95.23
   1   3  13 2663.01   96.65
   1   3  13 2724.16   89.80
   1   3  13 2799.84  101.29
   1   3  13 2721.38   80.78
   1   3  13 2766.49   82.26
   3  -4  13 2581.14   85.10
   3  -4  13 2730.03   89.61
   3  -4  13 2690.80   97.15
   3  -4  13 2877.99   94.71
   3  -4  13 2649.41   95.76
   3  -4  13 2787.48  100.70
   3  -4  13 2682.46   79.60
   3  -4  13 2703.16   79.17
   3  -4  13 2646.63   77.47
   3  -4  13 2722.00   98.32
   3  -4  13 2640.76   78.43
   3  -4  13 2627.17   86.34
   4  -1 -13 2999.70   98.41
   4  -1 -13 2915.68   95.51
   4  -1 -13 2886.95  104.22
   4  -1 -13 3022.56  109.41
   4  -1 -13 2944.10   87.33
   4  -1 -13 2922.78   90.51
   4  -1 -13 2852.98  103.23
   4  -1 -13 2850.50   83.43
   4  -1 -13 2960.78   86.77
   4  -1 -13 2835.99   87.73
   4  -1 -13 2938.85   87.29
   4  -1 -13 2964.80  107.06
  -3   4 -13 2736.21   98.75
  -3   4 -13 2906.72  105.09
  -3   4 -13 2991.05  108.08
  -3   4 -13 2829.81  102.15
  -3   4 -13 2926.80   86.86
  -3   4 -13 2988.58   98.45
  -3   4 -13 2978.08   87.14
  -3   4 -13 2950.59   87.54
  -3   4 -13 3011.13   88.19
  -3   4 -13 2822.39   92.85
  -3   4 -13 2913.21   95.70
  -3   4 -13 2775.75   91.09
   1   3  10  633.24   19.94
   1   3  10  572.69   19.32
   1   3  10  641.27   21.48
   1   3  10  656.40   19.76
   1   3  10  656.71   19.57
   1   3  10  642.20   20.43
   1   3  10  662.27   24.65
   1   3  10  628.30   23.23
   1   3  10  667.52   24.78
   1   3  10  647.76   21.70
   1   3  10  665.05   22.47
   1   3  10  682.66   25.18
   1   3  10  650.54   19.71
   1   3  10  678.34   20.40
   3  -4  10  653.32   19.61
   3  -4  10  612.23   22.43
   3  -4  10  623.97   18.81
   3  -4  10  632.93   23.09
   3  -4  10  671.23   24.49
   3  -4  10  658.25   21.93
   3  -4  10  615.32   20.63
   3  -4  10  691.62   25.26
   3  -4  10  654.25   21.83
   3  -4  10  640.35   21.54
   3  -4  10  674.94   19.90
   3  -4  10  619.96   18.33
   4  -1 -10  682.66   21.54
   4  -1 -10  676.48   21.22
   4  -1 -10  697.80   23.04
   4  -1 -10  671.23   22.14
   4  -1 -10  675.25   20.28
   4  -1 -10  696.56   20.76
   4  -1 -10  671.54   20.26
   4  -1 -10  745.06   22.08
   4  -1 -10  660.73   24.21
   4  -1 -10  760.81   27.97
   4  -1 -10  685.13   25.09
   4  -1 -10  686.06   25.11
  -3   4 -10  713.24   26.02
  -3   4 -10  678.64   24.75
  -3   4 -10  671.23   24.52
  -3   4 -10  658.56   24.06
  -3   4 -10  672.77   20.19
  -3   4 -10  684.20   21.32
  -3   4 -10  675.86   22.63
  -3   4 -10  672.77   19.83
  -3   4 -10  666.90   19.71
  -3   4 -10  652.40   19.57
  -3   4 -10  662.58   22.10
  -3   4 -10  675.25   22.45
  -3   4 -10  665.67   22.22
   1   3   7  887.15   27.90
   1   3   7  883.13   29.39
   1   3   7  875.72   29.11
   1   3   7  902.91   26.73
   1   3   7  892.40   26.56
   1   3   7  862.75   26.99
   1   3   7  920.21   33.73
   1   3   7  843.29   30.87
   1   3   7  863.05   31.63
   1   3   7  915.57   30.38
   1   3   7  884.06   29.47
   1   3   7  905.69   33.08
   1   3   7  866.14   26.02
   1   3   7  899.20   26.92
   3  -4   7  895.80   26.76
   3  -4   7  876.03   31.88
   3  -4   7  886.22   26.51
   3  -4   7  914.03   28.33
   3  -4   7  900.74   29.87
   3  -4   7  866.14   28.83
   3  -4   7  902.29   29.94
   3  -4   7  871.09   27.00
   3  -4   7  893.95   29.56
   3  -4   7  909.08   32.96
   3  -4   7  897.65   26.42
   3  -4   7  891.17   26.22
   3  -4   7  929.47   33.73
   3  -4   7  939.98   34.13
   4  -1  -7  927.31   27.38
   4  -1  -7  983.83   32.43
   4  -1  -7  868.92   25.75
   4  -1  -7  933.18   29.13
   4  -1  -7 1014.42   36.94
   4  -1  -7  929.16   33.70
   4  -1  -7  910.94   29.93
   4  -1  -7  907.85   33.02
   4  -1  -7  902.29   28.25
   4  -1  -7  841.75   27.71
   4  -1  -7  866.76   28.57
   4  -1  -7  883.13   26.47
   4  -1  -7  870.78   26.14
  -3   4  -7  924.84   27.18
  -3   4  -7  966.84   28.89
  -3   4  -7  897.35   32.62
  -3   4  -7  894.87   32.50
  -3   4  -7  878.81   25.85
  -3   4  -7  860.89   25.73
  -3   4  -7  889.00   32.31
  -3   4  -7  894.26   29.73
  -3   4  -7  864.29   31.35
  -3   4  -7  900.43   27.90
  -3   4  -7  888.39   27.52
  -3   4  -7  886.84   29.41
  -3   4  -7  924.53   30.68
  -3   4  -7  905.38   29.95
   1   3   4 1449.97   42.78
   1   3   4 1397.45   41.11
   1   3   4 1407.03   43.74
   1   3   4 1399.92   43.62
   1   3   4 1426.18   47.08
   1   3   4 1533.37   50.57
   1   3   4 1466.02   53.19
   1   3   4 1538.31   50.63
   1   3   4 1392.20   45.96
   1   3   4 1467.26   53.19
   1   3   4 1471.27   43.89
   1   3   4 1366.56   40.71
   1   3   4 1366.87   49.67
   3  -4   4 1447.19   44.76
   3  -4   4 1407.64   46.30
   3  -4   4 1345.87   44.42
   3  -4   4 1476.52   45.62
   3  -4   4 1357.61   49.15
   3  -4   4 1575.06   56.96
   3  -4   4 1350.19   40.19
   3  -4   4 1376.75   45.50
   3  -4   4 1398.38   50.54
   3  -4   4 1312.19   47.54
   3  -4   4 1413.20   41.45
   3  -4   4 1378.30   40.99
   3  -4   4 1448.42   47.79
   3  -4   4 1504.02   44.11
   4  -1  -4 1212.42   43.93
   4  -1  -4 1165.16   38.30
   4  -1  -4 1210.57   39.69
   4  -1  -4 1141.38   41.24
   4  -1  -4 1180.91   42.81
   4  -1  -4 1204.39   35.52
   4  -1  -4 1209.02   35.71
   4  -1  -4 1220.76   36.48
   4  -1  -4 1243.62   37.19
   4  -1  -4 1188.32   43.12
   4  -1  -4 1136.13   37.38
   4  -1  -4 1310.34   43.06
   4  -1  -4 1165.16   36.26
   4  -1  -4 1255.67   39.11
  -3   4  -4 1159.30   42.04
  -3   4  -4 1161.76   42.13
  -3   4  -4 1205.32   43.68
  -3   4  -4 1207.79   43.74
  -3   4  -4 1181.53   36.60
  -3   4  -4 1209.33   37.44
  -3   4  -4 1188.02   39.32
  -3   4  -4 1209.33   35.52
  -3   4  -4 1274.20   37.96
  -3   4  -4 1205.62   35.96
  -3   4  -4 1186.16   34.84
  -3   4  -4 1186.47   39.14
  -3   4  -4 1154.04   38.12
  -3   4  -4 1205.01   39.85
   1   3  -2 1350.81   44.54
   1   3  -2 1280.99   42.32
   1   3  -2 1308.18   40.68
   1   3  -2 1375.52   49.70
   1   3  -2 1307.87   38.49
   1   3  -2 1309.41   38.64
   1   3  -2 1254.44   45.28
   1   3  -2 1338.14   48.31
   1   3  -2 1319.92   39.42
   1   3  -2 1279.45   38.15
   1   3  -2 1257.52   45.50
   1   3  -2 1339.69   41.70
   1   3  -2 1349.58   44.39
   1   3  -2 1323.01   43.62
   3  -4  -2 1280.38   39.69
   3  -4  -2 1293.04   40.09
   3  -4  -2 1280.07   42.29
   3  -4  -2 1351.43   44.67
   3  -4  -2 1348.03   44.48
   3  -4  -2 1301.07   47.32
   3  -4  -2 1314.05   43.49
   3  -4  -2 1206.55   35.96
   3  -4  -2 1279.76   38.09
   3  -4  -2 1271.11   37.38
   3  -4  -2 1247.64   36.64
   3  -4  -2 1218.60   44.23
   3  -4  -2 1288.10   46.80
   3  -4  -2 1290.26   46.89
   1   3  -5  142.03    4.83
   1   3  -5  129.49    4.61
   1   3  -5  134.31    4.34
   1   3  -5  140.92    4.46
   1   3  -5  133.97    4.98
   1   3  -5  147.72    5.48
   1   3  -5  131.99    4.65
   1   3  -5  135.55    4.72
   1   3  -5  138.20    4.45
   1   3  -5  135.70    4.44
   3  -4  -5  134.81    4.84
   3  -4  -5  149.97    5.36
   3  -4  -5  136.84    4.37
   3  -4  -5  139.13    4.66
   3  -4  -5  126.00    4.24
   3  -4  -5  131.65    5.29
   3  -4  -5  144.75    5.94
   3  -4  -5  140.12    5.66
   3  -4  -5  149.29    5.42
   3  -4  -5  148.00    6.00
   3  -4  -5  128.41    4.12
   3  -4  -5  133.57    4.21
   3  -4  -5  135.83    4.33
   4  -1   5  221.48    8.31
   4  -1   5  210.55    6.65
   4  -1   5  226.89    7.80
   4  -1   5  233.93    8.02
   4  -1   5  220.52    6.90
   4  -1   5  218.48    8.21
   4  -1   5  216.32    6.76
   4  -1   5  235.01    7.29
   4  -1   5  236.65    7.74
   4  -1   5  227.69    8.58
   4  -1   5  226.24    8.52
   4  -1   5  229.64    7.86
   4  -1   5  219.87    7.57
   4  -1   5  246.75    8.04
  -3   4   5  211.50    8.15
  -3   4   5  228.25    7.02
  -3   4   5  203.13    6.27
  -3   4   5  227.47    8.86
  -3   4   5  230.32    8.88
  -3   4   5  227.60    7.34
  -3   4   5  219.29    7.61
  -3   4   5  215.61    7.02
  -3   4   5  217.22    6.64
  -3   4   5  236.99    7.25
  -3   4   5  222.87    7.81
  -3   4   5  195.69    7.58
  -3   4   5  218.61    7.55
  -3   4   5  235.10    8.26
   1   3  -8   40.56    1.66
   1   3  -8   39.23    1.60
   1   3  -8   36.67    1.48
   1   3  -8   41.30    1.54
   1   3  -8   36.91    1.45
   1   3  -8   37.41    1.49
   1   3  -8   38.30    1.60
   1   3  -8   37.04    1.50
   1   3  -8   38.27    1.54
   1   3  -8   40.19    1.54
   3  -4  -8   38.40    1.46
   3  -4  -8   40.99    1.76
   3  -4  -8   36.08    1.56
   3  -4  -8   42.44    1.73
   3  -4  -8   36.05    1.61
   3  -4  -8   38.18    2.06
   3  -4  -8   38.12    2.01
   3  -4  -8   38.58    2.10
   3  -4  -8   41.89    2.02
   3  -4  -8   36.79    1.81
   3  -4  -8   39.60    2.22
   3  -4  -8   38.86    1.53
   3  -4  -8   34.75    1.35
   4  -1   8   92.92    3.79
   4  -1   8   92.24    3.15
   4  -1   8   86.06    3.00
   4  -1   8   93.19    3.51
   4  -1   8   94.15    3.56
   4  -1   8   88.90    3.03
   4  -1   8   89.95    3.75
   4  -1   8   82.48    3.00
   4  -1   8   86.06    3.22
   4  -1   8   90.26    3.69
   4  -1   8   86.24    3.14
   4  -1   8   82.48    3.45
  -3   4   8   89.43    3.86
  -3   4   8   83.31    2.75
  -3   4   8   89.43    2.92
  -3   4   8   91.87    3.99
  -3   4   8   93.94    4.13
  -3   4   8   90.35    4.05
  -3   4   8   90.60    3.00
  -3   4   8   85.10    3.27
  -3   4   8   94.40    3.48
  -3   4   8   92.36    3.05
  -3   4   8   82.63    2.97
  -3   4   8   93.41    3.27
  -3   4   8   89.36    3.63
  -3   4   8   86.99    3.40
   1   3 -11  686.37   21.56
   1   3 -11  686.37   22.84
   1   3 -11  692.55   22.98
   1   3 -11  682.35   20.16
   1   3 -11  694.71   20.61
   1   3 -11  652.09   20.41
   1   3 -11  695.94   25.19
   1   3 -11  671.85   24.42
   1   3 -11  669.99   24.28
   1   3 -11  715.41   23.68
   1   3 -11  646.83   21.34
   1   3 -11  687.29   24.91
   1   3 -11  704.90   21.25
   1   3 -11  669.99   20.11
   3  -4 -11  705.52   23.51
   3  -4 -11  695.64   23.41
   3  -4 -11  665.67   22.40
   3  -4 -11  677.72   21.35
   3  -4 -11  653.63   20.60
   3  -4 -11  705.21   23.57
   3  -4 -11  682.35   25.38
   3  -4 -11  702.12   26.06
   3  -4 -11  686.99   25.49
   3  -4 -11  665.05   19.97
   3  -4 -11  644.05   19.37
   3  -4 -11  670.61   24.95
   3  -4 -11  686.68   20.38
   3  -4 -11  695.33   20.70
   4  -1  11  787.07   26.22
   4  -1  11  797.26   29.21
   4  -1  11  816.72   29.96
   4  -1  11  833.10   24.77
   4  -1  11  826.61   24.57
   4  -1  11  881.90   27.66
   4  -1  11  816.11   27.19
   4  -1  11  805.29   25.24
   4  -1  11  817.34   29.89
   4  -1  11  802.82   26.78
   4  -1  11  836.50   27.86
   4  -1  11  787.38   23.68
   4  -1  11  840.20   25.30
   4  -1  11  839.59   30.78
  -3   4  11  797.26   23.87
  -3   4  11  795.41   23.78
  -3   4  11  820.43   30.43
  -3   4  11  785.52   28.98
  -3   4  11  797.57   26.65
  -3   4  11  888.08   26.27
  -3   4  11  800.04   23.72
  -3   4  11  793.56   29.24
  -3   4  11  827.85   30.68
  -3   4  11  819.20   27.20
  -3   4  11  803.44   27.00
  -3   4  11  800.97   25.15
  -3   4  11  821.67   25.72
  -3   4  11  852.56   28.42
   1   3 -14 1235.59   36.30
   1   3 -14 1238.68   36.42
   1   3 -14 1140.76   37.69
   3  -4 -14 1244.24   41.11
   3  -4 -14 1173.50   36.67
   3  -4 -14 1126.55   35.18
   3  -4 -14 1187.40   43.59
   3  -4 -14 1207.48   44.33
   3  -4 -14 1243.62   45.69
   3  -4 -14 1224.47   40.62
   3  -4 -14 1200.06   40.00
   3  -4 -14 1229.72   40.81
   3  -4 -14 1205.93   35.55
   3  -4 -14 1124.39   33.58
   3  -4 -14 1170.41   34.60
   3  -4 -14 1153.73   34.50
   4  -1  14 1150.65   34.07
   4  -1  14 1075.58   35.74
   4  -1  14 1107.70   32.77
   4  -1  14 1096.89   32.80
   4  -1  14 1077.74   35.83
   4  -1  14 1073.41   35.65
   4  -1  14 1054.58   31.66
   4  -1  14 1095.66   34.13
   4  -1  14 1078.67   39.54
   4  -1  14 1115.74   40.71
   4  -1  14 1121.61   41.15
   4  -1  14 1063.22   33.24
   4  -1  14 1083.92   39.57
  -3   4  14 1023.69   37.93
  -3   4  14 1066.62   35.43
  -3   4  14 1091.02   36.54
  -3   4  14 1103.07   32.59
  -3   4  14 1068.16   31.91
  -3   4  14 1070.02   31.94
  -3   4  14 1113.57   34.78
  -3   4  14 1104.92   34.63
  -3   4  14 1055.51   34.97
  -3   4  14 1119.75   41.11
  -3   4  14 1126.55   33.30
  -3   4  14 1024.00   37.81
  -3   4  14 1118.83   37.19
   1   3 -17  914.95   33.45
   1   3 -17  900.13   32.74
   1   3 -17  931.02   33.82
   1   3 -17  927.62   33.86
   1   3 -17  872.01   28.86
   1   3 -17  900.43   29.94
   1   3 -17  902.60   28.06
   1   3 -17  935.65   29.23
   1   3 -17  929.47   30.79
   1   3 -17  951.41   28.50
   1   3 -17  883.44   26.37
   1   3 -17  924.22   30.55
   3  -4 -17  902.29   27.02
   3  -4 -17  924.84   27.70
   3  -4 -17  916.81   30.42
   3  -4 -17  933.80   31.20
   3  -4 -17  901.67   28.35
   3  -4 -17  919.90   27.25
   3  -4 -17  894.56   33.21
   3  -4 -17  914.34   33.86
   3  -4 -17  921.13   34.04
   3  -4 -17  944.30   31.82
   3  -4 -17  944.30   28.08
   4  -1  17 1014.73   37.38
   4  -1  17 1028.01   37.65
   4  -1  17 1001.44   33.36
   4  -1  17  957.59   35.34
   4  -1  17  988.78   36.23
   4  -1  17 1001.75   33.45
   4  -1  17 1031.41   30.52
   4  -1  17 1030.48   32.34
   4  -1  17  950.48   29.60
   4  -1  17 1050.25   31.51
   4  -1  17  964.99   28.87
   4  -1  17 1071.87   31.72
   4  -1  17  986.31   32.99
  -3   4  17  990.32   29.59
  -3   4  17  986.92   29.55
  -3   4  17  966.53   35.89
  -3   4  17  980.13   36.14
  -3   4  17 1002.06   33.76
  -3   4  17 1014.42   31.79
  -3   4  17 1025.85   37.72
   1   3 -20  177.00    5.69
   1   3 -20  166.06    6.42
   1   3 -20  162.97    6.53
   1   3 -20  160.56    5.27
   1   3 -20  171.13    6.65
   1   3 -20  164.79    6.58
   1   3 -20  169.06    6.06
   1   3 -20  165.44    5.79
   1   3 -20  173.57    6.21
   1   3 -20  161.24    5.76
   3  -4 -20  152.19    5.41
   3  -4 -20  158.92    5.92
   3  -4 -20  159.29    5.92
   3  -4 -20  163.12    5.73
   3  -4 -20  170.23    5.99
   3  -4 -20  168.10    7.23
   3  -4 -20  171.16    5.62
   3  -4 -20  162.54    6.85
   3  -4 -20  168.56    5.26
   3  -4 -20  167.23    5.22
   3  -4 -20  160.59    5.18
   4  -1  20  131.75    5.20
   4  -1  20  132.21    5.08
   4  -1  20  124.86    4.00
   4  -1  20  130.57    4.19
   4  -1  20  125.54    4.09
   4  -1  20  122.94    5.10
   4  -1  20  120.13    5.29
   4  -1  20  122.67    5.20
   4  -1  20  128.53    5.77
   4  -1  20  118.96    3.78
   4  -1  20  122.73    4.83
   4  -1  20  126.34    4.22
   4  -1  20  128.26    4.52
   4  -1  20  125.57    4.80
  -3   4  20  124.95    4.11
  -3   4  20  124.98    4.26
  -3   4  20  121.71    3.88
  -3   4  20  122.76    3.90
  -3   4  20  114.14    4.96
  -3   4  20  117.04    5.41
  -3   4  20  133.88    4.73
  -3   4  20  118.49    4.42
  -3   4  20  126.43    5.97
  -3   4  20  119.61    4.61
  -3   4  20  134.37    5.22
  -3   4  20  121.74    4.50
  -3   4  20  127.18    5.48
   1   3 -23  142.62    5.33
   1   3 -23  138.39    5.19
   1   3 -23  134.47    5.00
   1   3 -23  134.87    4.86
   1   3 -23  148.62    6.14
   1   3 -23  132.71    5.30
   1   3 -23  137.52    5.56
   1   3 -23  137.74    5.88
   3  -4 -23  130.54    5.03
   3  -4 -23  135.89    4.94
   3  -4 -23  148.95    6.81
   3  -4 -23  136.91    5.94
   3  -4 -23  130.88    4.34
   3  -4 -23  134.50    4.60
   3  -4 -23  141.08    5.91
   3  -4 -23  134.44    5.16
   3  -4 -23  140.86    5.23
   3  -4 -23  142.03    6.14
   3  -4 -23  135.02    6.11
   4  -1  23  116.67    3.90
   4  -1  23  112.22    3.98
   4  -1  23  129.52    4.03
   4  -1  23  115.10    3.61
   4  -1  23  113.92    4.99
   4  -1  23  115.28    3.62
   4  -1  23  119.11    5.62
   4  -1  23  106.51    4.60
   4  -1  23  112.66    4.46
   4  -1  23  113.68    4.57
   4  -1  23  127.21    3.99
  -3   4  23  112.22    5.60
  -3   4  23  120.75    4.52
  -3   4  23  120.63    4.85
  -3   4  23  113.37    3.83
  -3   4  23  110.90    3.96
  -3   4  23  113.18    5.45
  -3   4  23  119.67    4.61
  -3   4  23  112.96    5.03
  -3   4  23  113.77    5.03
  -3   4  23  109.94    4.88
  -3   4  23  111.05    4.38
   1   3 -26  121.03    4.75
   1   3 -26  113.52    4.52
   1   3 -26  111.20    4.31
   1   3 -26  117.51    4.37
   1   3 -26  113.92    5.03
   1   3 -26  112.78    5.15
   3  -4 -26  121.83    4.89
   3  -4 -26  123.22    4.62
   3  -4 -26  121.40    6.00
   3  -4 -26  115.03    5.24
   3  -4 -26  116.92    5.20
   3  -4 -26  118.65    4.74
   3  -4 -26  117.82    5.64
   3  -4 -26  113.37    5.16
   3  -4 -26  118.06    4.50
   3  -4 -26  112.75    4.48
   3  -4 -26  118.62    4.19
   3  -4 -26  119.36    4.04
   4  -1  26  144.23    6.46
   4  -1  26  143.39    6.58
   4  -1  26  138.91    5.95
   4  -1  26  146.48    6.08
   4  -1  26  145.16    5.61
   4  -1  26  141.05    4.72
   4  -1  26  141.54    4.62
   4  -1  26  139.25    5.53
   4  -1  26  148.06    5.98
   4  -1  26  136.97    5.39
  -3   4  26  140.27    6.49
  -3   4  26  160.53    6.80
  -3   4  26  136.78    6.63
  -3   4  26  140.21    6.04
  -3   4  26  136.81    5.26
  -3   4  26  149.76    5.90
  -3   4  26  142.16    5.18
  -3   4  26  132.89    4.43
  -3   4  26  141.76    4.87
  -3   4  26  142.81    6.12
  -3   4  26  148.00    5.65
   1   3 -29  154.51    6.45
   1   3 -29  152.47    6.65
   1   3 -29  148.24    6.12
   1   3 -29  149.17    5.46
   1   3 -29  148.03    5.82
   1   3 -29  152.25    5.69
   3  -4 -29  150.65    7.34
   3  -4 -29  149.39    6.65
   3  -4 -29  150.47    6.48
   3  -4 -29  152.03    5.92
   3  -4 -29  145.37    6.41
   3  -4 -29  154.69    5.98
   3  -4 -29  152.65    5.76
   3  -4 -29  146.48    5.86
   4  -1  29  161.49    6.27
   4  -1  29  153.12    6.05
   4  -1  29  162.04    6.61
   4  -1  29  158.34    6.70
   4  -1  29  167.67    6.91
   4  -1  29  162.91    6.38
  -3   4  29  180.12    5.74
  -3   4  29  162.94    6.89
  -3   4  29  170.54    5.53
  -3   4  29  159.14    5.80
  -3   4  29  154.44    5.97
  -3   4  29  168.78    8.00
  -3   4  29  166.96    7.14
  -3   4  29  157.32    6.22
  -3   4  29  165.04    6.28
   1   3 -32   85.50    3.98
   1   3 -32   89.92    4.02
   1   3 -32   94.83    4.98
   1   3 -32  103.91    5.10
   1   3 -32   95.33    4.47
   1   3 -32   90.94    3.46
   1   3 -32   87.70    3.47
   3  -4 -32   92.48    4.46
   3  -4 -32   91.31    4.66
   3  -4 -32   85.66    4.68
   3  -4 -32   93.90    4.15
   3  -4 -32   90.69    4.15
   3  -4 -32   87.85    3.94
   3  -4 -32   92.61    3.97
   3  -4 -32   91.03    5.29
   3  -4 -32  101.69    4.95
   4  -1  32   94.62    5.18
   4  -1  32  100.21    4.70
   4  -1  32   87.42    4.04
   4  -1  32   96.07    5.05
   4  -1  32   96.35    4.24
   4  -1  32   94.03    4.57
   4  -1  32   95.76    4.28
  -3   4  32   97.46    4.56
  -3   4  32   92.79    4.99
  -3   4  32   93.32    5.44
  -3   4  32   93.78    4.08
  -3   4  32   88.96    4.11
  -3   4  32   96.31    4.33
  -3   4  32   99.28    5.06
  -3   4  32   92.51    4.42
  -3   4  32   86.49    3.79
   3  -4 -35   83.12    5.09
   3  -4 -35   75.56    4.05
   3  -4 -35   72.50    3.86
   3  -4 -35   78.27    4.61
   3  -4 -35   73.86    4.53
   4  -1  35   82.44    4.66
   4  -1  35   79.76    4.02
   4  -1  35   78.00    3.76
   4  -1  35   84.98    4.01
   4  -1  35   81.61    4.34
   4  -1  35   90.78    4.50
   4  -1  35   88.99    5.32
  -3   4  35   88.00    4.25
  -3   4  35   80.44    4.64
  -3   4  35   81.52    4.78
  -3   4  35   90.97    5.45
  -3   4  35   84.42    4.25
   3  -4 -38   10.18    1.76
   3  -4 -38    8.76    1.72
   4  -1  38    9.81    1.83
   4  -1  38   10.23    1.39
   4  -1  38   11.97    1.69
   4  -1  38   12.60    2.11
  -3   4  38   12.44    1.43
  -3   4  38    9.51    1.82
   4  -4  35   29.57    2.25
   4  -4  35   29.30    2.05
   4  -4  35   30.16    2.97
   4  -4  35   26.02    1.89
   4  -4  35   29.75    2.63
   4  -4  35   30.10    2.36
   4  -4  35   27.57    2.21
  -4   0  35   29.36    2.54
  -4   0  35   27.66    1.99
  -4   4 -35   32.19    2.42
  -4   4 -35   30.89    2.27
  -4   4 -35   32.71    2.49
  -4   4 -35   27.51    2.46
  -4   4 -35   32.71    2.51
  -4   4 -35   30.87    2.28
  -4   4 -35   30.03    2.73
   4  -4  32   42.26    2.58
   4  -4  32   40.81    2.55
   4  -4  32   35.43    2.38
   4  -4  32   36.48    2.13
   4  -4  32   39.42    2.60
   4  -4  32   42.47    2.91
  -4   0  32   41.08    3.03
  -4   0  32   39.01    2.05
  -4   0  32   39.88    2.34
  -4   0  32   39.66    2.76
  -4   0  32   40.62    2.33
  -4   0  32   38.52    1.99
  -4   0  32   38.06    2.07
  -4   0  32   40.16    2.30
   4   0 -32   43.12    2.59
   4   0 -32   47.54    3.04
   4   0 -32   43.43    3.06
   4   0 -32   39.57    2.41
   4   0 -32   41.21    2.14
   4   0 -32   46.52    2.24
   4   0 -32   43.52    2.34
   4   0 -32   44.36    2.26
  -4   4 -32   43.74    2.76
  -4   4 -32   43.71    2.83
  -4   4 -32   45.59    2.72
  -4   4 -32   40.06    2.74
  -4   4 -32   40.19    2.59
  -4   4 -32   43.77    2.58
   4  -4  29   29.04    2.22
   4  -4  29   30.11    1.83
   4  -4  29   33.89    2.23
   4  -4  29   35.25    2.68
   4  -4  29   32.90    2.17
   4  -4  29   34.81    2.22
   4  -4  29   31.04    2.10
   4  -4  29   30.84    1.80
  -4   0  29   29.37    1.57
  -4   0  29   29.74    1.81
  -4   0  29   32.22    1.93
  -4   0  29   33.98    2.00
  -4   0  29   32.31    2.32
  -4   0  29   35.92    2.09
  -4   0  29   29.75    1.72
   4   0 -29   22.61    1.57
   4   0 -29   19.74    1.35
   4   0 -29   19.05    1.49
   4   0 -29   16.69    1.87
   4   0 -29   21.21    1.61
   4   0 -29   20.94    1.47
   4   0 -29   20.78    1.48
   4   0 -29   19.81    1.80
  -4   4 -29   23.74    2.07
  -4   4 -29   18.78    1.60
  -4   4 -29   23.38    2.04
  -4   4 -29   20.04    1.76
  -4   4 -29   20.73    1.69
  -4   4 -29   18.95    1.57
  -4   4 -29   21.67    1.75
  -4   4 -29   19.49    1.76
   4  -4  26  121.92    5.29
   4  -4  26  124.55    5.16
   4  -4  26  122.82    5.01
   4  -4  26  117.78    4.93
   4  -4  26  113.40    5.23
   4  -4  26  122.94    5.68
   4  -4  26  116.98    4.57
   4  -4  26  114.08    4.90
  -4   0  26  119.39    4.99
  -4   0  26  121.68    5.63
  -4   0  26  118.46    4.69
  -4   0  26  121.52    4.52
  -4   0  26  122.94    4.77
  -4   0  26  112.81    4.84
  -4   0  26  120.07    4.36
  -4   0  26  118.96    5.50
   4   0 -26  149.45    5.52
   4   0 -26  150.19    5.27
   4   0 -26  148.89    6.41
   4   0 -26  153.89    6.72
   4   0 -26  153.46    6.34
   4   0 -26  153.42    5.52
   4   0 -26  152.65    5.69
  -4   4 -26  147.44    6.59
  -4   4 -26  150.84    6.63
  -4   4 -26  149.82    6.38
  -4   4 -26  144.51    5.75
  -4   4 -26  162.48    6.27
  -4   4 -26  155.37    6.09
  -4   4 -26  150.99    6.00
  -4   4 -26  164.30    6.79
   4  -4  23   68.45    3.16
   4  -4  23   66.88    2.99
   4  -4  23   64.47    2.96
   4  -4  23   68.02    3.42
   4  -4  23   63.94    3.35
   4  -4  23   64.41    3.14
   4  -4  23   65.39    3.11
   4  -4  23   69.25    3.01
  -4   0  23   70.34    3.03
  -4   0  23   67.74    3.00
  -4   0  23   67.96    2.67
  -4   0  23   68.17    2.62
  -4   0  23   64.96    3.04
  -4   0  23   62.55    2.83
  -4   0  23   65.18    3.37
  -4   0  23   64.71    3.37
   4   0 -23   81.77    3.35
   4   0 -23   85.56    3.72
   4   0 -23   81.98    3.96
   4   0 -23   90.14    3.37
   4   0 -23   82.14    3.08
   4   0 -23   88.13    3.96
   4   0 -23   82.57    3.27
  -4   4 -23   88.96    3.99
  -4   4 -23   88.00    4.15
  -4   4 -23   81.12    3.93
  -4   4 -23   81.27    3.79
  -4   4 -23   83.16    3.59
  -4   4 -23   84.70    3.67
  -4   4 -23   86.80    3.79
  -4   4 -23   84.64    3.56
   4  -4  20  270.10   10.31
   4  -4  20  258.51    9.18
   4  -4  20  260.58    8.13
   4  -4  20  284.37    8.73
   4  -4  20  281.43   10.06
   4  -4  20  270.87   10.66
   4  -4  20  275.53   10.67
  -4   0  20  255.08    7.74
  -4   0  20  289.31   10.02
  -4   0  20  255.92    7.79
  -4   0  20  282.67    9.53
  -4   0  20  268.27   10.14
  -4   0  20  274.45    8.50
  -4   0  20  279.46    8.41
  -4   0  20  269.26   10.59
  -4   0  20  273.15    8.92
  -4   0  20  289.00    9.73
  -4   0  20  273.96   10.72
   4   0 -20  285.76    9.64
   4   0 -20  293.88   10.08
   4   0 -20  288.05    8.70
   4   0 -20  282.76    8.58
   4   0 -20  288.54    9.39
   4   0 -20  288.29   11.08
   4   0 -20  277.14   10.77
   4   0 -20  284.59    8.75
   4   0 -20  267.25   10.14
   4   0 -20  270.28   10.54
   4   0 -20  293.05    8.91
   4   0 -20  282.61    9.47
  -4   4 -20  295.00   11.31
  -4   4 -20  278.84   10.81
  -4   4 -20  304.42   11.87
  -4   4 -20  299.57    9.21
  -4   4 -20  287.98   10.16
  -4   4 -20  293.82   10.50
  -4   4 -20  304.97   10.79
  -4   4 -20  301.58    9.39
  -4   4 -20  274.17    9.78
   4  -4  17  434.62   13.20
   4  -4  17  433.69   15.00
   4  -4  17  429.06   14.62
   4  -4  17  425.66   16.02
   4  -4  17  431.53   12.89
   4  -4  17  431.53   16.19
   4  -4  17  436.47   13.38
   4  -4  17  446.05   15.31
  -4   0  17  467.98   15.71
  -4   0  17  439.87   14.60
  -4   0  17  445.12   16.42
  -4   0  17  472.92   17.79
  -4   0  17  436.78   13.29
  -4   0  17  438.02   13.06
  -4   0  17  410.83   12.45
  -4   0  17  433.08   13.17
   4   0 -17  444.51   14.77
   4   0 -17  406.82   15.08
   4   0 -17  418.25   15.67
   4   0 -17  429.99   14.41
   4   0 -17  416.70   15.64
   4   0 -17  398.17   13.00
   4   0 -17  434.31   13.19
   4   0 -17  401.87   12.15
   4   0 -17  417.63   12.69
   4   0 -17  394.46   11.81
   4   0 -17  427.82   16.08
   4   0 -17  407.74   13.01
  -4   4 -17  435.55   16.40
  -4   4 -17  423.19   12.66
  -4   4 -17  422.88   12.54
  -4   4 -17  412.38   14.22
  -4   4 -17  417.63   14.41
  -4   4 -17  415.78   15.64
  -4   4 -17  417.32   12.68
  -4   4 -17  438.33   13.45
   4  -4  14  633.24   21.22
   4  -4  14  666.60   24.43
   4  -4  14  648.07   23.88
   4  -4  14  640.04   21.47
   4  -4  14  648.07   23.90
   4  -4  14  625.21   18.48
   4  -4  14  607.29   18.07
   4  -4  14  636.33   19.16
   4  -4  14  619.96   18.78
  -4   0  14  637.57   23.49
  -4   0  14  603.58   22.31
  -4   0  14  626.75   23.08
  -4   0  14  635.40   19.15
  -4   0  14  628.61   19.02
  -4   0  14  617.49   22.54
  -4   0  14  664.43   21.95
  -4   0  14  625.52   18.58
  -4   0  14  682.35   20.46
  -4   0  14  660.42   20.80
  -4   0  14  640.35   21.23
  -4   0  14  662.89   21.13
   4   0 -14  603.89   20.03
   4   0 -14  572.07   18.91
   4   0 -14  582.89   18.63
   4   0 -14  552.31   17.46
   4   0 -14  546.75   20.26
   4   0 -14  556.63   16.78
   4   0 -14  572.07   21.13
  -4   4 -14  574.85   17.46
  -4   4 -14  548.91   20.27
  -4   4 -14  580.11   21.43
  -4   4 -14  573.00   21.22
  -4   4 -14  540.26   16.17
  -4   4 -14  559.41   16.54
  -4   4 -14  552.62   18.63
  -4   4 -14  550.77   16.64
  -4   4 -14  563.12   18.98
   4  -4  11   55.60    1.85
   4  -4  11   54.86    2.27
   4  -4  11   52.85    2.42
   4  -4  11   51.89    2.30
   4  -4  11   53.96    2.28
   4  -4  11   53.75    2.47
   4  -4  11   52.70    1.86
   4  -4  11   52.39    2.32
   4  -4  11   54.89    2.41
   4  -4  11   52.20    1.79
   4  -4  11   49.98    1.82
   4  -4  11   52.36    1.89
   4  -4  11   50.81    1.93
   4  -4  11   55.82    2.41
  -4   0  11   53.93    2.03
  -4   0  11   51.65    1.93
  -4   0  11   52.14    2.33
  -4   0  11   57.89    2.59
  -4   0  11   56.13    2.16
  -4   0  11   51.93    2.27
  -4   0  11   54.86    2.29
  -4   0  11   56.34    2.18
  -4   0  11   52.61    2.25
  -4   0  11   52.91    1.93
   4   0 -11   80.34    3.26
   4   0 -11   81.18    3.43
   4   0 -11   81.49    3.34
   4   0 -11   78.65    3.21
   4   0 -11   78.15    2.98
   4   0 -11   85.90    2.99
   4   0 -11   83.56    2.88
   4   0 -11   78.55    2.85
   4   0 -11   80.65    2.84
   4   0 -11   81.73    2.78
  -4   4 -11   78.24    3.34
  -4   4 -11   80.65    3.43
  -4   4 -11   82.48    2.65
  -4   4 -11   79.23    2.70
  -4   4 -11   75.09    2.57
  -4   4 -11   83.37    2.88
  -4   4 -11   79.70    3.33
  -4   4 -11   75.34    3.15
  -4   4 -11   74.88    2.94
  -4   4 -11   77.66    3.09
  -4   4 -11   77.81    2.53
  -4   4 -11   75.74    2.97
  -4   4 -11   84.24    2.86
  -4   4 -11   79.29    3.16
   4  -4   8  943.07   31.32
   4  -4   8  898.58   29.78
   4  -4   8  935.34   31.04
   4  -4   8  942.76   31.38
   4  -4   8  932.56   28.98
   4  -4   8  894.87   26.75
   4  -4   8  867.07   31.54
   4  -4   8  931.02   33.82
   4  -4   8  935.34   34.04
   4  -4   8  921.13   27.61
   4  -4   8  988.16   35.96
   4  -4   8  872.01   27.03
   4  -4   8  852.87   25.14
   4  -4   8  861.51   25.44
  -4   0   8  976.42   35.49
  -4   0   8  929.16   33.64
  -4   0   8  943.38   28.30
  -4   0   8  881.28   26.49
  -4   0   8  871.09   25.90
  -4   0   8  948.94   29.80
  -4   0   8  915.57   27.09
  -4   0   8  913.41   28.58
  -4   0   8  890.86   32.31
   4   0  -8  877.57   31.75
   4   0  -8  862.44   25.58
   4   0  -8  812.40   27.43
   4   0  -8  914.34   33.24
   4   0  -8  821.05   24.43
   4   0  -8  826.61   30.05
   4   0  -8  749.08   27.49
   4   0  -8  838.04   26.34
   4   0  -8  838.04   26.27
   4   0  -8  817.03   24.58
   4   0  -8  860.27   28.40
   4   0  -8  841.13   25.32
  -4   4  -8  857.19   31.20
  -4   4  -8  826.92   30.17
  -4   4  -8  811.78   29.54
  -4   4  -8  889.31   32.43
  -4   4  -8  873.56   25.75
  -4   4  -8  907.23   28.14
  -4   4  -8  855.03   25.65
  -4   4  -8  828.77   25.81
  -4   4  -8  906.61   30.14
  -4   4  -8  827.23   27.57
  -4   4  -8  845.46   28.02
  -4   4  -8  836.19   27.81
  -4   4  -8  843.29   24.96
   4  -4   5 3419.49  123.47
   4  -4   5 3317.55  119.67
   4  -4   5 3363.89  103.79
   4  -4   5 3546.14  109.41
   4  -4   5 3357.71  120.97
   4  -4   5 3536.87  115.81
   4  -4   5 3286.66  107.74
   4  -4   5 3539.96  116.33
   4  -4   5 3394.78  111.61
   4  -4   5 3363.89  121.21
   4  -4   5 3376.25  100.02
   4  -4   5 3598.65  106.66
   4  -4   5 3292.84   96.22
   4  -4   5 3407.13   99.59
  -4   0   5 3397.86  111.11
  -4   0   5 3555.41  116.24
  -4   0   5 3521.43  126.96
  -4   0   5 3363.89   98.48
  -4   0   5 3530.69  115.75
  -4   0   5 3490.53  114.51
  -4   0   5 3360.80   98.51
  -4   0   5 3657.34  131.59
  -4   0   5 3589.38  111.02
  -4   0   5 3465.83  107.13
  -4   0   5 3397.86  122.23
  -4   0   5 3527.60  127.21
  -4   0   5 3234.15   95.97
  -4   0   5 3397.86  100.82
   4   0  -5 3351.54  120.60
   4   0  -5 3382.43  100.42
   4   0  -5 3333.00   98.91
   4   0  -5 3441.11  112.56
   4   0  -5 3283.57  107.47
   4   0  -5 3833.41  137.96
   4   0  -5 3376.25   98.88
   4   0  -5 3431.85  112.56
   4   0  -5 3431.85  100.48
   4   0  -5 3428.76  106.04
   4   0  -5 3209.44   99.31
   4   0  -5 3311.37  119.58
   4   0  -5 3280.49  118.28
   4   0  -5 3271.22  107.31
  -4   4  -5 3323.73  102.62
  -4   4  -5 3459.65  106.76
  -4   4  -5 3447.29  124.15
  -4   4  -5 3539.96  127.45
  -4   4  -5 3221.80   94.31
  -4   4  -5 3484.35  101.84
  -4   4  -5 3339.18  109.38
  -4   4  -5 3255.78  106.82
  -4   4  -5 3295.93  108.36
  -4   4  -5 3459.65  113.58
  -4   4  -5 3299.02   97.83
  -4   4  -5 3549.23  105.24
  -4   4  -5 3441.11  124.02
  -4   4  -5 3231.06  116.64
   4   0  -2 2128.30   69.69
   4   0  -2 2041.81   59.99
   4   0  -2 2213.25   72.47
   4   0  -2 1971.69   58.72
   4   0  -2 2064.67   61.47
   4   0  -2 2083.82   75.09
   4   0  -2 2072.69   60.95
   4   0  -2 2032.24   73.24
   4   0  -2 2081.96   68.39
   4   0  -2 1950.38   60.54
   4   0  -2 2052.32   63.69
   4   0  -2 2022.66   66.41
   4   0  -2 2119.96   76.58
  -4   4  -2 2013.39   59.00
  -4   4  -2 1890.45   56.19
  -4   4  -2 2080.42   60.95
  -4   4  -2 2077.64   75.03
  -4   4  -2 1959.34   70.77
  -4   4  -2 2088.76   64.59
  -4   4  -2 1946.98   60.20
  -4   4  -2 2015.55   66.23
  -4   4  -2 2034.40   66.88
  -4   4  -2 2006.29   72.56
  -4   4  -2 2056.95   67.71
  -4   4  -2 2011.23   59.77
  -4   4  -2 2043.67   73.89
  -4   4  -2 2032.24   66.94
   4  -4  -4  385.81   14.39
   4  -4  -4  371.29   11.82
   4  -4  -4  358.63   11.42
   4  -4  -4  381.49   14.37
   4  -4  -4  373.14   13.97
   4  -4  -4  373.45   12.68
   4  -4  -4  350.60   13.32
   4  -4  -4  350.60   11.93
   4  -4  -4  382.41   12.91
   4  -4  -4  385.81   11.59
   4  -4  -4  362.95   10.95
   4  -4  -4  376.85   11.54
   4  -4  -4  384.27   11.69
  -4   0  -4  387.66   13.10
  -4   0  -4  384.88   11.75
  -4   0  -4  402.80   12.32
  -4   0  -4  359.86   12.16
  -4   0  -4  375.92   12.65
  -4   0  -4  364.49   13.51
  -4   0  -4  367.89   13.59
  -4   0  -4  381.79   12.85
  -4   0  -4  376.23   11.66
  -4   0  -4  399.40   12.34
  -4   0  -4  352.46   11.43
  -4   0  -4  379.01   12.22
  -4   0  -4  370.06   13.68
  -4   0  -4  370.67   13.72
   4   0   4  464.89   17.09
   4   0   4  453.77   16.70
   4   0   4  444.51   16.37
   4   0   4  458.40   16.86
   4   0   4  477.55   16.03
   4   0   4  436.47   14.63
   4   0   4  455.31   13.90
   4   0   4  429.37   13.17
   4   0   4  467.67   15.70
   4   0   4  446.67   14.27
   4   0   4  474.15   15.15
   4   0   4  451.30   15.11
   4   0   4  466.12   14.11
   4   0   4  497.01   15.02
  -4   4   4  435.86   13.17
  -4   4   4  445.12   16.55
  -4   4   4  457.16   17.09
  -4   4   4  454.39   16.92
  -4   4   4  461.49   17.15
  -4   4   4  448.21   14.14
  -4   4   4  467.05   15.70
  -4   4   4  459.33   15.43
  -4   4   4  461.80   13.80
  -4   4   4  462.11   13.84
  -4   4   4  464.89   14.70
  -4   4   4  440.18   13.32
  -4   4   4  446.05   15.13
  -4   4   4  449.45   15.21
   4  -4  -7  714.17   22.40
   4  -4  -7  702.43   21.14
   4  -4  -7  751.55   25.25
   4  -4  -7  702.12   23.37
   4  -4  -7  788.92   26.31
   4  -4  -7  702.43   21.08
   4  -4  -7  718.19   22.56
   4  -4  -7  699.96   23.45
   4  -4  -7  749.39   27.85
   4  -4  -7  696.87   20.71
   4  -4  -7  720.97   21.38
   4  -4  -7  720.35   26.69
   4  -4  -7  659.49   24.32
   4  -4  -7  691.62   25.51
  -4   0  -7  695.64   23.27
  -4   0  -7  702.43   23.41
  -4   0  -7  690.07   20.91
  -4   0  -7  682.66   25.03
  -4   0  -7  691.31   25.38
  -4   0  -7  702.43   23.42
  -4   0  -7  683.90   25.08
  -4   0  -7  695.02   23.23
  -4   0  -7  677.41   20.52
  -4   0  -7  725.29   26.56
  -4   0  -7  712.01   22.48
  -4   0  -7  735.80   22.04
  -4   0  -7  709.85   21.23
  -4   0  -7  713.24   22.50
   4   0   7  877.88   29.11
   4   0   7  797.57   26.51
   4   0   7  818.58   24.66
   4   0   7  828.77   24.98
   4   0   7  840.20   25.05
   4   0   7  843.60   25.14
   4   0   7  813.02   29.72
   4   0   7  838.97   30.64
   4   0   7  840.82   30.69
   4   0   7  853.49   28.40
   4   0   7  846.38   30.92
   4   0   7  811.47   26.99
   4   0   7  828.77   26.08
   4   0   7  855.34   26.93
  -4   4   7  829.70   24.54
  -4   4   7  796.03   29.29
  -4   4   7  820.12   30.22
  -4   4   7  835.88   30.71
  -4   4   7  843.29   30.95
  -4   4   7  794.48   23.79
  -4   4   7  796.34   23.84
  -4   4   7  821.98   25.70
  -4   4   7  822.29   27.53
  -4   4   7  838.97   27.86
  -4   4   7  821.05   27.31
  -4   4   7  806.53   26.95
  -4   4   7  834.95   24.72
  -4   4   7  807.77   25.27
   4  -4 -10  194.45    7.03
   4  -4 -10  204.03    6.76
   4  -4 -10  205.02    6.82
   4  -4 -10  200.10    7.20
   4  -4 -10  195.56    6.78
   4  -4 -10  198.68    6.93
   4  -4 -10  191.42    7.76
   4  -4 -10  206.16    6.42
   4  -4 -10  189.41    5.98
   4  -4 -10  198.03    6.18
   4  -4 -10  190.46    7.67
   4  -4 -10  216.01    6.75
   4  -4 -10  197.85    7.93
   4  -4 -10  198.56    7.86
  -4   0 -10  189.94    7.42
  -4   0 -10  202.23    7.86
  -4   0 -10  213.73    8.33
  -4   0 -10  210.64    7.37
  -4   0 -10  195.99    6.97
  -4   0 -10  202.54    6.47
  -4   0 -10  202.51    7.21
  -4   0 -10  191.27    6.45
  -4   0 -10  209.25    6.69
  -4   0 -10  206.50    7.95
  -4   0 -10  197.23    6.64
  -4   0 -10  200.41    6.44
  -4   0 -10  201.46    6.46
  -4   0 -10  199.27    7.08
   4   0  10  267.87    9.33
   4   0  10  259.04    9.01
   4   0  10  266.98   10.26
   4   0  10  270.31   10.24
   4   0  10  273.28    8.54
   4   0  10  258.39    8.06
   4   0  10  256.50    8.11
   4   0  10  255.11    8.02
   4   0  10  259.84    9.94
   4   0  10  247.89    8.17
   4   0  10  235.91    9.12
   4   0  10  248.79    8.64
   4   0  10  263.45    9.10
   4   0  10  252.86    8.41
  -4   4  10  240.85    9.52
  -4   4  10  266.30   10.32
  -4   4  10  266.64   10.27
  -4   4  10  241.72    7.92
  -4   4  10  270.00    9.22
  -4   4  10  257.31    8.90
  -4   4  10  259.35    8.46
  -4   4  10  260.74    7.97
  -4   4  10  264.47    8.11
  -4   4  10  266.36    9.44
  -4   4  10  257.43    8.99
  -4   4  10  263.42    8.13
  -4   4  10  245.42    7.56
   4  -4 -13 1462.94   48.44
   4  -4 -13 1467.26   45.69
   4  -4 -13 1488.88   54.43
   4  -4 -13 1500.62   54.86
   4  -4 -13 1588.35   52.54
   4  -4 -13 1474.05   48.62
   4  -4 -13 1436.06   44.76
   4  -4 -13 1501.55   49.79
   4  -4 -13 1465.09   53.53
   4  -4 -13 1421.55   42.35
   4  -4 -13 1475.91   44.02
   4  -4 -13 1451.51   42.78
   4  -4 -13 1495.99   44.02
  -4   0 -13 1483.63   54.00
  -4   0 -13 1492.59   54.27
  -4   0 -13 1429.27   42.75
  -4   0 -13 1511.43   50.10
  -4   0 -13 1471.58   44.02
  -4   0 -13 1452.75   53.04
  -4   0 -13 1468.80   48.59
  -4   0 -13 1515.45   47.35
  -4   0 -13 1441.93   42.63
  -4   0 -13 1414.13   46.86
  -4   0 -13 1448.42   42.81
   4   0  13 1714.07   51.15
   4   0  13 1646.73   49.15
   4   0  13 1612.75   53.32
   4   0  13 1638.39   54.06
   4   0  13 1675.76   49.49
   4   0  13 1699.24   50.07
   4   0  13 1560.55   48.68
   4   0  13 1617.69   50.29
   4   0  13 1611.21   58.54
   4   0  13 1631.29   59.31
   4   0  13 1640.56   54.24
   4   0  13 1609.66   58.60
  -4   4  13 1664.65   54.92
  -4   4  13 1720.87   62.92
  -4   4  13 1613.99   59.03
  -4   4  13 1652.60   60.14
  -4   4  13 1621.71   47.69
  -4   4  13 1663.42   51.71
  -4   4  13 1628.51   50.66
  -4   4  13 1649.51   49.11
  -4   4  13 1652.60   49.15
  -4   4  13 1675.76   49.24
  -4   4  13 1610.90   53.13
  -4   4  13 1662.49   54.95
  -4   4  13 1726.12   57.21
   4  -4 -16  337.63   13.10
   4  -4 -16  349.37   11.95
   4  -4 -16  329.90   11.78
   4  -4 -16  366.66   14.28
   4  -4 -16  346.28   11.67
   4  -4 -16  353.07   13.69
   4  -4 -16  351.84   10.83
   4  -4 -16  377.16   11.55
   4  -4 -16  352.46   11.49
   4  -4 -16  341.95   10.46
   4  -4 -16  352.77   10.79
  -4   0 -16  374.07   11.48
  -4   0 -16  360.17   12.50
  -4   0 -16  348.13   12.18
  -4   0 -16  371.91   11.50
  -4   0 -16  337.63   12.98
  -4   0 -16  340.41   12.90
  -4   0 -16  353.07   10.92
  -4   0 -16  361.41   13.73
  -4   0 -16  350.60   13.50
  -4   0 -16  352.15   12.13
  -4   0 -16  358.01   11.03
  -4   0 -16  364.49   11.71
  -4   0 -16  355.23   11.63
   4   0  16  366.97   14.17
   4   0  16  365.11   13.88
   4   0  16  320.02    9.97
   4   0  16  356.46   11.46
   4   0  16  368.51   13.95
   4   0  16  350.29   13.49
   4   0  16  348.44   11.45
   4   0  16  348.75   12.04
   4   0  16  347.20   12.11
   4   0  16  373.45   12.89
   4   0  16  321.87   10.07
  -4   4  16  349.68   13.69
  -4   4  16  352.77   13.55
  -4   4  16  367.58   11.91
  -4   4  16  350.29   12.40
  -4   4  16  349.06   13.42
  -4   4  16  351.53   10.80
  -4   4  16  365.11   12.53
   4  -4 -19   75.68    2.89
   4  -4 -19   74.88    3.00
   4  -4 -19   64.07    2.70
   4  -4 -19   68.42    3.21
   4  -4 -19   71.08    3.60
   4  -4 -19   70.21    3.55
   4  -4 -19   72.10    3.62
   4  -4 -19   67.59    2.32
   4  -4 -19   66.41    2.33
   4  -4 -19   68.39    2.58
   4  -4 -19   66.63    2.50
  -4   0 -19   70.83    3.01
  -4   0 -19   73.46    3.24
  -4   0 -19   73.27    3.65
  -4   0 -19   66.41    2.95
  -4   0 -19   74.85    3.35
  -4   0 -19   70.21    2.51
  -4   0 -19   69.90    2.54
  -4   0 -19   73.39    3.48
  -4   0 -19   73.73    2.71
  -4   0 -19   69.69    3.48
  -4   0 -19   67.43    3.14
  -4   0 -19   65.30    2.46
  -4   0 -19   75.43    2.73
  -4   0 -19   67.03    2.78
   4   0  19   91.12    4.01
   4   0  19   84.95    3.65
   4   0  19   90.23    4.22
   4   0  19   89.27    3.07
   4   0  19   97.43    4.28
   4   0  19   96.93    4.61
   4   0  19   85.97    2.92
   4   0  19   91.25    3.25
   4   0  19   89.83    3.64
   4   0  19   86.43    3.40
   4   0  19   90.91    3.24
   4   0  19   88.65    3.04
   4   0  19   91.28    3.71
  -4   4  19   95.57    3.14
  -4   4  19   97.77    4.34
  -4   4  19   88.78    3.00
  -4   4  19   90.11    3.57
  -4   4  19   90.20    4.39
  -4   4  19   89.21    4.07
  -4   4  19   96.16    3.34
  -4   4  19   89.30    3.13
  -4   4  19   87.70    4.48
  -4   4  19   90.94    4.19
  -4   4  19   92.42    3.43
   4  -4 -22  153.76    5.43
   4  -4 -22  155.62    5.81
   4  -4 -22  161.39    5.95
   4  -4 -22  146.92    6.68
   4  -4 -22  157.81    6.73
   4  -4 -22  147.56    5.41
   4  -4 -22  157.59    5.23
   4  -4 -22  161.95    5.34
   4  -4 -22  153.42    6.57
   4  -4 -22  148.46    5.35
   4  -4 -22  152.84    6.68
  -4   0 -22  157.47    6.45
  -4   0 -22  162.69    5.19
  -4   0 -22  155.12    6.68
  -4   0 -22  162.88    6.68
  -4   0 -22  144.01    6.38
  -4   0 -22  145.49    6.16
  -4   0 -22  155.80    4.96
  -4   0 -22  161.09    6.20
  -4   0 -22  142.78    4.82
  -4   0 -22  153.70    5.77
  -4   0 -22  147.72    4.82
  -4   0 -22  146.64    4.68
  -4   0 -22  159.39    5.67
   4   0  22  166.43    5.92
   4   0  22  184.97    6.14
   4   0  22  175.23    5.53
   4   0  22  176.47    7.52
   4   0  22  180.27    7.84
   4   0  22  172.05    5.41
   4   0  22  156.92    5.12
   4   0  22  169.61    6.97
   4   0  22  175.85    7.12
   4   0  22  166.46    5.21
   4   0  22  174.00    6.74
   4   0  22  177.74    6.64
   4   0  22  175.61    6.55
   4   0  22  165.63    6.26
  -4   4  22  170.26    5.53
  -4   4  22  169.98    5.58
  -4   4  22  176.41    7.31
  -4   4  22  179.68    7.89
  -4   4  22  170.35    6.29
  -4   4  22  167.48    5.93
  -4   4  22  169.77    6.24
  -4   4  22  162.82    6.79
  -4   4  22  169.43    6.06
  -4   4  22  186.70    7.52
  -4   4  22  183.54    8.26
   4  -4 -25  137.03    5.27
   4  -4 -25  133.85    5.69
   4  -4 -25  131.19    6.02
   4  -4 -25  139.50    6.12
   4  -4 -25  131.65    5.04
   4  -4 -25  130.57    4.74
   4  -4 -25  128.75    6.24
   4  -4 -25  139.25    6.09
   4  -4 -25  135.52    4.65
   4  -4 -25  148.18    4.99
   4  -4 -25  137.74    5.15
   4  -4 -25  131.04    4.94
  -4   0 -25  127.30    5.29
  -4   0 -25  128.07    5.48
  -4   0 -25  133.20    5.30
  -4   0 -25  125.66    5.92
  -4   0 -25  131.96    5.76
  -4   0 -25  138.02    5.35
  -4   0 -25  142.25    5.15
  -4   0 -25  135.86    4.63
  -4   0 -25  136.60    5.48
  -4   0 -25  130.98    5.97
  -4   0 -25  136.41    4.32
   4   0  25  145.28    5.68
   4   0  25  131.87    6.22
   4   0  25  156.79    4.90
   4   0  25  145.16    4.62
   4   0  25  147.16    5.68
   4   0  25  141.91    6.04
   4   0  25  160.00    7.11
   4   0  25  146.21    5.71
   4   0  25  138.67    5.70
   4   0  25  149.05    5.47
   4   0  25  141.63    4.77
  -4   4  25  141.82    6.72
  -4   4  25  145.77    6.25
  -4   4  25  137.37    6.27
  -4   4  25  148.40    6.28
  -4   4  25  147.81    5.60
  -4   4  25  141.82    5.35
  -4   4  25  149.79    5.43
  -4   4  25  142.78    5.18
  -4   4  25  147.94    5.05
  -4   4  25  144.51    4.89
  -4   4  25  145.09    6.14
  -4   4  25  140.64    5.33
   4  -4 -28   34.07    1.90
   4  -4 -28   33.64    1.65
   4  -4 -28   30.63    2.39
   4  -4 -28   32.13    1.98
   4  -4 -28   27.79    2.21
   4  -4 -28   33.05    2.30
   4  -4 -28   30.06    2.54
   4  -4 -28   33.86    2.03
   4  -4 -28   34.66    2.11
   4  -4 -28   31.66    1.51
   4  -4 -28   31.29    1.45
  -4   0 -28   37.62    2.35
  -4   0 -28   29.69    2.11
  -4   0 -28   31.17    1.57
  -4   0 -28   32.74    1.45
  -4   0 -28   35.80    2.22
  -4   0 -28   34.35    2.14
  -4   0 -28   35.71    2.43
  -4   0 -28   31.97    2.05
   4   0  28   32.84    2.10
   4   0  28   32.28    1.97
   4   0  28   30.08    1.58
   4   0  28   29.56    2.13
   4   0  28   30.28    1.90
   4   0  28   31.66    1.96
   4   0  28   33.64    2.04
   4   0  28   29.04    1.28
  -4   4  28   32.47    2.75
  -4   4  28   34.75    2.21
  -4   4  28   29.61    1.55
  -4   4  28   28.25    2.29
  -4   4  28   31.01    1.93
  -4   4  28   30.71    1.80
  -4   4  28   33.27    1.88
  -4   4  28   32.47    2.43
  -4   4  28   29.00    1.70
  -4   4  28   34.41    1.62
  -4   4  28   31.75    1.57
   4  -4 -31  136.84    6.09
   4  -4 -31  130.70    6.22
   4  -4 -31  135.30    6.05
   4  -4 -31  131.50    5.36
   4  -4 -31  125.23    6.50
   4  -4 -31  130.76    5.07
   4  -4 -31  126.74    5.14
   4  -4 -31  132.06    5.17
   4  -4 -31  134.40    4.99
  -4   0 -31  141.05    6.13
  -4   0 -31  126.47    6.26
  -4   0 -31  124.95    5.66
  -4   0 -31  128.97    6.10
  -4   0 -31  122.57    5.30
  -4   0 -31  136.41    5.94
  -4   0 -31  123.62    5.16
   4   0  31  128.75    6.23
   4   0  31  132.77    5.67
   4   0  31  137.25    6.03
   4   0  31  135.45    6.70
   4   0  31  131.50    5.82
   4   0  31  139.93    5.67
   4   0  31  124.58    5.22
  -4   4  31  139.35    5.24
  -4   4  31  145.12    5.64
  -4   4  31  131.32    5.84
  -4   4  31  120.41    5.94
  -4   4  31  140.40    5.51
  -4   4  31  136.57    5.56
  -4   4  31  136.29    6.82
  -4   4  31  137.65    6.25
  -4   4  31  135.08    5.34
   4  -4 -34   59.52    3.44
   4  -4 -34   63.73    4.35
   4  -4 -34   51.55    3.09
   4  -4 -34   58.72    3.80
   4  -4 -34   65.58    3.60
   4  -4 -34   65.61    3.31
   4  -4 -34   60.51    3.77
  -4   0 -34   58.63    3.33
  -4   0 -34   59.28    3.92
  -4   0 -34   61.96    3.38
  -4   0 -34   60.79    3.29
  -4   0 -34   58.38    3.60
  -4   0 -34   59.52    3.22
  -4   0 -34   60.11    3.46
  -4   0 -34   56.84    3.05
   4   0  34   62.27    3.19
   4   0  34   65.70    4.34
   4   0  34   56.90    3.46
   4   0  34   61.10    3.16
   4   0  34   62.80    3.87
   4   0  34   60.73    3.23
   4   0  34   66.81    3.60
  -4   4  34   62.55    3.26
  -4   4  34   56.40    3.64
  -4   4  34   58.88    3.18
  -4   4  34   64.47    3.49
  -4   4  34   64.07    3.12
  -4   4  34   70.27    4.58
  -4   4  34   61.81    3.43
  -4   4  34   60.39    3.90
   4  -4 -37    5.44    1.59
  -4   0 -37    8.53    1.67
  -4   0 -37    8.57    1.43
  -4   0 -37    9.53    1.96
  -4   0 -37   10.96    1.92
  -4   0 -37    9.25    1.36
   4   0  37    8.64    1.59
   4   0  37    6.84    1.14
   4   0  37    7.05    1.72
   4   0  37    5.35    1.41
   4   0  37    8.31    1.28
  -4   4  37    7.45    1.67
  -4   4  37    6.27    1.29
  -4  -1 -39    6.37    1.53
  -4  -1 -39    6.81    1.63
  -4  -1 -39    5.10    1.67
  -5   4  36    0.53    1.35
  -5   4  36    0.58    0.78
  -5   4  36   -0.23    1.08
  -5   4  36   -0.03    0.87
   5  -4 -36    3.02    1.42
   5  -4 -36    0.59    0.87
  -4  -1 -36    0.94    1.01
  -4  -1 -36    0.05    1.09
  -4  -1 -36    2.04    1.23
  -4  -1 -36    0.46    1.08
  -4  -1 -36    2.23    1.39
  -4  -1 -36   -0.10    0.91
   1  -5  33   16.56    1.73
   1  -5  33   14.14    1.75
   1  -5  33   16.62    1.37
   1  -5  33   18.62    2.19
   1  -5  33   17.93    1.82
   1  -5  33   19.49    2.02
   1  -5  33   16.31    1.71
  -5   4  33   18.85    1.69
  -5   4  33   16.06    2.00
  -5   4  33   17.87    1.60
  -5   4  33   16.93    1.42
  -5   4  33   20.21    1.77
  -5   4  33   18.77    2.10
  -5   4  33   17.82    1.71
  -5   4  33   19.96    2.52
   5  -4 -33   18.73    1.94
   5  -4 -33   18.40    1.77
   5  -4 -33   18.06    1.67
   5  -4 -33   15.82    1.65
   5  -4 -33   17.95    2.17
   5  -4 -33   18.97    2.06
   5  -4 -33   19.38    1.56
  -4  -1 -33   16.79    1.92
  -4  -1 -33   16.61    1.58
  -4  -1 -33   16.03    1.60
  -4  -1 -33   20.98    1.82
  -4  -1 -33   21.83    2.40
  -4  -1 -33   18.50    1.81
  -4  -1 -33   18.19    1.92
  -4  -1 -33   17.38    1.64
   1  -5  30   20.81    1.90
   1  -5  30   23.78    1.82
   1  -5  30   22.54    1.81
   1  -5  30   25.01    2.30
   1  -5  30   23.39    1.53
   1  -5  30   25.50    1.93
  -5   4  30   27.43    1.94
  -5   4  30   22.63    1.75
  -5   4  30   24.70    2.41
  -5   4  30   21.01    1.71
  -5   4  30   25.28    1.86
  -5   4  30   23.56    2.06
  -5   4  30   24.04    1.55
   5  -4 -30   21.26    1.79
   5  -4 -30   19.49    1.62
   5  -4 -30   19.88    1.93
   5  -4 -30   21.84    2.43
   5  -4 -30   23.06    2.01
   5  -4 -30   23.98    2.01
   5  -4 -30   23.57    1.75
  -4  -1 -30   24.68    1.61
  -4  -1 -30   24.21    1.34
  -4  -1 -30   22.60    1.76
  -4  -1 -30   22.21    2.13
  -4  -1 -30   25.99    2.07
  -4  -1 -30   22.11    1.80
  -4  -1 -30   24.46    2.38
  -4  -1 -30   26.43    2.16
  -4  -1 -30   24.59    1.79
   1  -5  27   46.46    2.63
   1  -5  27   40.09    2.36
   1  -5  27   45.25    2.13
   1  -5  27   44.79    2.20
   1  -5  27   44.17    2.42
   1  -5  27   47.54    2.75
  -5   4  27   43.40    2.87
  -5   4  27   47.60    3.23
  -5   4  27   42.38    2.46
  -5   4  27   44.42    2.17
  -5   4  27   42.91    2.52
  -5   4  27   40.71    2.72
  -5   4  27   47.29    2.06
  -5   4  27   44.79    1.86
  -5   4  27   40.56    2.20
  -5   4  27   44.02    2.30
  -5   4  27   43.25    1.94
  -5   4  27   43.34    1.95
   5  -4 -27   54.43    3.29
   5  -4 -27   50.38    2.54
   5  -4 -27   48.53    2.92
   5  -4 -27   49.18    2.91
   5  -4 -27   48.16    2.08
   5  -4 -27   51.25    2.24
   5  -4 -27   45.56    3.16
   5  -4 -27   51.68    2.71
   5  -4 -27   48.65    2.43
   5  -4 -27   47.17    1.90
   5  -4 -27   43.65    1.85
   5  -4 -27   46.74    2.74
  -4  -1 -27   50.50    3.24
  -4  -1 -27   44.94    2.55
  -4  -1 -27   49.39    2.77
  -4  -1 -27   49.36    2.51
  -4  -1 -27   49.70    1.95
  -4  -1 -27   50.54    2.68
  -4  -1 -27   47.45    2.85
  -4  -1 -27   46.24    2.01
  -4  -1 -27   47.85    1.74
  -4  -1 -27   47.91    3.20
  -4  -1 -27   44.36    2.61
   1  -5  24  110.40    4.33
   1  -5  24  106.66    4.06
   1  -5  24  109.47    4.56
   1  -5  24  114.20    4.62
   1  -5  24  104.81    4.79
   1  -5  24  120.10    5.27
  -5   4  24  115.10    5.41
  -5   4  24  116.27    5.14
  -5   4  24  107.87    5.37
  -5   4  24  103.88    4.72
  -5   4  24  105.86    4.13
  -5   4  24  107.99    4.81
  -5   4  24  112.63    4.22
  -5   4  24  108.86    3.92
  -5   4  24  110.06    3.88
  -5   4  24  112.87    4.40
  -5   4  24  109.84    4.27
  -5   4  24  105.37    3.81
   5  -4 -24   98.69    3.55
   5  -4 -24  104.22    4.87
   5  -4 -24   98.29    3.88
   5  -4 -24  100.08    5.05
   5  -4 -24   97.80    4.57
   5  -4 -24  104.50    3.77
   5  -4 -24   99.00    3.99
   5  -4 -24  106.38    5.07
   5  -4 -24  101.97    4.08
   5  -4 -24  104.53    3.74
   5  -4 -24   96.47    3.64
  -4  -1 -24   95.05    3.15
  -4  -1 -24   94.83    4.67
  -4  -1 -24   95.57    3.19
  -4  -1 -24  100.05    4.05
  -4  -1 -24  100.73    3.66
  -4  -1 -24  104.96    4.45
  -4  -1 -24   98.60    3.99
  -4  -1 -24  101.01    4.25
  -4  -1 -24   96.07    3.47
  -4  -1 -24   95.29    4.78
  -4  -1 -24   93.53    4.23
  -4  -1 -24   99.06    3.35
   1  -5  21   95.82    3.71
   1  -5  21  103.11    4.31
   1  -5  21   94.31    3.58
   1  -5  21  104.47    4.36
   1  -5  21   94.21    4.14
   1  -5  21  100.85    4.03
   1  -5  21   98.60    3.25
   1  -5  21  109.72    4.66
   1  -5  21   98.88    3.28
  -5   4  21   99.28    4.91
  -5   4  21   95.29    4.34
  -5   4  21   93.10    3.55
  -5   4  21  101.41    4.99
  -5   4  21   98.91    3.25
  -5   4  21   97.46    4.26
  -5   4  21  100.82    4.56
  -5   4  21   98.94    3.31
  -5   4  21  101.78    3.65
  -5   4  21  107.96    4.09
  -5   4  21   94.77    3.73
  -5   4  21   97.33    3.52
  -5   4  21   99.40    3.45
   5  -4 -21   93.84    3.42
   5  -4 -21   96.65    4.18
   5  -4 -21  106.23    5.15
   5  -4 -21  101.13    3.32
   5  -4 -21   96.47    3.45
   5  -4 -21   97.02    3.46
   5  -4 -21   95.11    4.48
   5  -4 -21  101.63    4.80
   5  -4 -21   94.65    3.63
   5  -4 -21   94.28    3.73
   5  -4 -21  102.37    3.84
   5  -4 -21   99.56    3.33
   5  -4 -21   97.27    4.57
  -4  -1 -21   93.94    4.46
  -4  -1 -21   97.64    4.33
  -4  -1 -21  100.14    3.48
  -4  -1 -21  100.58    3.63
  -4  -1 -21   91.87    3.69
  -4  -1 -21  101.60    3.51
  -4  -1 -21   99.43    3.42
  -4  -1 -21   94.96    3.50
  -4  -1 -21   99.13    4.29
  -4  -1 -21  100.45    4.84
  -4  -1 -21  101.72    4.58
  -4  -1 -21   97.95    3.94
  -4  -1 -21   91.62    3.92
  -4  -1 -21   95.57    4.02
   1  -5  18  126.22    4.15
   1  -5  18  137.09    5.30
   1  -5  18  126.43    4.09
   1  -5  18  129.31    5.05
   1  -5  18  129.49    4.73
   1  -5  18  123.53    4.53
   1  -5  18  129.83    5.18
   1  -5  18  127.76    4.91
   1  -5  18  124.21    5.03
   1  -5  18  126.90    5.16
  -5   4  18  121.12    5.46
  -5   4  18  131.41    5.63
  -5   4  18  127.98    5.50
  -5   4  18  139.29    5.13
  -5   4  18  126.34    4.45
  -5   4  18  139.25    5.58
  -5   4  18  125.26    4.58
  -5   4  18  124.64    4.26
  -5   4  18  127.45    4.60
  -5   4  18  120.75    4.02
  -5   4  18  129.00    4.16
  -5   4  18  127.05    4.24
   5  -4 -18  123.22    4.31
   5  -4 -18  125.23    5.55
   5  -4 -18  125.41    4.76
   5  -4 -18  127.02    4.26
   5  -4 -18  125.29    4.08
   5  -4 -18  125.17    5.54
   5  -4 -18  121.43    5.38
   5  -4 -18  124.36    4.15
   5  -4 -18  127.52    4.64
   5  -4 -18  126.84    4.56
   5  -4 -18  126.99    4.32
   5  -4 -18  121.68    4.88
  -4  -1 -18  120.53    4.29
  -4  -1 -18  119.64    5.07
  -4  -1 -18  129.86    5.66
  -4  -1 -18  123.01    4.69
  -4  -1 -18  122.73    4.61
  -4  -1 -18  119.48    4.75
  -4  -1 -18  123.99    4.32
  -4  -1 -18  125.88    4.29
  -4  -1 -18  122.20    4.76
  -4  -1 -18  128.44    5.13
  -4  -1 -18  117.35    5.06
  -4  -1 -18  129.52    5.74
  -4  -1 -18  129.06    4.36
  -4  -1 -18  134.13    4.52
   1  -5  15  180.39    6.65
   1  -5  15  162.45    5.76
   1  -5  15  168.44    6.01
   1  -5  15  171.19    6.34
   1  -5  15  164.14    6.38
   1  -5  15  145.53    5.64
   1  -5  15  161.92    5.24
   1  -5  15  165.72    5.26
   1  -5  15  160.53    4.99
   1  -5  15  162.17    4.92
  -5   4  15  160.81    5.84
  -5   4  15  174.49    6.62
  -5   4  15  158.92    6.56
  -5   4  15  161.39    5.68
  -5   4  15  153.49    4.92
  -5   4  15  167.91    5.50
  -5   4  15  168.04    5.79
  -5   4  15  159.60    5.23
  -5   4  15  161.92    5.15
   5  -4 -15  146.89    4.84
   5  -4 -15  149.67    4.79
   5  -4 -15  154.01    6.50
   5  -4 -15  157.10    5.13
   5  -4 -15  153.39    6.55
   5  -4 -15  157.04    5.56
   5  -4 -15  149.23    5.26
   5  -4 -15  149.14    5.02
   5  -4 -15  148.74    5.15
  -4  -1 -15  147.90    4.97
  -4  -1 -15  148.62    6.01
  -4  -1 -15  152.22    6.34
  -4  -1 -15  151.82    5.56
  -4  -1 -15  153.70    6.30
  -4  -1 -15  153.83    5.72
  -4  -1 -15  145.62    4.87
  -4  -1 -15  152.13    5.32
  -4  -1 -15  156.64    5.93
  -4  -1 -15  149.54    6.27
   1  -5  12  310.44   10.81
   1  -5  12  300.53   10.29
   1  -5  12  304.73    9.36
   1  -5  12  310.44    9.80
   1  -5  12  306.36    9.75
   1  -5  12  312.91    9.68
   1  -5  12  316.00   11.69
   1  -5  12  287.46   10.54
   1  -5  12  306.77   11.29
   1  -5  12  314.77   10.93
   1  -5  12  304.88   10.33
   1  -5  12  309.52   11.57
   1  -5  12  295.74    8.86
   1  -5  12  321.56    9.75
  -5   4  12  294.01    9.05
  -5   4  12  318.78    9.71
  -5   4  12  302.35    9.33
  -5   4  12  301.82   10.30
  -5   4  12  318.17   10.77
  -5   4  12  323.42   12.62
  -5   4  12  299.54   11.54
  -5   4  12  319.09   12.39
  -5   4  12  318.17   10.38
  -5   4  12  323.42   10.04
  -5   4  12  301.58    9.88
  -5   4  12  316.62   11.07
  -5   4  12  316.62   10.92
   5  -4 -12  282.24    8.83
   5  -4 -12  293.05   11.39
   5  -4 -12  307.32   10.72
   5  -4 -12  290.55   10.15
   5  -4 -12  313.22   12.25
   5  -4 -12  323.73   11.02
   5  -4 -12  286.47   11.08
   5  -4 -12  297.25    9.14
   5  -4 -12  295.18    9.71
   5  -4 -12  299.66    9.77
   5  -4 -12  301.76    9.26
   5  -4 -12  293.30    9.96
   5  -4 -12  298.49    9.21
  -4  -1 -12  286.01    9.04
  -4  -1 -12  307.04   11.66
  -4  -1 -12  300.87    9.42
  -4  -1 -12  293.05    9.23
  -4  -1 -12  302.78   10.56
  -4  -1 -12  296.91    9.33
  -4  -1 -12  299.26   10.40
  -4  -1 -12  289.71   10.00
  -4  -1 -12  309.82   10.22
  -4  -1 -12  296.82   11.35
  -4  -1 -12  308.19   10.26
   1  -5   9 1108.32   36.54
   1  -5   9 1153.43   38.33
   1  -5   9 1108.32   36.91
   1  -5   9 1159.60   38.43
   1  -5   9 1145.39   35.65
   1  -5   9 1166.70   36.20
   1  -5   9 1153.73   41.73
   1  -5   9 1133.96   33.45
   1  -5   9 1113.88   40.28
   1  -5   9 1116.66   40.43
   1  -5   9 1069.71   38.86
   1  -5   9 1105.54   33.02
   1  -5   9 1089.48   32.06
   1  -5   9 1158.68   34.66
  -5   4   9 1131.80   37.50
  -5   4   9 1010.40   37.04
  -5   4   9 1093.80   40.13
  -5   4   9 1094.42   36.39
  -5   4   9 1116.97   37.10
  -5   4   9 1156.21   38.24
  -5   4   9 1087.62   39.82
  -5   4   9 1110.18   40.68
  -5   4   9 1123.46   33.58
  -5   4   9 1095.66   34.23
  -5   4   9 1148.79   35.86
  -5   4   9 1096.89   32.84
  -5   4   9 1120.06   33.02
  -5   4   9 1161.76   34.35
   5  -4  -9 1094.73   40.06
   5  -4  -9 1020.60   30.49
   5  -4  -9 1102.14   36.57
   5  -4  -9 1070.63   31.63
   5  -4  -9 1052.73   31.14
   5  -4  -9 1095.66   36.23
   5  -4  -9 1070.63   33.48
   5  -4  -9 1057.36   32.99
   5  -4  -9 1065.38   38.98
   5  -4  -9 1069.40   32.06
  -4  -1  -9 1175.04   34.94
  -4  -1  -9 1062.60   33.36
  -4  -1  -9 1059.21   38.74
  -4  -1  -9 1110.49   36.88
  -4  -1  -9 1128.40   35.43
  -4  -1  -9 1113.88   37.04
  -4  -1  -9 1094.42   32.59
  -4  -1  -9  995.88   30.01
  -4  -1  -9 1057.98   31.85
  -4  -1  -9 1059.21   35.12
  -4  -1  -9 1053.34   38.49
   1  -5   6  249.66    8.68
   1  -5   6  237.33    7.66
   1  -5   6  245.48    7.98
   1  -5   6  241.69    9.15
   1  -5   6  258.30    9.48
   1  -5   6  242.58    9.01
   1  -5   6  242.58    9.04
   1  -5   6  246.44    8.64
   1  -5   6  243.11    8.38
   1  -5   6  238.87    8.43
   1  -5   6  243.04    7.55
   1  -5   6  239.37    7.30
   1  -5   6  247.68    7.61
   1  -5   6  254.50    7.94
  -5   4   6  241.10    8.30
  -5   4   6  232.26    7.99
  -5   4   6  247.83    7.69
  -5   4   6  243.35    7.49
  -5   4   6  257.92    9.04
  -5   4   6  234.49    9.10
  -5   4   6  257.92   10.06
  -5   4   6  235.91    7.36
  -5   4   6  237.17    7.44
  -5   4   6  234.77    8.26
  -5   4   6  246.35    9.49
  -5   4   6  226.08    7.45
  -5   4   6  226.55    7.47
  -5   4   6  223.80    8.66
   5  -4  -6  262.16   10.05
   5  -4  -6  263.49    8.14
   5  -4  -6  245.27    9.68
   5  -4  -6  251.14    8.70
   5  -4  -6  261.01    9.94
   5  -4  -6  248.36    7.67
   5  -4  -6  252.92    8.23
   5  -4  -6  259.50    8.86
   5  -4  -6  263.73    8.60
   5  -4  -6  248.14    7.67
   5  -4  -6  238.69    7.51
  -4  -1  -6  249.01    8.65
  -4  -1  -6  258.08    8.89
  -4  -1  -6  264.97   10.00
  -4  -1  -6  255.30    9.70
  -4  -1  -6  244.56    7.79
  -4  -1  -6  251.60    7.98
  -4  -1  -6  252.46    9.63
  -4  -1  -6  257.31    9.75
  -4  -1  -6  251.05    7.98
  -4  -1  -6  250.71    8.72
  -4  -1  -6  265.12    8.81
  -4  -1  -6  268.74    8.95
  -4  -1  -6  257.06    8.83
  -4  -1  -6  259.10    8.25
   1  -5   3  440.80   13.94
   1  -5   3  433.39   13.76
   1  -5   3  439.87   16.27
   1  -5   3  455.93   15.45
   1  -5   3  418.87   14.30
   1  -5   3  431.22   14.60
   1  -5   3  442.34   15.07
   1  -5   3  435.24   13.29
   1  -5   3  451.30   16.54
   1  -5   3  429.99   12.89
   1  -5   3  408.98   15.21
   1  -5   3  429.68   15.80
   1  -5   3  435.86   13.10
  -5   4   3  425.97   13.03
  -5   4   3  447.29   16.74
  -5   4   3  433.08   14.58
  -5   4   3  444.82   14.95
  -5   4   3  422.26   12.89
  -5   4   3  432.46   16.14
  -5   4   3  427.82   15.93
  -5   4   3  444.51   13.35
  -5   4   3  445.12   13.39
  -5   4   3  456.24   16.93
  -5   4   3  437.71   13.92
  -5   4   3  435.24   14.73
  -5   4   3  433.08   14.66
  -5   4   3  423.19   13.42
   5  -4  -3  400.02   14.87
   5  -4  -3  400.95   13.73
   5  -4  -3  422.26   14.23
   5  -4  -3  427.82   12.87
   5  -4  -3  413.31   12.69
   5  -4  -3  446.67   14.15
   5  -4  -3  429.06   16.08
   5  -4  -3  408.98   13.02
   5  -4  -3  420.41   12.69
   5  -4  -3  429.99   14.53
   5  -4  -3  406.51   15.34
   5  -4  -3  421.34   14.15
   5  -4  -3  414.23   15.39
   5  -4  -3  403.11   12.29
  -4  -1  -3  401.87   12.46
  -4  -1  -3  416.39   12.91
  -4  -1  -3  394.46   14.58
  -4  -1  -3  431.84   15.91
  -4  -1  -3  443.89   14.89
  -4  -1  -3  433.08   14.59
  -4  -1  -3  415.47   15.37
  -4  -1  -3  426.28   15.71
  -4  -1  -3  447.60   14.43
  -4  -1  -3  444.51   14.31
  -4  -1  -3  427.82   13.08
  -4  -1  -3  445.74   13.64
  -4  -1  -3  420.41   14.13
  -4  -1  -3  412.07   13.92
   1  -5   0 1439.46   52.27
   1  -5   0 1488.26   46.21
   1  -5   0 1492.90   54.21
   1  -5   0 1437.30   47.57
   1  -5   0 1410.42   46.74
   1  -5   0 1387.25   43.15
   1  -5   0 1413.82   51.28
   1  -5   0 1435.76   47.54
   1  -5   0 1455.84   48.13
   1  -5   0 1436.06   42.91
   1  -5   0 1433.28   42.75
   1  -5   0 1408.57   51.15
   1  -5   0 1459.23   43.00
   1  -5   0 1424.63   41.89
  -5   4   0 1436.37   47.45
  -5   4   0 1481.78   53.72
  -5   4   0 1382.62   50.23
  -5   4   0 1500.31   49.45
  -5   4   0 1445.33   47.66
  -5   4   0 1468.18   48.47
  -5   4   0 1529.97   55.45
  -5   4   0 1404.25   43.59
  -5   4   0 1411.97   51.18
  -5   4   0 1411.66   41.58
  -5   4   0 1462.63   43.00
  -5   4   0 1378.91   41.18
  -5   4   0 1483.32   44.26
  -5   4   0 1515.45   47.05
   5  -4   0 1406.72   41.39
   5  -4   0 1450.28   43.25
   5  -4   0 1485.17   48.90
   5  -4   0 1467.57   48.53
   5  -4   0 1487.95   44.42
   5  -4   0 1445.64   44.88
   5  -4   0 1439.15   47.54
   5  -4   0 1485.17   46.09
   5  -4   0 1612.44   58.41
   5  -4   0 1459.23   53.04
   5  -4   0 1443.48   47.63
   5  -4   0 1476.52   53.69
   5  -4   0 1460.47   42.97
   5  -4   0 1483.01   53.69
  -4  -1   0 1423.40   51.52
  -4  -1   0 1412.90   51.15
  -4  -1   0 1399.92   41.39
  -4  -1   0 1473.44   45.99
  -4  -1   0 1554.68   48.50
  -4  -1   0 1408.57   42.20
  -4  -1   0 1466.95   43.93
  -4  -1   0 1425.56   42.13
  -4  -1   0 1422.47   46.74
  -4  -1   0 1442.86   52.11
  -4  -1   0 1461.71   52.85
  -4  -1   0 1378.30   45.38
  -4  -1   0 1367.79   45.13
  -4  -1   0 1479.92   48.68
   1  -5  -3 3059.63   94.58
   1  -5  -3 3098.23   95.91
   1  -5  -3 2928.04  105.95
   1  -5  -3 2982.71   97.98
   1  -5  -3 3088.97  111.67
   1  -5  -3 3077.55  111.14
   1  -5  -3 3277.40  107.84
   1  -5  -3 2965.73   97.64
   1  -5  -3 3129.13  102.80
   1  -5  -3 3119.86   91.34
   1  -5  -3 3050.67   89.39
   1  -5  -3 3138.40   93.10
   1  -5  -3 2888.80  104.50
   1  -5  -3 3138.40   93.23
  -5   4  -3 3351.54  120.75
  -5   4  -3 3156.93  103.73
  -5   4  -3 3080.01  101.26
  -5   4  -3 2965.11   88.04
  -5   4  -3 3249.60   96.47
  -5   4  -3 3066.73  100.61
  -5   4  -3 3023.18  109.04
  -5   4  -3 3153.84  103.39
  -5   4  -3 3107.50   90.88
  -5   4  -3 3014.22   88.31
  -5   4  -3 3280.49  101.38
  -5   4  -3 3268.14  101.01
  -5   4  -3 3434.94  123.93
  -5   4  -3 3234.15  116.83
   5  -4   3 3126.04   92.73
   5  -4   3 3147.66   93.50
   5  -4   3 2975.30   87.05
   5  -4   3 3144.57   92.14
   5  -4   3 3076.31  100.82
   5  -4   3 2904.87   95.36
   5  -4   3 3122.95  102.71
   5  -4   3 3345.36  120.50
   5  -4   3 3277.40  107.71
   5  -4   3 3088.97  111.57
   5  -4   3 2936.07  106.04
   5  -4   3 3104.41   95.88
   5  -4   3 3092.06   95.60
   5  -4   3 2976.54  107.37
  -4  -1   3 2990.43  107.90
  -4  -1   3 3135.31   91.93
  -4  -1   3 3129.13  112.90
  -4  -1   3 3012.36   89.55
  -4  -1   3 3086.80   91.74
  -4  -1   3 2982.71   97.86
  -4  -1   3 2997.23   98.45
  -4  -1   3 2988.88   97.77
  -4  -1   3 3050.67   99.84
  -4  -1   3 3104.41   96.19
  -4  -1   3 3138.40  112.90
  -4  -1   3 3052.52   89.61
  -4  -1   3 3388.60  104.93
  -4  -1   3 3056.23  109.97
   1  -5  -6  270.10    9.57
   1  -5  -6  261.60    9.28
   1  -5  -6  272.85    9.53
   1  -5  -6  261.17    9.08
   1  -5  -6  271.64    8.95
   1  -5  -6  268.55    8.36
   1  -5  -6  269.35   10.34
   1  -5  -6  265.86   10.23
   1  -5  -6  277.67   10.80
   1  -5  -6  283.07    8.84
   1  -5  -6  266.23   10.34
  -5   4  -6  256.53    9.72
  -5   4  -6  275.29   10.27
  -5   4  -6  276.49    9.54
  -5   4  -6  291.07    9.97
  -5   4  -6  270.71    9.38
  -5   4  -6  299.85   11.20
  -5   4  -6  275.01   10.37
  -5   4  -6  287.24    8.95
  -5   4  -6  283.53    9.03
  -5   4  -6  263.18    8.50
  -5   4  -6  273.12    8.41
  -5   4  -6  289.13    8.78
   5  -4   6  271.55    8.50
   5  -4   6  256.60    9.70
   5  -4   6  279.40    9.67
   5  -4   6  244.13    7.49
   5  -4   6  249.10    7.70
   5  -4   6  253.79    8.75
   5  -4   6  251.23    8.02
   5  -4   6  266.05    9.15
   5  -4   6  247.55    8.03
   5  -4   6  241.13    9.07
   5  -4   6  258.94    9.71
   5  -4   6  269.23    9.37
   5  -4   6  258.33    7.99
  -4  -1   6  249.87    8.36
  -4  -1   6  252.16    9.28
  -4  -1   6  275.69   10.20
  -4  -1   6  242.12    8.01
  -4  -1   6  251.08    8.36
  -4  -1   6  245.82    7.77
  -4  -1   6  241.50    7.65
  -4  -1   6  258.76    8.61
  -4  -1   6  256.26    8.51
  -4  -1   6  245.36    7.70
  -4  -1   6  245.73    7.76
  -4  -1   6  254.87    8.60
  -4  -1   6  278.81   10.22
  -4  -1   6  251.66    9.19
   1  -5  -9   48.59    2.00
   1  -5  -9   53.07    2.23
   1  -5  -9   46.92    2.60
   1  -5  -9   46.27    2.40
   1  -5  -9   44.91    2.23
   1  -5  -9   46.67    2.25
   1  -5  -9   44.82    1.98
   1  -5  -9   48.16    2.21
   1  -5  -9   48.16    2.60
   1  -5  -9   50.07    1.87
   1  -5  -9   51.40    1.94
   1  -5  -9   53.04    2.09
   1  -5  -9   52.33    2.03
  -5   4  -9   46.40    1.85
  -5   4  -9   46.24    2.05
  -5   4  -9   48.93    2.27
  -5   4  -9   47.60    2.17
  -5   4  -9   47.32    2.05
  -5   4  -9   46.49    2.21
  -5   4  -9   47.35    2.06
  -5   4  -9   45.78    2.07
  -5   4  -9   45.99    2.17
  -5   4  -9   53.41    1.90
  -5   4  -9   50.29    1.94
  -5   4  -9   48.50    1.92
  -5   4  -9   53.10    2.03
   5  -4   9   42.26    1.61
   5  -4   9   40.62    1.92
   5  -4   9   43.49    1.79
   5  -4   9   44.67    2.06
   5  -4   9   44.05    1.62
   5  -4   9   42.41    1.68
   5  -4   9   45.16    2.17
   5  -4   9   42.44    1.98
   5  -4   9   44.85    1.76
   5  -4   9   43.89    1.97
   5  -4   9   45.07    1.95
   5  -4   9   41.58    1.92
   5  -4   9   45.04    2.16
  -4  -1   9   44.08    1.85
  -4  -1   9   44.36    1.94
  -4  -1   9   41.18    1.60
  -4  -1   9   42.16    1.76
  -4  -1   9   45.38    1.82
  -4  -1   9   40.99    1.70
  -4  -1   9   43.12    1.79
  -4  -1   9   42.50    1.83
  -4  -1   9   47.38    1.67
  -4  -1   9   44.79    1.81
  -4  -1   9   41.36    1.93
  -4  -1   9   45.87    1.70
   1  -5 -12  204.09    8.18
   1  -5 -12  253.79    8.64
   1  -5 -12  234.24    7.74
   1  -5 -12  208.82    7.73
   1  -5 -12  230.63    9.26
   1  -5 -12  204.64    7.41
   1  -5 -12  219.78    7.73
   1  -5 -12  225.62    7.06
   1  -5 -12  230.29    7.18
   1  -5 -12  219.13    6.97
   1  -5 -12  217.90    6.97
  -5   4 -12  221.30    7.84
  -5   4 -12  228.22    7.99
  -5   4 -12  225.47    7.21
  -5   4 -12  210.48    8.14
  -5   4 -12  200.17    7.75
  -5   4 -12  221.36    8.58
  -5   4 -12  241.41    7.55
  -5   4 -12  249.96    7.94
  -5   4 -12  220.37    6.95
  -5   4 -12  223.18    6.83
   5  -4  12  207.52    6.54
   5  -4  12  206.37    7.30
   5  -4  12  206.96    6.64
   5  -4  12  203.35    6.38
   5  -4  12  202.73    7.20
   5  -4  12  199.83    7.80
   5  -4  12  198.19    6.32
   5  -4  12  197.72    6.45
   5  -4  12  197.63    7.65
   5  -4  12  194.23    5.99
   5  -4  12  209.56    8.01
  -4  -1  12  210.70    7.25
  -4  -1  12  213.17    8.05
  -4  -1  12  197.23    6.56
  -4  -1  12  217.80    8.23
  -4  -1  12  201.62    6.44
  -4  -1  12  196.03    6.30
  -4  -1  12  192.57    6.05
  -4  -1  12  207.09    7.64
  -4  -1  12  195.53    6.26
  -4  -1  12  221.42    8.20
   1  -5 -15  404.04   14.02
   1  -5 -15  409.60   13.17
   1  -5 -15  406.82   12.35
   1  -5 -15  392.61   15.32
   1  -5 -15  434.93   16.62
   1  -5 -15  397.55   15.27
   1  -5 -15  407.74   14.15
   1  -5 -15  402.18   15.53
   1  -5 -15  399.40   12.18
   1  -5 -15  408.98   12.63
   1  -5 -15  407.13   12.59
  -5   4 -15  415.16   12.86
  -5   4 -15  410.83   12.86
  -5   4 -15  419.79   14.49
  -5   4 -15  416.09   14.33
  -5   4 -15  408.05   12.49
  -5   4 -15  408.05   15.37
  -5   4 -15  403.11   12.05
  -5   4 -15  412.38   12.55
  -5   4 -15  418.25   13.14
  -5   4 -15  402.18   15.13
   5  -4  15  404.35   12.35
   5  -4  15  410.22   14.11
   5  -4  15  417.32   15.67
   5  -4  15  391.99   14.62
   5  -4  15  400.95   12.44
   5  -4  15  381.18   14.35
   5  -4  15  405.27   14.03
   5  -4  15  375.92   11.77
   5  -4  15  413.92   12.99
  -4  -1  15  395.39   12.13
  -4  -1  15  421.65   15.70
  -4  -1  15  385.50   14.33
  -4  -1  15  390.75   12.80
  -4  -1  15  385.19   12.35
  -4  -1  15  393.53   12.11
  -4  -1  15  393.22   14.39
  -4  -1  15  390.14   11.76
  -4  -1  15  370.36   11.47
  -4  -1  15  442.96   16.37
   1  -5 -18   40.62    1.58
   1  -5 -18   40.25    1.73
   1  -5 -18   40.06    2.35
   1  -5 -18   37.96    2.42
   1  -5 -18   40.77    2.13
   1  -5 -18   39.79    1.91
   1  -5 -18   46.98    2.62
   1  -5 -18   38.80    2.10
   1  -5 -18   40.56    2.46
   1  -5 -18   42.10    2.72
   1  -5 -18   39.48    1.64
   1  -5 -18   42.01    1.95
  -5   4 -18   41.64    2.32
  -5   4 -18   40.03    2.10
  -5   4 -18   42.04    2.09
  -5   4 -18   45.56    2.31
  -5   4 -18   40.50    2.31
  -5   4 -18   41.82    2.26
  -5   4 -18   43.03    2.18
  -5   4 -18   41.73    1.79
  -5   4 -18   43.43    1.70
  -5   4 -18   43.25    1.69
  -5   4 -18   45.72    1.59
   5  -4  18   35.06    1.29
   5  -4  18   38.21    2.12
   5  -4  18   35.62    1.96
   5  -4  18   35.03    1.43
   5  -4  18   34.10    1.80
   5  -4  18   38.27    1.54
   5  -4  18   37.25    2.01
   5  -4  18   36.91    1.80
   5  -4  18   33.76    1.97
   5  -4  18   37.28    1.94
   5  -4  18   33.05    1.51
  -4  -1  18   35.65    1.79
  -4  -1  18   37.35    2.00
  -4  -1  18   34.50    1.41
  -4  -1  18   36.97    1.48
  -4  -1  18   43.21    2.16
  -4  -1  18   35.18    1.87
  -4  -1  18   35.92    1.61
  -4  -1  18   34.66    1.31
  -4  -1  18   35.55    1.54
  -4  -1  18   37.38    1.71
   1  -5 -21   85.72    3.65
   1  -5 -21   82.26    3.22
   1  -5 -21   82.51    3.59
   1  -5 -21   78.68    3.83
   1  -5 -21   84.82    4.07
   1  -5 -21   81.83    3.65
   1  -5 -21   80.00    4.28
   1  -5 -21   79.39    3.96
   1  -5 -21   78.61    3.23
   1  -5 -21   80.31    3.18
   1  -5 -21   83.99    3.01
   1  -5 -21   84.11    2.87
   1  -5 -21   80.34    2.88
   1  -5 -21   87.39    4.34
  -5   4 -21   85.75    2.93
  -5   4 -21   85.97    3.10
  -5   4 -21   80.96    3.55
  -5   4 -21   84.48    4.02
  -5   4 -21   81.95    3.79
  -5   4 -21   77.38    3.42
  -5   4 -21   80.99    3.55
  -5   4 -21   83.22    3.55
  -5   4 -21   82.63    3.75
  -5   4 -21   91.06    4.21
   5  -4  21   94.74    4.01
   5  -4  21   89.21    3.71
   5  -4  21   90.26    4.07
   5  -4  21   86.15    3.76
   5  -4  21   88.07    4.16
   5  -4  21   84.36    3.43
   5  -4  21   89.77    3.02
   5  -4  21   87.39    4.04
   5  -4  21   86.37    3.06
  -4  -1  21   93.19    3.01
  -4  -1  21   83.68    2.70
  -4  -1  21   92.58    3.90
  -4  -1  21   90.26    3.24
  -4  -1  21   94.15    3.33
  -4  -1  21   89.67    4.04
  -4  -1  21   88.22    3.97
  -4  -1  21   88.84    3.62
  -4  -1  21   87.08    3.22
  -4  -1  21   85.04    2.71
  -4  -1  21   91.19    3.06
  -4  -1  21   96.62    3.88
   1  -5 -24   69.35    2.92
   1  -5 -24   75.90    3.53
   1  -5 -24   74.32    3.77
   1  -5 -24   73.27    3.89
   1  -5 -24   76.98    4.09
   1  -5 -24   71.29    3.21
   1  -5 -24   73.95    3.74
   1  -5 -24   69.59    4.04
   1  -5 -24   70.55    3.29
   1  -5 -24   69.13    2.89
   1  -5 -24   67.12    2.50
   1  -5 -24   75.22    3.14
   1  -5 -24   66.01    2.23
   1  -5 -24   74.51    2.56
  -5   4 -24   68.51    3.56
  -5   4 -24   69.53    3.44
  -5   4 -24   74.17    3.36
  -5   4 -24   71.88    2.48
  -5   4 -24   67.99    3.19
  -5   4 -24   71.42    3.29
  -5   4 -24   71.82    3.41
  -5   4 -24   69.22    2.34
  -5   4 -24   75.65    3.73
  -5   4 -24   73.42    3.28
   5  -4  24   68.27    2.38
   5  -4  24   63.79    2.97
   5  -4  24   67.62    3.47
   5  -4  24   65.18    3.27
   5  -4  24   64.50    3.39
   5  -4  24   70.15    2.37
   5  -4  24   68.82    3.25
   5  -4  24   69.38    3.26
   5  -4  24   67.83    2.92
   5  -4  24   69.22    3.14
  -4  -1  24   75.74    3.74
  -4  -1  24   69.90    2.71
  -4  -1  24   65.86    2.92
  -4  -1  24   68.02    2.66
  -4  -1  24   66.97    3.39
  -4  -1  24   65.49    2.87
  -4  -1  24   63.29    2.40
   1  -5 -27  216.51    8.70
   1  -5 -27  217.74    8.16
   1  -5 -27  206.90    8.66
   1  -5 -27  212.34    7.86
   1  -5 -27  211.78    8.16
   1  -5 -27  215.80    8.88
   1  -5 -27  228.99    8.03
   1  -5 -27  208.82    9.05
   1  -5 -27  216.35    7.84
  -5   4 -27  204.00    7.81
  -5   4 -27  211.72    8.03
  -5   4 -27  211.56    8.08
  -5   4 -27  213.54    8.65
  -5   4 -27  224.35    9.40
  -5   4 -27  208.63    8.88
  -5   4 -27  208.85    8.59
  -5   4 -27  224.48    8.37
   5  -4  27  208.57    8.26
   5  -4  27  200.60    8.43
   5  -4  27  210.45    8.93
   5  -4  27  210.88    8.59
   5  -4  27  214.22    8.16
   5  -4  27  201.52    7.61
   5  -4  27  204.27    7.89
   5  -4  27  204.95    7.52
  -4  -1  27  204.74    8.11
  -4  -1  27  216.72    7.59
  -4  -1  27  208.14    7.37
  -4  -1  27  214.90    7.26
  -4  -1  27  215.30    8.35
  -4  -1  27  222.90    9.21
  -4  -1  27  229.20    7.93
   1  -5 -30    5.22    1.11
   1  -5 -30    6.26    0.92
   1  -5 -30    4.96    1.04
   1  -5 -30    5.88    1.52
   1  -5 -30    5.34    1.23
   1  -5 -30    5.24    0.97
   1  -5 -30    6.18    0.94
   1  -5 -30    5.41    0.70
   1  -5 -30    6.29    1.49
   1  -5 -30    6.32    1.15
   1  -5 -30    6.12    1.28
  -5   4 -30    3.66    1.07
  -5   4 -30    5.88    1.23
  -5   4 -30    5.29    1.23
  -5   4 -30    5.56    1.11
  -5   4 -30    5.55    1.22
  -5   4 -30    4.64    1.10
   5  -4  30    6.38    1.15
   5  -4  30    5.00    1.14
   5  -4  30    6.93    1.16
   5  -4  30    5.26    0.93
   5  -4  30    4.02    1.05
   5  -4  30    5.61    1.24
  -4  -1  30    6.26    0.90
  -4  -1  30    3.65    1.14
  -4  -1  30    7.55    1.36
  -4  -1  30    4.78    0.83
  -4  -1  30    3.54    0.79
   1  -5 -33    7.18    1.64
   1  -5 -33    7.31    1.53
   1  -5 -33    5.46    1.12
   1  -5 -33    7.39    1.35
   1  -5 -33    4.71    1.73
   1  -5 -33    8.72    1.27
   1  -5 -33    5.53    1.29
   1  -5 -33    6.38    1.10
   1  -5 -33    5.44    1.09
   1  -5 -33    8.57    1.47
  -5   4 -33    7.10    1.58
  -5   4 -33    8.27    1.35
  -5   4 -33    7.74    1.39
  -5   4 -33    6.52    1.38
  -5   4 -33    5.19    1.15
  -5   4 -33    4.85    1.22
  -5   4 -33    4.06    1.16
  -5   4 -33    7.39    1.40
   5  -4  33    4.40    1.24
   5  -4  33    5.18    0.98
   5  -4  33    6.77    1.24
   5  -4  33    7.34    1.49
   5  -4  33    7.99    1.40
   5  -4  33    6.90    1.08
   5  -4  33    7.28    1.30
   5  -4  33    7.02    1.30
  -4  -1  33    7.41    1.40
  -4  -1  33    4.73    0.85
  -4  -1  33    6.13    1.56
  -4  -1  33    5.11    1.00
   1  -5 -36    0.11    0.87
   1  -5 -36    0.14    0.81
   1  -5 -36   -0.73    1.04
   1  -5 -36    0.13    0.91
   1  -5 -36    2.02    1.36
  -5   4 -36    0.60    1.14
  -5   4 -36    2.87    1.46
  -5   4 -36    0.70    0.91
  -5   4 -36    0.29    1.04
  -5   4 -36    0.15    1.09
  -5   4 -36    0.13    1.05
   5  -4  36    0.93    0.86
   5  -4  36    0.11    0.98
   5  -4  36    1.71    1.23
   5  -4  36    0.99    1.01
   5  -4  36    0.55    1.06
   5  -4  36    2.22    1.19
   5  -4  36    2.73    1.09
   1  -5 -39    2.49    1.36
   1  -5 -39    2.16    1.17
  -5   3  37   16.33    1.70
  -3  -2 -37   17.14    1.78
  -3  -2 -37   12.20    1.90
  -3  -2 -37   18.46    1.94
  -3  -2 -37   15.84    1.74
  -3  -2 -37   16.88    2.41
   2  -5  34    3.45    1.24
   2  -5  34    4.64    1.40
   2  -5  34    1.97    1.19
   2  -5  34    3.22    1.49
   2  -5  34    3.55    1.24
   2  -5  34    3.66    1.11
   2  -5  34    1.79    0.83
   2  -5  34    2.31    0.96
  -5   3  34    1.26    0.98
  -5   3  34    4.17    1.44
  -5   3  34    3.09    1.14
  -5   3  34    1.49    0.87
  -5   3  34    3.35    1.25
  -5   3  34    3.18    0.87
   5  -3 -34    2.09    1.16
   5  -3 -34    3.26    1.67
   5  -3 -34    2.08    1.05
   5  -3 -34    2.21    1.15
  -3  -2 -34    1.44    1.14
  -3  -2 -34    2.35    1.35
  -3  -2 -34    2.09    1.01
  -3  -2 -34    3.22    1.55
  -3  -2 -34    3.91    1.29
  -3  -2 -34    1.51    1.00
   2  -5  31    8.06    1.42
   2  -5  31    7.36    1.29
   2  -5  31    9.46    1.26
   2  -5  31    8.39    1.57
   2  -5  31    7.01    1.22
   2  -5  31    8.93    1.05
   2  -5  31    8.12    1.07
   2  -5  31    7.94    1.32
  -5   3  31    9.69    1.39
  -5   3  31    9.43    1.22
  -5   3  31    8.88    1.65
  -5   3  31    8.25    1.12
  -5   3  31    8.70    1.08
  -5   3  31    9.87    1.21
  -5   3  31   10.45    1.59
   5  -3 -31    4.50    1.45
   5  -3 -31    4.38    1.15
   5  -3 -31    5.54    1.04
   5  -3 -31    4.71    0.91
   5  -3 -31    5.90    1.02
   5  -3 -31    5.25    1.42
  -3  -2 -31    5.97    0.85
  -3  -2 -31    5.47    1.09
  -3  -2 -31    5.77    1.05
  -3  -2 -31    6.03    1.30
  -3  -2 -31    6.16    1.10
  -3  -2 -31    5.41    1.33
  -3  -2 -31    4.53    1.05
  -3  -2 -31    3.66    1.37
  -3  -2 -31    4.67    1.15
   2  -5  28   38.77    2.37
   2  -5  28   35.25    2.24
   2  -5  28   36.48    2.16
   2  -5  28   36.42    1.87
   2  -5  28   38.74    2.07
   2  -5  28   40.43    2.61
   2  -5  28   36.70    2.56
   2  -5  28   35.25    2.15
  -5   3  28   36.54    2.65
  -5   3  28   39.23    2.36
  -5   3  28   35.00    2.40
  -5   3  28   36.42    2.19
  -5   3  28   36.67    2.76
  -5   3  28   38.33    1.96
  -5   3  28   35.96    1.50
  -5   3  28   38.40    2.18
  -5   3  28   37.56    1.54
  -5   3  28   37.19    2.05
   5  -3 -28   49.36    2.56
   5  -3 -28   50.41    2.90
   5  -3 -28   48.71    3.22
   5  -3 -28   43.25    2.66
   5  -3 -28   49.83    3.21
   5  -3 -28   47.35    1.82
   5  -3 -28   45.59    2.35
   5  -3 -28   46.37    2.68
   5  -3 -28   45.87    2.27
  -3  -2 -28   46.92    2.69
  -3  -2 -28   45.41    2.94
  -3  -2 -28   42.69    2.50
  -3  -2 -28   48.53    2.49
  -3  -2 -28   46.95    2.70
  -3  -2 -28   46.89    3.23
  -3  -2 -28   49.05    2.64
  -3  -2 -28   50.78    2.26
  -3  -2 -28   43.68    1.61
  -3  -2 -28   46.89    1.85
   2  -5  25   95.70    4.49
   2  -5  25   98.41    4.13
   2  -5  25   94.00    4.15
   2  -5  25   94.62    4.19
   2  -5  25   88.81    4.37
   2  -5  25   94.83    4.15
   2  -5  25   92.45    3.85
  -5   3  25   93.90    4.82
  -5   3  25   94.96    4.24
  -5   3  25   99.65    4.48
  -5   3  25   94.96    3.33
  -5   3  25   85.97    3.61
  -5   3  25   94.12    3.72
  -5   3  25   95.29    3.45
  -5   3  25   91.37    4.23
  -5   3  25   96.81    4.80
   5  -3 -25   95.14    3.43
   5  -3 -25   99.53    5.01
   5  -3 -25  105.03    4.80
   5  -3 -25  103.60    3.60
   5  -3 -25   99.00    3.86
   5  -3 -25  109.60    4.40
   5  -3 -25  103.51    4.88
   5  -3 -25   97.12    3.93
   5  -3 -25  106.11    4.52
   5  -3 -25  104.25    4.80
  -3  -2 -25   94.55    3.21
  -3  -2 -25   98.23    3.59
  -3  -2 -25   91.19    3.40
  -3  -2 -25  104.81    4.65
  -3  -2 -25   95.91    4.07
  -3  -2 -25  101.19    5.17
  -3  -2 -25  100.61    4.09
  -3  -2 -25   98.97    4.23
   2  -5  22   97.55    3.76
   2  -5  22   94.18    4.00
   2  -5  22   92.48    3.77
   2  -5  22  118.74    5.00
   2  -5  22   97.18    4.34
   2  -5  22   94.37    3.93
   2  -5  22  103.82    3.37
   2  -5  22   95.36    3.12
   2  -5  22   99.80    4.45
   2  -5  22  115.03    5.02
  -5   3  22   95.08    4.61
  -5   3  22   96.75    4.21
  -5   3  22   91.12    4.09
  -5   3  22   94.86    3.64
  -5   3  22   98.32    4.44
  -5   3  22   91.40    3.54
  -5   3  22   93.81    3.40
  -5   3  22   98.20    3.37
   5  -3 -22   99.19    3.44
   5  -3 -22  105.09    3.72
   5  -3 -22  100.85    4.62
   5  -3 -22  108.95    5.04
   5  -3 -22   96.53    4.45
   5  -3 -22  101.10    4.95
   5  -3 -22   95.48    3.69
   5  -3 -22   95.42    3.99
   5  -3 -22   91.65    3.51
  -3  -2 -22  106.32    3.55
  -3  -2 -22   98.04    4.70
  -3  -2 -22   92.98    4.18
  -3  -2 -22   95.79    3.29
  -3  -2 -22  102.89    4.27
  -3  -2 -22   98.14    3.37
  -3  -2 -22  102.09    3.74
  -3  -2 -22   97.18    4.28
  -3  -2 -22  108.05    3.92
  -3  -2 -22  108.05    4.50
  -3  -2 -22   99.34    3.97
  -3  -2 -22  103.54    5.00
  -3  -2 -22  102.74    4.66
   2  -5  19  201.65    7.86
   2  -5  19  205.97    7.83
   2  -5  19  195.72    6.99
   2  -5  19  192.57    6.83
   2  -5  19  201.56    6.36
   2  -5  19  196.61    7.75
   2  -5  19  210.02    8.22
   2  -5  19  202.82    6.36
  -5   3  19  198.31    7.94
  -5   3  19  202.48    8.42
  -5   3  19  214.04    7.22
  -5   3  19  207.30    7.06
  -5   3  19  206.28    7.62
  -5   3  19  204.21    7.17
  -5   3  19  199.08    6.30
  -5   3  19  205.76    8.28
  -5   3  19  200.17    6.18
  -5   3  19  211.81    7.31
  -5   3  19  203.81    6.94
  -5   3  19  200.94    8.43
  -5   3  19  197.85    6.21
  -5   3  19  194.57    6.31
   5  -3 -19  182.59    5.96
   5  -3 -19  180.86    6.44
   5  -3 -19  182.59    6.74
   5  -3 -19  176.16    5.50
   5  -3 -19  185.18    5.88
   5  -3 -19  170.82    5.49
   5  -3 -19  188.36    7.93
   5  -3 -19  174.77    6.22
   5  -3 -19  182.43    7.58
   5  -3 -19  176.96    6.09
   5  -3 -19  200.17    6.75
   5  -3 -19  192.94    6.58
   5  -3 -19  173.94    7.24
  -3  -2 -19  175.36    7.37
  -3  -2 -19  187.41    7.63
  -3  -2 -19  189.60    6.36
  -3  -2 -19  177.15    6.43
  -3  -2 -19  185.12    6.25
  -3  -2 -19  178.91    5.76
  -3  -2 -19  181.07    5.90
  -3  -2 -19  183.70    5.89
  -3  -2 -19  181.75    6.75
  -3  -2 -19  192.35    7.77
  -3  -2 -19  183.67    7.83
  -3  -2 -19  182.99    6.66
  -3  -2 -19  184.44    6.93
  -3  -2 -19  172.98    6.62
   2  -5  16   18.89    1.31
   2  -5  16   17.61    1.10
   2  -5  16   20.83    1.19
   2  -5  16   19.45    1.31
   2  -5  16   20.71    1.05
   2  -5  16   19.40    0.97
   2  -5  16   18.40    1.18
   2  -5  16   18.63    1.22
   2  -5  16   19.07    0.77
   2  -5  16   19.12    0.72
  -5   3  16   20.33    0.87
  -5   3  16   18.72    0.93
  -5   3  16   23.78    1.95
  -5   3  16   19.90    1.16
  -5   3  16   20.77    1.46
  -5   3  16   18.64    0.88
  -5   3  16   20.45    1.47
  -5   3  16   21.43    1.08
  -5   3  16   19.49    0.91
  -5   3  16   16.48    1.46
  -5   3  16   22.11    1.34
   5  -3 -16   13.80    0.93
   5  -3 -16    8.53    1.16
   5  -3 -16   11.01    0.87
   5  -3 -16   11.54    0.99
   5  -3 -16   11.57    0.97
   5  -3 -16   11.83    0.80
   5  -3 -16   12.23    1.24
   5  -3 -16   10.08    1.18
   5  -3 -16   13.08    0.82
   5  -3 -16   10.67    0.63
   5  -3 -16   10.84    0.52
   5  -3 -16   11.71    0.64
  -3  -2 -16   10.74    0.76
  -3  -2 -16   10.66    1.04
  -3  -2 -16   11.66    1.21
  -3  -2 -16   10.44    0.80
  -3  -2 -16   11.98    0.94
  -3  -2 -16    9.88    1.13
  -3  -2 -16   10.86    1.02
  -3  -2 -16   10.31    1.06
  -3  -2 -16   13.68    0.93
  -3  -2 -16   10.89    1.12
  -3  -2 -16   10.41    1.23
   2  -5  13  492.38   18.11
   2  -5  13  476.63   17.50
   2  -5  13  476.01   15.97
   2  -5  13  434.31   14.88
   2  -5  13  453.47   16.59
   2  -5  13  499.49   17.09
   2  -5  13  459.02   15.48
   2  -5  13  439.87   13.35
   2  -5  13  466.12   13.81
   2  -5  13  488.98   14.56
   2  -5  13  480.95   14.60
  -5   3  13  488.36   16.27
  -5   3  13  462.41   15.36
  -5   3  13  470.45   14.39
  -5   3  13  434.00   13.17
  -5   3  13  475.70   17.80
  -5   3  13  450.38   15.35
  -5   3  13  471.37   17.82
  -5   3  13  422.26   16.06
  -5   3  13  478.48   16.04
  -5   3  13  481.26   15.36
  -5   3  13  488.67   15.66
  -5   3  13  457.78   13.91
  -5   3  13  475.39   14.24
  -5   3  13  503.81   18.88
   5  -3 -13  521.73   15.75
   5  -3 -13  470.45   14.22
   5  -3 -13  500.10   15.02
   5  -3 -13  513.70   17.38
   5  -3 -13  495.16   16.69
   5  -3 -13  510.61   15.58
   5  -3 -13  462.11   17.41
   5  -3 -13  461.49   17.33
   5  -3 -13  526.67   16.71
   5  -3 -13  503.81   18.95
   5  -3 -13  493.00   18.48
   5  -3 -13  500.72   16.01
  -3  -2 -13  525.13   19.55
  -3  -2 -13  515.24   15.74
  -3  -2 -13  486.20   15.57
  -3  -2 -13  504.43   15.31
  -3  -2 -13  502.88   15.40
  -3  -2 -13  504.12   15.48
  -3  -2 -13  524.82   17.83
  -3  -2 -13  492.07   18.42
  -3  -2 -13  496.40   16.90
  -3  -2 -13  492.38   15.92
  -3  -2 -13  503.50   17.01
   2  -5  10 1094.73   34.04
   2  -5  10 1166.70   36.11
   2  -5  10 1136.13   37.65
   2  -5  10 1201.61   43.62
   2  -5  10 1071.87   38.83
   2  -5  10 1055.51   38.24
   2  -5  10 1095.66   39.72
   2  -5  10 1178.44   39.26
   2  -5  10 1164.54   38.67
   2  -5  10 1148.17   37.90
   2  -5  10 1162.37   34.69
   2  -5  10 1147.87   33.76
   2  -5  10 1117.59   33.39
   2  -5  10 1126.86   33.11
  -5   3  10 1130.87   37.31
  -5   3  10 1104.31   36.51
  -5   3  10 1175.97   34.66
  -5   3  10 1155.90   38.12
  -5   3  10 1184.93   39.26
  -5   3  10 1182.46   35.34
  -5   3  10 1190.80   43.49
  -5   3  10 1148.17   42.04
  -5   3  10 1139.52   34.16
  -5   3  10 1120.99   40.96
  -5   3  10 1163.92   42.54
  -5   3  10 1137.67   33.67
  -5   3  10 1204.70   37.59
  -5   3  10 1154.97   36.14
   5  -3 -10 1202.84   39.76
   5  -3 -10 1220.45   36.39
   5  -3 -10 1230.34   40.71
   5  -3 -10 1169.48   36.45
   5  -3 -10 1254.13   45.99
   5  -3 -10 1185.54   35.06
   5  -3 -10 1214.27   44.26
   5  -3 -10 1148.79   33.89
   5  -3 -10 1215.51   36.39
   5  -3 -10 1209.33   44.14
   5  -3 -10 1220.14   38.12
   5  -3 -10 1256.29   41.39
  -3  -2 -10 1259.38   39.38
  -3  -2 -10 1241.77   37.22
  -3  -2 -10 1184.62   43.31
  -3  -2 -10 1212.11   38.06
  -3  -2 -10 1199.45   35.65
  -3  -2 -10 1180.29   39.20
  -3  -2 -10 1253.51   37.65
  -3  -2 -10 1221.07   40.56
  -3  -2 -10 1214.89   36.05
  -3  -2 -10 1157.13   38.36
  -3  -2 -10 1189.87   43.46
   2  -5   7 1099.05   34.04
   2  -5   7 1070.32   35.65
   2  -5   7 1094.73   36.33
   2  -5   7 1105.54   40.03
   2  -5   7 1079.28   33.55
   2  -5   7 1041.30   34.66
   2  -5   7 1081.45   35.74
   2  -5   7 1074.34   38.95
   2  -5   7 1103.07   39.94
   2  -5   7 1084.54   31.94
   2  -5   7 1150.03   41.79
   2  -5   7 1032.95   30.86
   2  -5   7 1049.33   31.38
   2  -5   7 1070.02   31.48
  -5   3   7 1040.06   31.14
  -5   3   7 1054.89   31.60
  -5   3   7 1093.49   39.94
  -5   3   7 1082.68   35.80
  -5   3   7 1094.73   39.97
  -5   3   7 1085.15   35.83
  -5   3   7 1088.55   35.89
  -5   3   7 1098.44   36.33
  -5   3   7 1090.40   32.16
  -5   3   7 1109.87   34.63
  -5   3   7 1076.81   33.64
  -5   3   7 1103.69   40.25
  -5   3   7 1089.17   32.25
   5  -3  -7 1020.91   37.47
   5  -3  -7 1149.41   37.93
   5  -3  -7 1140.45   41.48
   5  -3  -7 1078.05   33.67
   5  -3  -7 1138.60   34.13
   5  -3  -7 1114.19   34.72
   5  -3  -7 1150.03   33.92
   5  -3  -7 1182.76   34.91
   5  -3  -7 1112.65   36.67
   5  -3  -7 1150.03   34.35
   5  -3  -7 1153.43   42.01
  -3  -2  -7 1209.64   44.08
  -3  -2  -7 1173.50   42.72
  -3  -2  -7 1157.13   42.16
  -3  -2  -7 1119.14   33.27
  -3  -2  -7 1170.10   36.60
  -3  -2  -7 1163.30   34.50
  -3  -2  -7 1162.07   34.87
  -3  -2  -7 1168.86   35.12
  -3  -2  -7 1169.79   36.70
  -3  -2  -7 1139.22   37.69
  -3  -2  -7 1182.76   43.03
  -3  -2  -7 1068.47   35.43
  -3  -2  -7 1119.75   37.16
  -3  -2  -7 1122.22   37.16
   2  -5   4 4250.43  126.00
   2  -5   4 4293.67  132.46
   2  -5   4 4568.59  164.70
   2  -5   4 4506.81  133.42
   2  -5   4 4380.16  143.95
   2  -5   4 4636.54  167.05
   2  -5   4 4525.34  139.56
   2  -5   4 4624.19  151.82
   2  -5   4 4438.85  159.76
   2  -5   4 4234.98  123.72
   2  -5   4 4352.36  127.14
   2  -5   4 4516.07  162.85
   2  -5   4 4630.37  151.73
   2  -5   4 4441.94  145.49
  -5   3   4 4466.65  146.48
  -5   3   4 4429.58  159.48
  -5   3   4 4401.78  144.14
  -5   3   4 4821.88  173.60
  -5   3   4 4543.88  148.71
  -5   3   4 4293.67  140.92
  -5   3   4 4522.25  163.19
  -5   3   4 4241.16  153.12
  -5   3   4 4441.94  137.25
  -5   3   4 4361.63  127.58
  -5   3   4 4522.25  132.21
  -5   3   4 4954.71  152.96
  -5   3   4 4250.43  126.03
  -5   3   4 4389.43  130.11
   5  -3  -4 4738.48  155.09
   5  -3  -4 4651.99  135.92
   5  -3  -4 4766.28  139.38
   5  -3  -4 4299.84  155.09
   5  -3  -4 4531.52  163.12
   5  -3  -4 4818.79  142.84
   5  -3  -4 4497.54  147.22
   5  -3  -4 4704.50  139.35
   5  -3  -4 4590.22  165.66
   5  -3  -4 4321.47  141.91
   5  -3  -4 4914.55  161.24
   5  -3  -4 4747.75  146.61
   5  -3  -4 4729.21  146.02
   5  -3  -4 4676.71  168.78
  -3  -2  -4 4587.13  165.41
  -3  -2  -4 4373.99  157.75
  -3  -2  -4 4596.38  165.53
  -3  -2  -4 4500.63  131.75
  -3  -2  -4 4868.22  150.50
  -3  -2  -4 4593.31  134.47
  -3  -2  -4 4463.57  132.40
  -3  -2  -4 4633.46  137.46
  -3  -2  -4 4611.83  142.59
  -3  -2  -4 4516.07  147.87
  -3  -2  -4 4664.35  167.91
  -3  -2  -4 4537.70  148.58
  -3  -2  -4 4667.44  153.21
  -3  -2  -4 4899.10  160.78
   2  -5  -2  157.53    5.70
   2  -5  -2  170.51    6.29
   2  -5  -2  171.31    6.23
   2  -5  -2  180.67    5.92
   2  -5  -2  155.46    5.20
   2  -5  -2  163.25    5.94
   2  -5  -2  178.48    7.13
   2  -5  -2  157.44    6.14
   2  -5  -2  162.66    6.42
   2  -5  -2  165.29    5.23
   2  -5  -2  158.80    5.12
   2  -5  -2  184.10    7.25
   2  -5  -2  162.20    5.16
   2  -5  -2  158.92    4.97
  -5   3  -2  177.92    6.19
  -5   3  -2  168.31    5.90
  -5   3  -2  161.18    5.67
  -5   3  -2  152.96    4.99
  -5   3  -2  169.40    5.49
  -5   3  -2  174.18    6.68
  -5   3  -2  191.61    7.31
  -5   3  -2  181.85    6.90
  -5   3  -2  171.62    5.43
  -5   3  -2  163.43    5.44
  -5   3  -2  159.54    5.34
  -5   3  -2  160.62    5.16
  -5   3  -2  167.76    6.48
   2  -5  -5   90.20    3.89
   2  -5  -5   96.81    3.46
   2  -5  -5   91.43    3.52
   2  -5  -5  105.61    4.61
   2  -5  -5  100.67    4.08
   2  -5  -5   95.85    3.79
   2  -5  -5   93.10    3.60
   2  -5  -5   97.30    4.10
   2  -5  -5   97.15    3.20
   2  -5  -5   95.70    3.26
   2  -5  -5   95.88    3.29
  -5   3  -5  106.57    3.98
  -5   3  -5  100.21    3.42
  -5   3  -5  104.22    4.18
  -5   3  -5   97.12    3.95
  -5   3  -5   99.99    3.72
  -5   3  -5   99.71    3.32
  -5   3  -5   95.23    3.31
  -5   3  -5   94.31    3.27
  -5   3  -5   82.88    3.44
  -5   3  -5   96.81    3.86
  -5   3  -5  108.42    3.96
  -5   3  -5   94.77    3.39
   5  -3   5  107.00    3.56
   5  -3   5  111.36    4.40
   5  -3   5  110.90    3.76
   5  -3   5   97.70    3.62
   5  -3   5   98.01    3.92
   5  -3   5  102.34    3.51
   5  -3   5  105.09    3.70
   5  -3   5  101.41    3.35
   5  -3   5  107.40    4.30
   5  -3   5  108.33    3.97
   5  -3   5   96.53    3.29
  -3  -2   5  104.01    3.94
  -3  -2   5   97.24    3.33
  -3  -2   5  105.95    3.97
  -3  -2   5   99.25    3.40
  -3  -2   5   96.10    3.30
  -3  -2   5  100.33    3.61
  -3  -2   5  105.92    3.73
  -3  -2   5  100.52    3.51
  -3  -2   5  100.64    3.46
  -3  -2   5  105.40    3.87
  -3  -2   5  107.87    4.00
  -3  -2   5   98.57    3.42
  -3  -2   5   95.73    3.47
  -3  -2   5   99.00    3.70
   2  -5  -8   70.06    2.69
   2  -5  -8   71.88    2.68
   2  -5  -8   73.33    3.44
   2  -5  -8   73.52    3.48
   2  -5  -8   72.78    3.35
   2  -5  -8   74.14    3.39
   2  -5  -8   70.24    2.80
   2  -5  -8   68.54    2.80
   2  -5  -8   74.88    3.20
   2  -5  -8   72.37    3.12
   2  -5  -8   73.52    2.64
   2  -5  -8   67.03    2.41
   2  -5  -8   71.32    2.45
   2  -5  -8   75.43    2.58
  -5   3  -8   71.39    3.11
  -5   3  -8   71.11    3.06
  -5   3  -8   73.52    2.94
  -5   3  -8   67.31    2.66
  -5   3  -8   71.88    2.83
  -5   3  -8   75.15    2.71
  -5   3  -8   71.88    2.59
  -5   3  -8   71.57    3.03
  -5   3  -8   75.46    2.72
  -5   3  -8   68.98    2.74
  -5   3  -8   69.72    3.02
  -5   3  -8   71.88    2.56
  -5   3  -8   69.81    2.62
  -5   3  -8   71.32    2.48
   5  -3   8   77.22    2.68
   5  -3   8   75.80    3.01
   5  -3   8   75.43    3.24
   5  -3   8   76.54    3.18
   5  -3   8   79.29    3.32
   5  -3   8   72.07    2.89
   5  -3   8   73.89    2.68
   5  -3   8   81.73    3.46
   5  -3   8   79.08    3.04
   5  -3   8   76.11    2.73
   5  -3   8   73.05    2.94
   5  -3   8   76.48    2.72
   5  -3   8   73.70    2.73
   5  -3   8   75.87    2.62
  -3  -2   8   78.83    2.87
  -3  -2   8   71.48    2.71
  -3  -2   8   77.26    2.75
  -3  -2   8   72.28    2.74
  -3  -2   8   76.05    2.96
  -3  -2   8   74.85    2.68
  -3  -2   8   74.69    2.69
  -3  -2   8   75.37    2.72
  -3  -2   8   71.85    2.83
  -3  -2   8   76.45    2.72
   2  -5 -11  232.51    8.26
   2  -5 -11  259.41    8.48
   2  -5 -11  243.29    8.45
   2  -5 -11  245.55    9.69
   2  -5 -11  249.81    7.83
   2  -5 -11  254.96    8.44
   2  -5 -11  247.99    7.68
   2  -5 -11  244.71    8.78
   2  -5 -11  248.20    8.94
   2  -5 -11  244.74    7.56
   2  -5 -11  246.29    9.83
   2  -5 -11  261.38    8.18
  -5   3 -11  256.53    8.24
  -5   3 -11  240.48    7.90
  -5   3 -11  238.66    9.21
  -5   3 -11  248.98    7.89
  -5   3 -11  231.74    7.31
  -5   3 -11  254.84    8.91
  -5   3 -11  254.84    8.87
  -5   3 -11  251.39    7.87
  -5   3 -11  246.35    9.41
  -5   3 -11  234.83    7.22
  -5   3 -11  232.29    8.87
   5  -3  11  264.54    9.13
   5  -3  11  253.26    8.84
   5  -3  11  250.61    9.60
   5  -3  11  261.60    9.88
   5  -3  11  259.07    9.88
   5  -3  11  249.93    7.79
   5  -3  11  246.04    7.81
   5  -3  11  241.13    7.76
   5  -3  11  248.17    8.09
   5  -3  11  256.07    7.86
   5  -3  11  250.64    7.82
  -3  -2  11  248.20    9.16
  -3  -2  11  255.02    9.41
  -3  -2  11  248.23    7.82
  -3  -2  11  262.19    8.21
  -3  -2  11  244.31    8.15
  -3  -2  11  250.18    8.40
  -3  -2  11  245.95    8.24
  -3  -2  11  253.14    7.83
  -3  -2  11  249.32    7.79
  -3  -2  11  243.20    7.97
   2  -5 -14   95.91    4.45
   2  -5 -14  102.96    4.61
   2  -5 -14  110.62    3.95
   2  -5 -14  100.85    4.24
   2  -5 -14   94.83    3.93
   2  -5 -14  101.84    4.04
   2  -5 -14  105.52    3.97
   2  -5 -14  104.16    4.77
   2  -5 -14  105.83    3.72
   2  -5 -14  102.96    3.57
   2  -5 -14  109.01    3.60
   2  -5 -14  103.79    3.49
  -5   3 -14  104.56    3.68
  -5   3 -14  107.56    4.14
  -5   3 -14  102.00    3.97
  -5   3 -14  106.26    4.14
  -5   3 -14  102.40    4.39
  -5   3 -14  113.15    3.81
  -5   3 -14   97.09    4.11
  -5   3 -14  105.98    3.57
  -5   3 -14  104.19    4.41
  -5   3 -14  109.88    3.79
   5  -3  14  133.20    5.45
   5  -3  14  114.73    3.95
   5  -3  14  118.53    3.97
   5  -3  14  120.04    3.88
   5  -3  14  130.60    4.94
   5  -3  14  123.34    4.04
   5  -3  14  126.00    4.25
   5  -3  14  122.94    4.14
   5  -3  14  113.24    4.71
   5  -3  14  118.80    4.43
   5  -3  14  130.64    4.96
   5  -3  14  124.02    5.01
  -3  -2  14  114.08    3.71
  -3  -2  14  121.52    4.75
  -3  -2  14  125.38    4.84
  -3  -2  14  123.78    4.11
  -3  -2  14  113.03    3.89
  -3  -2  14  127.27    4.74
  -3  -2  14  125.07    4.78
  -3  -2  14  118.65    3.97
  -3  -2  14  118.62    4.34
  -3  -2  14  122.23    4.20
  -3  -2  14  123.34    4.08
   2  -5 -17  104.99    3.95
   2  -5 -17   96.65    3.77
   2  -5 -17   89.86    4.05
   2  -5 -17   92.85    4.58
   2  -5 -17   94.74    4.45
   2  -5 -17   95.70    3.97
   2  -5 -17   92.17    3.84
   2  -5 -17   87.33    4.19
   2  -5 -17   91.12    3.13
   2  -5 -17   94.34    3.46
   2  -5 -17   96.16    3.35
   2  -5 -17  101.50    3.38
   2  -5 -17   90.07    4.20
  -5   3 -17   98.26    3.99
  -5   3 -17   93.47    3.34
  -5   3 -17   96.28    4.33
  -5   3 -17   99.50    3.96
  -5   3 -17  103.51    3.48
  -5   3 -17  101.78    4.10
  -5   3 -17   94.43    3.81
  -5   3 -17   93.29    3.13
  -5   3 -17   98.97    3.29
  -5   3 -17   94.15    3.07
  -5   3 -17   93.44    3.22
  -5   3 -17   91.77    3.98
  -5   3 -17   94.68    4.18
  -5   3 -17   89.21    3.96
   5  -3  17  121.40    3.96
   5  -3  17  114.88    3.95
   5  -3  17  121.09    4.70
   5  -3  17  123.81    4.79
   5  -3  17  113.89    4.68
   5  -3  17  116.95    3.73
   5  -3  17  113.71    4.87
   5  -3  17  120.81    3.95
   5  -3  17  116.42    3.85
   5  -3  17  125.94    5.34
   5  -3  17  127.82    5.34
   5  -3  17  118.96    4.52
   5  -3  17  122.57    4.07
   5  -3  17  124.24    4.85
  -3  -2  17  116.76    4.57
  -3  -2  17  128.01    5.16
  -3  -2  17  118.31    3.72
  -3  -2  17  114.45    4.24
  -3  -2  17  115.37    3.77
  -3  -2  17  111.70    3.70
  -3  -2  17  116.12    3.78
  -3  -2  17  122.97    4.91
  -3  -2  17  126.16    4.79
  -3  -2  17  123.22    4.27
  -3  -2  17  120.13    4.13
  -3  -2  17  120.19    4.18
   2  -5 -20   82.26    3.26
   2  -5 -20   89.46    3.71
   2  -5 -20   80.13    3.81
   2  -5 -20   84.30    3.63
   2  -5 -20   83.06    3.31
   2  -5 -20   90.41    4.66
   2  -5 -20   85.72    4.21
   2  -5 -20   81.02    3.49
   2  -5 -20   83.46    4.02
   2  -5 -20   82.23    3.15
   2  -5 -20   82.07    2.90
   2  -5 -20   84.42    4.20
   2  -5 -20   86.15    3.02
   2  -5 -20   81.09    2.78
  -5   3 -20   84.45    3.62
  -5   3 -20   84.21    3.03
  -5   3 -20   78.71    3.45
  -5   3 -20   81.64    3.51
  -5   3 -20   85.78    2.91
  -5   3 -20   84.08    2.69
  -5   3 -20   88.07    2.95
  -5   3 -20   84.11    4.01
  -5   3 -20   82.41    3.81
  -5   3 -20   81.89    3.79
   5  -3  20   90.60    3.90
   5  -3  20   93.84    4.17
   5  -3  20   90.85    4.24
   5  -3  20   91.40    3.78
   5  -3  20   87.08    3.64
   5  -3  20   91.80    4.23
   5  -3  20   96.13    4.02
   5  -3  20   86.77    2.91
   5  -3  20   87.33    2.80
   5  -3  20   89.30    3.15
   5  -3  20   94.43    3.11
   5  -3  20   85.32    3.45
  -3  -2  20   84.95    3.51
  -3  -2  20   85.47    3.77
  -3  -2  20   89.49    2.87
  -3  -2  20   89.55    3.46
  -3  -2  20   92.05    3.28
  -3  -2  20   97.09    3.54
  -3  -2  20   89.39    3.31
  -3  -2  20   87.76    3.50
  -3  -2  20   88.38    2.89
  -3  -2  20   84.36    2.66
  -3  -2  20   93.47    4.07
   2  -5 -23   73.73    3.75
   2  -5 -23   79.73    3.47
   2  -5 -23   79.60    3.91
   2  -5 -23   78.71    3.45
   2  -5 -23   71.63    4.11
   2  -5 -23   72.87    3.00
   2  -5 -23   74.54    3.04
   2  -5 -23   83.74    4.31
   2  -5 -23   75.87    3.77
   2  -5 -23   79.39    2.68
   2  -5 -23   72.59    2.43
   2  -5 -23   75.90    2.75
   2  -5 -23   80.41    3.20
  -5   3 -23   80.47    3.69
  -5   3 -23   78.58    3.75
  -5   3 -23   76.54    3.83
  -5   3 -23   76.88    3.46
  -5   3 -23   77.22    3.44
  -5   3 -23   77.04    3.79
  -5   3 -23   76.14    3.40
  -5   3 -23   77.41    2.70
  -5   3 -23   78.27    3.44
  -5   3 -23   79.42    2.65
   5  -3  23   84.61    4.18
   5  -3  23   80.22    3.95
   5  -3  23   85.56    2.84
   5  -3  23   83.99    3.72
   5  -3  23   85.35    2.92
   5  -3  23   82.14    3.60
   5  -3  23   86.74    3.74
   5  -3  23   78.92    3.30
   5  -3  23   82.41    3.68
  -3  -2  23   80.56    3.43
  -3  -2  23   83.65    3.86
  -3  -2  23   85.63    3.25
  -3  -2  23   79.11    3.10
  -3  -2  23   85.38    3.08
  -3  -2  23   89.64    4.11
  -3  -2  23   84.51    3.49
   2  -5 -26   72.03    3.29
   2  -5 -26   75.12    3.54
   2  -5 -26   72.56    3.78
   2  -5 -26   73.42    3.81
   2  -5 -26   71.29    4.27
   2  -5 -26   75.99    3.17
   2  -5 -26   71.60    3.06
   2  -5 -26   75.49    3.46
   2  -5 -26   72.44    2.95
   2  -5 -26   71.69    2.69
   2  -5 -26   73.58    4.09
   2  -5 -26   71.02    3.65
  -5   3 -26   70.00    3.82
  -5   3 -26   75.22    3.71
  -5   3 -26   72.13    3.52
  -5   3 -26   74.66    3.49
  -5   3 -26   73.49    3.82
  -5   3 -26   76.17    3.56
  -5   3 -26   81.64    3.66
  -5   3 -26   78.98    3.59
   5  -3  26   59.96    2.92
   5  -3  26   56.74    2.87
   5  -3  26   60.02    2.72
   5  -3  26   62.40    3.21
   5  -3  26   57.79    3.34
   5  -3  26   60.17    3.31
   5  -3  26   53.66    2.74
   5  -3  26   58.94    2.91
  -3  -2  26   62.46    3.25
  -3  -2  26   62.46    2.61
  -3  -2  26   65.24    2.71
  -3  -2  26   64.34    2.79
  -3  -2  26   65.36    2.50
  -3  -2  26   63.32    3.34
  -3  -2  26   62.40    2.82
   2  -5 -29   52.14    3.10
   2  -5 -29   57.86    3.55
   2  -5 -29   53.66    3.30
   2  -5 -29   50.72    2.69
   2  -5 -29   54.80    2.69
   2  -5 -29   54.03    2.93
   2  -5 -29   51.59    2.14
   2  -5 -29   52.45    2.40
   2  -5 -29   57.21    3.83
   2  -5 -29   54.15    2.55
   2  -5 -29   54.61    2.96
   2  -5 -29   52.45    2.98
  -5   3 -29   55.05    2.98
  -5   3 -29   52.17    3.00
  -5   3 -29   55.08    2.98
  -5   3 -29   50.97    2.75
  -5   3 -29   56.50    3.41
  -5   3 -29   47.72    2.67
   5  -3  29   60.61    3.47
   5  -3  29   58.88    2.99
   5  -3  29   60.70    3.20
   5  -3  29   60.91    3.13
   5  -3  29   63.17    3.19
   5  -3  29   59.43    3.09
   5  -3  29   62.00    2.92
  -3  -2  29   62.92    2.72
  -3  -2  29   61.75    2.90
  -3  -2  29   61.07    3.44
  -3  -2  29   60.02    2.70
   2  -5 -32   15.26    2.20
   2  -5 -32   17.56    1.59
   2  -5 -32   17.19    1.99
   2  -5 -32   15.97    1.62
   2  -5 -32   15.06    1.68
   2  -5 -32   16.59    1.72
   2  -5 -32   13.91    1.27
   2  -5 -32   19.63    1.90
   2  -5 -32   18.73    1.51
  -5   3 -32   18.90    1.94
  -5   3 -32   18.91    1.76
  -5   3 -32   15.48    1.96
  -5   3 -32   16.58    1.69
  -5   3 -32   17.75    1.64
  -5   3 -32   16.87    1.67
  -5   3 -32   18.63    1.76
   5  -3  32   22.73    1.83
   5  -3  32   25.08    2.34
   5  -3  32   22.11    2.09
   5  -3  32   17.89    1.75
   5  -3  32   22.17    1.88
   5  -3  32   27.19    2.04
   5  -3  32   24.80    1.73
   5  -3  32   22.70    1.67
  -3  -2  32   21.64    1.49
  -3  -2  32   20.56    1.96
  -3  -2  32   21.90    2.16
  -3  -2  32   20.95    1.37
  -3  -2  32   23.13    1.60
   2  -5 -35    4.70    1.76
   2  -5 -35    5.27    1.19
   2  -5 -35    4.36    1.16
   2  -5 -35    5.03    1.30
   2  -5 -35    1.92    1.63
  -5   3 -35    4.26    1.50
  -5   3 -35    4.87    1.25
  -5   3 -35    4.78    1.27
  -5   3 -35    5.70    1.23
  -5   3 -35    5.42    1.33
  -5   3 -35    7.98    1.43
  -5   3 -35    4.81    1.27
  -5   3 -35    5.98    1.35
   5  -3  35    5.31    1.03
   5  -3  35    8.25    1.41
   5  -3  35    4.08    1.18
   5  -3  35    7.64    1.45
   5  -3  35    4.87    1.24
   5  -3  35    6.85    1.20
   5  -3  35    7.15    1.63
   5  -3  35    7.31    1.39
   2  -5 -38    7.48    1.51
   2  -5 -38    4.25    1.44
   2  -5 -38    4.48    1.84
   5  -3  38    7.05    1.58
   2   3  38   10.27    1.75
   2   3  38   13.90    1.50
   2   3  38   12.14    1.48
   2   3  38    8.73    1.75
   2   3  38    9.86    1.49
   2   3  35   26.62    2.03
   2   3  35   33.89    2.77
   2   3  35   30.85    2.04
   2   3  35   28.01    3.27
   2   3  35   30.18    2.17
   2   3  35   31.29    2.15
   3  -5  35   30.14    2.42
   3  -5  35   30.34    3.05
   3  -5  35   34.44    2.78
   3  -5  35   28.55    2.08
   3  -5  35   30.05    2.47
   5  -2 -35   29.53    2.65
   5  -2 -35   31.69    2.34
  -3   5 -35   26.23    2.37
  -3   5 -35   35.09    3.08
   2   3  32   42.32    3.25
   2   3  32   40.71    2.67
   2   3  32   40.99    2.49
   2   3  32   43.59    3.06
   2   3  32   44.02    2.44
   2   3  32   42.04    2.49
   2   3  32   42.26    2.58
   2   3  32   44.64    3.10
   3  -5  32   41.55    2.54
   3  -5  32   43.74    2.86
   3  -5  32   38.15    2.47
   3  -5  32   40.19    2.93
   3  -5  32   37.84    2.15
   3  -5  32   44.23    2.81
   3  -5  32   36.42    2.50
   3  -5  32   40.68    2.18
   5  -2 -32   43.37    2.99
   5  -2 -32   43.06    2.66
   5  -2 -32   44.91    3.35
   5  -2 -32   42.72    2.46
   5  -2 -32   44.51    2.55
   5  -2 -32   45.44    2.38
   5  -2 -32   48.84    2.85
  -3   5 -32   38.36    2.52
  -3   5 -32   43.65    2.49
  -3   5 -32   42.01    2.59
  -3   5 -32   38.92    2.67
  -3   5 -32   38.80    2.84
  -3   5 -32   42.23    2.54
  -3   5 -32   39.01    2.61
   2   3  29  238.41    8.80
   2   3  29  237.30    8.77
   2   3  29  231.00    8.90
   2   3  29  246.26    9.85
   2   3  29  237.08    9.63
   2   3  29  256.50   11.23
   2   3  29  240.97   10.39
   2   3  29  257.31    7.96
   2   3  29  257.03    8.23
   2   3  29  262.10    9.59
   3  -5  29  237.55    9.04
   3  -5  29  244.19   10.11
   3  -5  29  236.93    8.83
   3  -5  29  227.54    9.20
   3  -5  29  236.40   10.00
   3  -5  29  243.29    9.50
   3  -5  29  241.22    9.27
   3  -5  29  230.19    8.35
   5  -2 -29  246.10    8.70
   5  -2 -29  250.27    8.65
   5  -2 -29  272.85   10.94
   5  -2 -29  261.42    9.31
   5  -2 -29  255.92   10.60
   5  -2 -29  261.88    9.68
   5  -2 -29  257.43   10.88
   5  -2 -29  269.29   10.70
  -3   5 -29  247.40   10.12
  -3   5 -29  243.54    9.68
  -3   5 -29  246.81   10.34
  -3   5 -29  254.46   10.32
  -3   5 -29  253.54    9.51
  -3   5 -29  252.49    9.33
  -3   5 -29  246.97    9.06
  -3   5 -29  234.73    8.89
   2   3  26  116.55    4.69
   2   3  26  118.03    4.94
   2   3  26  119.98    4.97
   2   3  26  120.47    5.41
   2   3  26  122.73    5.41
   2   3  26  118.40    6.08
   2   3  26  119.11    4.87
   2   3  26  118.62    4.29
   2   3  26  112.13    3.76
   3  -5  26  122.14    5.17
   3  -5  26  117.66    4.90
   3  -5  26  121.15    4.87
   3  -5  26  112.41    5.13
   3  -5  26  112.10    4.70
   3  -5  26  114.29    5.37
   3  -5  26  113.12    4.96
   3  -5  26  110.49    4.33
   5  -2 -26   89.27    4.58
   5  -2 -26   91.80    4.28
   5  -2 -26   92.55    4.06
   5  -2 -26   94.15    3.75
   5  -2 -26   92.11    3.11
   5  -2 -26   90.14    3.09
   5  -2 -26   87.88    4.36
   5  -2 -26   85.69    3.39
   5  -2 -26   80.50    3.91
   5  -2 -26   88.22    3.79
  -3   5 -26   81.73    4.02
  -3   5 -26   88.75    4.00
  -3   5 -26   87.05    4.11
  -3   5 -26   84.30    4.20
  -3   5 -26   85.35    3.69
  -3   5 -26   88.38    3.98
  -3   5 -26   86.31    3.92
  -3   5 -26   84.05    3.61
   2   3  23  295.12   10.64
   2   3  23  294.07   10.49
   2   3  23  288.51   10.24
   2   3  23  288.57   10.05
   2   3  23  298.30    9.82
   2   3  23  305.56   11.94
   2   3  23  301.02   11.74
   2   3  23  291.63   12.12
   2   3  23  298.61   11.11
   2   3  23  296.88   12.08
   2   3  23  293.45    9.10
   2   3  23  281.68    8.73
   2   3  23  295.12    9.50
   2   3  23  291.41    8.94
   3  -5  23  297.16   10.36
   3  -5  23  295.03   11.60
   3  -5  23  353.99   12.83
   3  -5  23  306.27   11.13
   3  -5  23  377.16   14.59
   3  -5  23  322.18    9.88
   3  -5  23  299.07   10.59
   3  -5  23  294.97   11.19
   5  -2 -23  278.47    9.60
   5  -2 -23  272.91    9.72
   5  -2 -23  281.65   11.11
   5  -2 -23  269.69    8.98
   5  -2 -23  274.95    8.64
   5  -2 -23  269.42    8.31
   5  -2 -23  274.27   10.70
   5  -2 -23  277.67   11.11
  -3   5 -23  277.70   10.94
  -3   5 -23  269.42   10.53
  -3   5 -23  278.87   10.75
  -3   5 -23  267.50    9.49
  -3   5 -23  273.06    9.87
  -3   5 -23  254.03    7.80
  -3   5 -23  259.07    7.96
  -3   5 -23  297.13   10.57
  -3   5 -23  280.32   10.09
   2   3  20  232.51    8.37
   2   3  20  259.01   10.25
   2   3  20  247.86    8.19
   2   3  20  259.78    8.12
   2   3  20  256.01    8.33
   2   3  20  270.00   10.11
   2   3  20  264.66    9.44
   2   3  20  280.79    9.96
   2   3  20  250.06   10.37
   2   3  20  254.80    9.26
   2   3  20  253.38   10.34
   2   3  20  256.72    7.99
   2   3  20  256.75    8.13
   2   3  20  271.49   10.62
   3  -5  20  252.46    9.88
   3  -5  20  255.02    9.86
   3  -5  20  267.35    9.70
   3  -5  20  271.83    8.41
   3  -5  20  258.91   10.05
   3  -5  20  256.04    9.25
   3  -5  20  259.65    8.10
   5  -2 -20  226.12    8.99
   5  -2 -20  227.07    9.22
   5  -2 -20  232.48    8.27
   5  -2 -20  237.30    9.45
   5  -2 -20  231.71    7.98
   5  -2 -20  239.80    7.65
   5  -2 -20  229.45    7.81
   5  -2 -20  239.09    8.24
   5  -2 -20  243.32    7.53
   5  -2 -20  231.43    7.10
   5  -2 -20  228.40    7.13
  -3   5 -20  230.22    9.28
  -3   5 -20  232.39    9.08
  -3   5 -20  228.34    7.16
  -3   5 -20  237.30    8.65
  -3   5 -20  244.16    7.67
  -3   5 -20  215.09    7.88
  -3   5 -20  223.18    8.79
   2   3  17  501.03   19.31
   2   3  17  498.25   17.02
   2   3  17  500.72   17.44
   2   3  17  519.88   19.55
   2   3  17  521.11   19.92
   2   3  17  504.43   17.21
   2   3  17  514.93   17.79
   2   3  17  512.15   16.36
   2   3  17  503.50   18.95
   2   3  17  495.47   15.26
   2   3  17  482.50   14.69
   3  -5  17  521.73   17.63
   3  -5  17  523.58   15.89
   3  -5  17  487.75   16.52
   3  -5  17  508.14   15.46
   3  -5  17  473.23   17.65
   5  -2 -17  491.15   16.40
   5  -2 -17  500.41   16.88
   5  -2 -17  526.36   16.02
   5  -2 -17  493.62   14.87
   5  -2 -17  496.71   14.92
   5  -2 -17  519.26   15.75
   5  -2 -17  539.34   20.17
   5  -2 -17  507.52   19.13
  -3   5 -17  515.55   19.23
  -3   5 -17  507.83   18.85
  -3   5 -17  520.18   19.28
  -3   5 -17  534.39   19.91
  -3   5 -17  536.25   16.28
  -3   5 -17  528.22   16.00
  -3   5 -17  553.86   16.82
   2   3  14 1426.18   51.99
   2   3  14 1386.64   50.91
   2   3  14 1423.40   42.29
   2   3  14 1438.54   42.50
   2   3  14 1417.84   44.54
   2   3  14 1434.52   47.57
   2   3  14 1483.01   49.11
   2   3  14 1383.55   43.15
   2   3  14 1455.22   48.31
   2   3  14 1407.33   42.04
   2   3  14 1396.83   41.92
   2   3  14 1379.22   50.35
   2   3  14 1440.08   52.79
   3  -5  14 1432.67   47.66
   3  -5  14 1434.21   47.45
   3  -5  14 1423.40   42.47
   3  -5  14 1401.16   41.82
   3  -5  14 1477.14   48.74
   3  -5  14 1386.33   45.96
   3  -5  14 1377.06   49.98
   3  -5  14 1512.98   44.45
   3  -5  14 1459.54   42.84
   3  -5  14 1415.68   51.31
   3  -5  14 1407.64   51.09
   3  -5  14 1347.10   48.93
   5  -2 -14 1549.12   50.94
   5  -2 -14 1510.20   49.79
   5  -2 -14 1418.15   51.62
   5  -2 -14 1445.95   52.67
   5  -2 -14 1417.53   41.73
   5  -2 -14 1445.33   42.72
   5  -2 -14 1489.50   54.27
   5  -2 -14 1547.89   56.53
   5  -2 -14 1436.68   44.70
   5  -2 -14 1441.32   45.01
  -3   5 -14 1428.34   51.86
  -3   5 -14 1489.81   54.09
  -3   5 -14 1515.76   44.51
  -3   5 -14 1468.18   53.32
  -3   5 -14 1389.73   41.45
  -3   5 -14 1472.20   43.25
  -3   5 -14 1543.87   56.06
  -3   5 -14 1436.06   47.38
  -3   5 -14 1536.77   50.84
  -3   5 -14 1476.52   48.99
  -3   5 -14 1458.62   48.22
   2   3  11  834.64   25.10
   2   3  11  827.54   24.64
   2   3  11  836.19   30.73
   2   3  11  859.66   31.85
   2   3  11  905.38   28.69
   2   3  11  837.11   26.35
   2   3  11  831.55   27.98
   2   3  11  841.13   28.16
   2   3  11  857.81   31.69
   2   3  11  889.00   32.62
   2   3  11  836.81   25.18
   2   3  11  825.68   25.00
   3  -5  11  846.07   28.37
   3  -5  11  861.20   31.32
   3  -5  11  825.99   25.67
   3  -5  11  829.08   25.81
   3  -5  11  794.79   26.60
   3  -5  11  824.14   30.05
   3  -5  11  815.80   29.81
   3  -5  11  832.79   27.74
   3  -5  11  809.62   29.45
   3  -5  11  838.35   27.84
   3  -5  11  846.07   25.39
   3  -5  11  826.30   24.80
   3  -5  11  847.93   24.98
   3  -5  11  832.79   24.55
   5  -2 -11  857.50   28.38
   5  -2 -11  844.22   27.96
   5  -2 -11  854.41   25.74
   5  -2 -11  922.68   34.01
   5  -2 -11  871.09   31.91
   5  -2 -11  846.38   30.98
   5  -2 -11  864.29   25.91
   5  -2 -11  883.75   32.43
   5  -2 -11  820.43   25.71
   5  -2 -11  838.35   26.42
   5  -2 -11  859.66   25.60
   5  -2 -11  841.13   24.93
  -3   5 -11  876.34   27.28
  -3   5 -11  833.41   30.36
  -3   5 -11  865.22   31.54
  -3   5 -11  883.44   27.46
  -3   5 -11  830.01   24.49
  -3   5 -11  857.19   25.25
  -3   5 -11  862.44   31.48
  -3   5 -11  831.55   30.25
  -3   5 -11  834.95   25.01
  -3   5 -11  841.75   27.94
  -3   5 -11  854.11   28.49
  -3   5 -11  896.11   26.88
  -3   5 -11  856.27   28.55
  -3   5 -11  854.41   28.61
   2   3   8 1053.65   38.58
   2   3   8 1069.40   35.55
   2   3   8 1116.35   33.27
   2   3   8 1092.88   39.88
   2   3   8 1103.07   32.68
   2   3   8 1097.20   40.19
   2   3   8 1118.83   40.81
   2   3   8 1104.62   34.75
   2   3   8 1051.80   34.94
   2   3   8 1158.06   36.20
   2   3   8 1088.24   36.08
   2   3   8 1058.29   35.25
   2   3   8 1141.07   34.32
   2   3   8 1049.33   31.45
   3  -5   8 1070.32   38.95
   3  -5   8 1016.58   36.85
   3  -5   8 1109.87   40.25
   3  -5   8 1026.47   30.67
   3  -5   8 1068.47   33.08
   3  -5   8 1053.34   32.65
   3  -5   8 1081.14   32.31
   3  -5   8 1116.97   40.50
   3  -5   8 1117.28   32.87
   3  -5   8 1103.69   32.47
   3  -5   8 1057.05   35.06
   3  -5   8 1032.03   34.35
   3  -5   8 1078.67   35.89
   3  -5   8 1051.80   34.78
   5  -2  -8  994.34   36.23
   5  -2  -8 1020.60   33.61
   5  -2  -8 1132.42   41.39
   5  -2  -8  963.75   35.09
   5  -2  -8  960.97   31.63
   5  -2  -8 1011.64   30.38
   5  -2  -8 1013.49   31.63
   5  -2  -8 1020.29   30.15
   5  -2  -8 1041.91   30.87
   5  -2  -8  974.57   30.55
   5  -2  -8 1023.69   30.65
  -3   5  -8  993.41   29.69
  -3   5  -8  990.01   35.96
  -3   5  -8  967.77   35.18
  -3   5  -8  984.76   28.99
  -3   5  -8  982.91   29.41
  -3   5  -8  981.67   28.90
  -3   5  -8  986.92   35.86
  -3   5  -8  948.01   34.38
  -3   5  -8  998.35   33.24
  -3   5  -8 1039.13   34.50
  -3   5  -8  994.96   33.02
  -3   5  -8  998.97   30.95
  -3   5  -8 1078.05   33.45
  -3   5  -8  986.31   32.65
   2   3   5  414.85   13.33
   2   3   5  417.01   14.11
   2   3   5  439.87   14.94
   2   3   5  412.38   12.56
   2   3   5  426.59   13.08
   2   3   5  388.28   12.67
   2   3   5  458.40   16.99
   2   3   5  430.61   15.98
   2   3   5  408.98   15.24
   2   3   5  414.23   14.12
   2   3   5  440.80   14.90
   2   3   5  417.94   15.65
   2   3   5  446.67   13.66
   2   3   5  419.48   12.93
   3  -5   5  423.50   15.56
   3  -5   5  420.10   15.48
   3  -5   5  415.16   12.63
   3  -5   5  404.66   12.71
   3  -5   5  399.40   13.50
   3  -5   5  415.47   14.22
   3  -5   5  410.83   12.89
   3  -5   5  400.02   13.70
   3  -5   5  423.81   14.36
   3  -5   5  418.56   12.53
   3  -5   5  410.52   12.26
   3  -5   5  415.16   15.30
   3  -5   5  416.39   12.64
   3  -5   5  439.56   16.35
   5  -2  -5  399.71   13.46
   5  -2  -5  427.82   13.68
   5  -2  -5  402.49   12.19
   5  -2  -5  390.14   14.37
   5  -2  -5  403.11   13.43
   5  -2  -5  417.32   12.69
   5  -2  -5  393.22   12.57
   5  -2  -5  385.50   14.26
   5  -2  -5  397.24   14.84
   5  -2  -5  409.60   13.61
   5  -2  -5  419.79   14.01
   5  -2  -5  419.17   12.93
   5  -2  -5  422.26   12.92
  -3   5  -5  390.44   11.68
  -3   5  -5  411.45   12.30
  -3   5  -5  388.59   14.44
  -3   5  -5  416.70   15.42
  -3   5  -5  374.38   13.79
  -3   5  -5  417.94   14.20
  -3   5  -5  382.41   11.69
  -3   5  -5  402.18   12.65
  -3   5  -5  427.52   13.41
  -3   5  -5  415.78   12.64
  -3   5  -5  392.92   13.39
  -3   5  -5  408.05   14.97
  -3   5  -5  407.44   13.87
  -3   5  -5  436.47   14.78
   5  -2  -2 3441.11  100.76
   5  -2  -2 3765.46  116.42
   5  -2  -2 3549.23  127.86
   5  -2  -2 3379.34   98.94
   5  -2  -2 3468.92  102.99
   5  -2  -2 3481.28  103.33
   5  -2  -2 3478.19  113.86
   5  -2  -2 3629.54  118.80
   5  -2  -2 3336.09  120.44
   5  -2  -2 3595.56  117.97
   5  -2  -2 3543.05  116.24
   5  -2  -2 3654.25  112.90
   5  -2  -2 3370.07  121.43
   5  -2  -2 3644.99  131.53
  -3   5  -2 3410.22  101.13
  -3   5  -2 3580.12  106.14
  -3   5  -2 3651.17  131.69
  -3   5  -2 3601.74  111.14
  -3   5  -2 3107.50  112.13
  -3   5  -2 3462.74  101.23
  -3   5  -2 3555.41  103.98
  -3   5  -2 3580.12  129.31
  -3   5  -2 3505.98  115.31
  -3   5  -2 3456.56  113.68
  -3   5  -2 3475.10  107.28
  -3   5  -2 3518.34  115.41
  -3   5  -2 3320.64  108.89
   2   3  -4  114.91    4.04
   2   3  -4  112.19    4.07
   2   3  -4  113.64    4.37
   2   3  -4  113.52    4.25
   2   3  -4  110.25    3.70
   2   3  -4  117.51    4.02
   2   3  -4  112.93    4.19
   2   3  -4  113.21    4.05
   2   3  -4  115.56    3.85
   2   3  -4  122.36    4.16
   2   3  -4  115.50    4.20
   2   3  -4  113.98    4.28
   2   3  -4  111.08    3.96
   2   3  -4  117.85    4.26
   3  -5  -4  112.07    3.83
   3  -5  -4  110.06    3.83
   3  -5  -4  121.34    4.94
   3  -5  -4  113.40    4.76
   3  -5  -4  116.55    4.61
   3  -5  -4  113.92    4.78
   3  -5  -4  107.31    4.14
   3  -5  -4  119.95    3.91
   3  -5  -4  116.55    3.86
   3  -5  -4  119.85    4.49
   3  -5  -4  111.05    4.15
   3  -5  -4  109.97    3.58
   3  -5  -4  114.51    4.94
   3  -5  -4  123.81    4.07
   5  -2   4  187.53    7.18
   5  -2   4  186.05    6.53
   5  -2   4  194.79    6.76
   5  -2   4  185.03    7.05
   5  -2   4  185.61    5.88
   5  -2   4  189.69    6.05
   5  -2   4  175.88    5.71
   5  -2   4  185.52    5.91
   5  -2   4  180.18    6.87
   5  -2   4  171.22    5.71
   5  -2   4  189.51    6.62
   5  -2   4  195.47    6.77
   5  -2   4  187.38    7.14
   5  -2   4  172.30    5.81
  -3   5   4  182.22    7.27
  -3   5   4  185.80    7.30
  -3   5   4  181.14    7.19
  -3   5   4  166.80    6.60
  -3   5   4  182.03    5.70
  -3   5   4  183.51    6.52
  -3   5   4  173.29    6.22
  -3   5   4  180.39    6.00
  -3   5   4  180.73    5.94
  -3   5   4  176.38    5.53
  -3   5   4  181.69    6.57
  -3   5   4  181.41    6.64
  -3   5   4  177.09    5.58
  -3   5   4  180.02    5.66
   2   3  -7  301.36    9.80
   2   3  -7  283.91    8.79
   2   3  -7  287.15    8.79
   2   3  -7  287.52    9.40
   2   3  -7  286.50    9.58
   2   3  -7  278.72    9.53
   2   3  -7  281.62    9.56
   2   3  -7  305.65    9.58
   2   3  -7  289.37    8.96
   3  -5  -7  277.54    9.59
   3  -5  -7  283.47    9.21
   3  -5  -7  305.41    9.46
   3  -5  -7  299.44   10.34
   3  -5  -7  278.99   10.80
   3  -5  -7  290.79   11.18
   3  -5  -7  284.12   11.02
   3  -5  -7  285.85   10.04
   3  -5  -7  294.35   10.42
   3  -5  -7  280.07   10.96
   3  -5  -7  292.40    9.00
   3  -5  -7  262.77    8.05
   5  -2   7  186.48    6.56
   5  -2   7  199.86    7.68
   5  -2   7  204.43    7.16
   5  -2   7  185.40    5.92
   5  -2   7  204.43    6.60
   5  -2   7  184.01    7.10
   5  -2   7  210.73    8.01
   5  -2   7  199.58    6.33
   5  -2   7  196.77    6.52
   5  -2   7  184.78    6.22
   5  -2   7  193.34    6.82
   5  -2   7  207.95    7.25
   5  -2   7  205.29    7.85
   5  -2   7  191.45    6.14
  -3   5   7  201.28    6.35
  -3   5   7  186.17    7.48
  -3   5   7  195.22    6.12
  -3   5   7  202.23    7.93
  -3   5   7  192.41    7.85
  -3   5   7  198.96    7.93
  -3   5   7  200.10    7.06
  -3   5   7  189.45    6.79
  -3   5   7  200.38    6.63
  -3   5   7  191.61    6.00
  -3   5   7  208.72    6.51
  -3   5   7  196.92    7.06
  -3   5   7  177.06    6.61
   2   3 -10  712.63   23.44
   2   3 -10  704.90   23.27
   2   3 -10  681.42   25.04
   2   3 -10  690.69   22.93
   2   3 -10  717.88   21.34
   2   3 -10  717.26   21.40
   2   3 -10  728.07   21.91
   2   3 -10  713.86   21.60
   2   3 -10  692.55   21.79
   2   3 -10  721.89   22.77
   3  -5 -10  695.64   23.34
   3  -5 -10  674.01   22.55
   3  -5 -10  695.02   21.89
   3  -5 -10  740.43   23.31
   3  -5 -10  717.26   26.70
   3  -5 -10  729.00   27.01
   3  -5 -10  708.92   23.91
   3  -5 -10  705.21   26.27
   3  -5 -10  721.89   24.35
   3  -5 -10  698.42   20.98
   3  -5 -10  723.13   21.77
   3  -5 -10  692.85   20.70
   3  -5 -10  717.26   21.33
   5  -2  10  627.68   19.09
   5  -2  10  618.10   20.78
   5  -2  10  673.08   20.36
   5  -2  10  674.32   22.59
   5  -2  10  637.26   21.33
   5  -2  10  676.48   24.90
   5  -2  10  688.53   25.34
   5  -2  10  652.09   20.57
   5  -2  10  636.64   20.11
   5  -2  10  618.41   18.52
   5  -2  10  654.87   19.63
   5  -2  10  673.70   24.72
  -3   5  10  649.31   24.13
  -3   5  10  639.73   24.00
  -3   5  10  626.14   21.33
  -3   5  10  658.87   22.21
  -3   5  10  639.11   23.89
  -3   5  10  648.69   19.38
  -3   5  10  638.49   21.54
  -3   5  10  677.41   20.18
  -3   5  10  637.57   20.18
  -3   5  10  655.18   20.68
  -3   5  10  636.64   19.21
  -3   5  10  653.32   19.66
  -3   5  10  654.25   21.92
   2   3 -13  475.39   17.34
   2   3 -13  532.23   19.34
   2   3 -13  496.09   14.88
   2   3 -13  506.59   15.15
   2   3 -13  507.21   16.03
   2   3 -13  498.87   15.13
   2   3 -13  502.58   15.37
   2   3 -13  537.48   17.15
   3  -5 -13  490.84   14.86
   3  -5 -13  509.99   19.42
   3  -5 -13  496.09   15.81
   3  -5 -13  522.04   19.81
   3  -5 -13  493.93   14.83
   3  -5 -13  473.23   14.41
   3  -5 -13  463.34   15.65
   3  -5 -13  493.62   16.78
   3  -5 -13  493.31   16.88
   3  -5 -13  504.43   19.07
   3  -5 -13  538.72   16.29
   3  -5 -13  506.28   17.40
   5  -2  13  480.95   18.14
   5  -2  13  473.54   16.14
   5  -2  13  444.82   16.66
   5  -2  13  459.94   15.65
   5  -2  13  456.24   17.04
   5  -2  13  454.08   16.90
   5  -2  13  442.96   14.12
   5  -2  13  434.31   13.16
   5  -2  13  442.04   13.46
   5  -2  13  421.96   13.02
   5  -2  13  428.44   14.56
   5  -2  13  468.59   14.94
   5  -2  13  455.93   13.93
  -3   5  13  478.17   14.45
  -3   5  13  474.46   14.37
  -3   5  13  446.05   13.51
  -3   5  13  457.78   17.34
  -3   5  13  438.64   13.41
  -3   5  13  434.31   16.49
  -3   5  13  441.11   17.01
  -3   5  13  406.82   13.99
  -3   5  13  453.47   15.51
  -3   5  13  426.90   13.68
  -3   5  13  433.39   15.20
  -3   5  13  435.55   14.77
   2   3 -16   43.09    1.55
   2   3 -16   39.94    1.64
   2   3 -16   41.02    1.85
   2   3 -16   40.59    1.48
   2   3 -16   42.81    1.86
   2   3 -16   40.84    1.60
   2   3 -16   41.79    1.61
   2   3 -16   43.18    1.76
   2   3 -16   43.06    1.81
   2   3 -16   42.54    1.79
   2   3 -16   39.32    1.78
   2   3 -16   41.42    1.69
   2   3 -16   42.94    1.63
   3  -5 -16   37.81    1.93
   3  -5 -16   38.43    1.79
   3  -5 -16   36.57    2.27
   3  -5 -16   41.82    1.88
   3  -5 -16   41.76    2.52
   3  -5 -16   39.94    2.59
   3  -5 -16   45.59    2.48
   3  -5 -16   38.89    2.31
   3  -5 -16   42.50    2.21
   3  -5 -16   42.20    1.99
   3  -5 -16   39.26    1.58
   3  -5 -16   42.32    1.69
   3  -5 -16   41.18    1.84
   5  -2  16   74.17    3.09
   5  -2  16   78.74    3.60
   5  -2  16   81.61    3.56
   5  -2  16   83.19    3.85
   5  -2  16   83.37    3.43
   5  -2  16   67.25    3.11
   5  -2  16   81.21    3.32
   5  -2  16   74.20    3.14
   5  -2  16   75.06    2.80
   5  -2  16   78.77    2.83
   5  -2  16   83.25    2.97
  -3   5  16   81.80    2.87
  -3   5  16   84.85    3.57
  -3   5  16   74.17    2.75
  -3   5  16   78.68    3.73
  -3   5  16   77.93    2.95
  -3   5  16   81.21    3.25
  -3   5  16   76.79    4.02
  -3   5  16   73.86    2.70
  -3   5  16   74.78    3.77
  -3   5  16   79.48    3.30
  -3   5  16   78.92    3.66
  -3   5  16   73.27    2.52
  -3   5  16   79.29    3.13
  -3   5  16   83.83    3.90
   2   3 -19  463.34   15.55
   2   3 -19  466.43   15.63
   2   3 -19  451.61   16.78
   2   3 -19  453.16   16.65
   2   3 -19  438.02   14.05
   2   3 -19  409.91   12.93
   2   3 -19  479.41   16.00
   2   3 -19  452.23   15.19
   2   3 -19  428.13   15.77
   2   3 -19  461.80   17.14
   2   3 -19  441.73   13.34
   2   3 -19  445.12   13.54
   3  -5 -19  464.27   17.72
   3  -5 -19  465.50   15.14
   3  -5 -19  451.92   17.44
   3  -5 -19  456.85   15.73
   3  -5 -19  471.68   18.36
   3  -5 -19  452.23   17.36
   3  -5 -19  473.23   16.64
   3  -5 -19  446.98   15.12
   3  -5 -19  441.73   15.22
   3  -5 -19  435.86   13.33
   3  -5 -19  456.24   13.91
   3  -5 -19  441.11   13.52
   3  -5 -19  455.31   13.78
   5  -2  19  429.37   13.22
   5  -2  19  442.96   15.25
   5  -2  19  404.35   15.46
   5  -2  19  398.48   14.99
   5  -2  19  420.10   16.12
   5  -2  19  443.27   13.98
   5  -2  19  427.21   13.00
   5  -2  19  441.42   16.65
   5  -2  19  422.26   14.61
   5  -2  19  450.69   15.57
   5  -2  19  416.09   14.31
   5  -2  19  425.35   12.86
   5  -2  19  422.88   12.73
  -3   5  19  434.31   16.58
  -3   5  19  436.47   14.86
  -3   5  19  426.59   16.86
  -3   5  19  429.99   14.11
  -3   5  19  428.13   14.91
  -3   5  19  416.09   12.66
  -3   5  19  429.99   13.08
  -3   5  19  427.21   13.08
  -3   5  19  435.55   15.01
  -3   5  19  423.19   16.17
  -3   5  19  430.30   13.28
  -3   5  19  427.82   16.67
   2   3 -22  261.11    8.55
   2   3 -22  274.92   10.35
   2   3 -22  271.98    8.67
   2   3 -22  278.13   10.46
   2   3 -22  276.61   10.62
   2   3 -22  265.28    9.15
   2   3 -22  272.72    9.41
   2   3 -22  336.08   13.00
   2   3 -22  280.41    9.50
   2   3 -22  267.87    9.18
   3  -5 -22  263.52   11.01
   3  -5 -22  275.84    9.94
   3  -5 -22  263.89    9.04
   3  -5 -22  265.99   10.69
   3  -5 -22  279.30    8.63
   3  -5 -22  278.28    9.93
   3  -5 -22  287.92   10.74
   3  -5 -22  268.64    8.28
   3  -5 -22  284.92    9.54
   3  -5 -22  275.44   11.20
   3  -5 -22  286.35    9.16
   3  -5 -22  270.53   10.82
   3  -5 -22  281.40    8.78
   5  -2  22  260.40   10.55
   5  -2  22  264.97   10.41
   5  -2  22  259.28   10.06
   5  -2  22  290.08   11.63
   5  -2  22  259.41    9.35
   5  -2  22  260.43    9.46
   5  -2  22  248.08    9.03
   5  -2  22  271.15    8.26
   5  -2  22  260.80    7.93
   5  -2  22  254.00    8.22
   5  -2  22  256.78    8.17
   5  -2  22  256.91    9.15
   5  -2  22  274.05    8.57
   5  -2  22  258.85    7.97
  -3   5  22  269.29   11.43
  -3   5  22  257.09   10.27
  -3   5  22  259.87   10.76
  -3   5  22  252.83    7.92
  -3   5  22  256.91    7.98
  -3   5  22  246.44    7.64
  -3   5  22  249.16    8.09
  -3   5  22  252.86   10.09
  -3   5  22  249.22    8.65
  -3   5  22  268.71    9.80
  -3   5  22  261.66    9.35
  -3   5  22  248.30    8.32
  -3   5  22  248.85    9.50
   2   3 -25   23.83    1.36
   2   3 -25   26.25    1.44
   2   3 -25   28.78    1.35
   2   3 -25   25.65    1.14
   2   3 -25   25.15    1.62
   2   3 -25   24.22    1.41
   2   3 -25   27.30    1.85
   2   3 -25   27.20    1.58
   2   3 -25   26.25    1.06
   2   3 -25   25.97    1.12
   3  -5 -25   29.43    2.10
   3  -5 -25   28.59    1.60
   3  -5 -25   24.84    1.32
   3  -5 -25   29.24    1.81
   3  -5 -25   26.52    2.22
   3  -5 -25   31.57    2.64
   3  -5 -25   27.40    1.67
   3  -5 -25   26.44    1.77
   3  -5 -25   28.21    2.01
   3  -5 -25   26.93    2.16
   3  -5 -25   25.45    1.45
   3  -5 -25   27.24    1.84
   5  -2  25   13.18    1.51
   5  -2  25   10.81    1.21
   5  -2  25   14.04    1.32
   5  -2  25   11.99    1.08
   5  -2  25   13.82    1.62
   5  -2  25   12.12    1.28
   5  -2  25   10.37    1.16
   5  -2  25   11.90    1.11
  -3   5  25   11.19    1.23
  -3   5  25   12.54    1.77
  -3   5  25   14.46    1.38
  -3   5  25   12.22    1.03
  -3   5  25   13.90    1.74
  -3   5  25   11.95    1.09
  -3   5  25   11.12    1.53
  -3   5  25   12.86    0.97
  -3   5  25   12.86    1.07
  -3   5  25    9.30    1.16
  -3   5  25   11.27    1.08
   2   3 -28  209.03    7.59
   2   3 -28  193.80    8.11
   2   3 -28  194.42    7.12
   2   3 -28  204.61    8.39
   2   3 -28  209.12    8.29
   3  -5 -28  200.41    9.17
   3  -5 -28  197.29    7.44
   3  -5 -28  195.93    8.03
   3  -5 -28  185.27    8.16
   3  -5 -28  205.32    6.90
   3  -5 -28  208.51    6.76
   3  -5 -28  209.49    7.59
   3  -5 -28  201.34    8.43
   5  -2  28  220.46    8.39
   5  -2  28  214.07    7.96
   5  -2  28  224.32    9.06
   5  -2  28  221.23    8.80
   5  -2  28  213.29    8.15
   5  -2  28  213.45    8.01
   5  -2  28  211.97    8.99
  -3   5  28  209.59    7.69
  -3   5  28  219.26    7.62
  -3   5  28  222.59    9.12
  -3   5  28  224.85    7.23
  -3   5  28  222.69    7.45
  -3   5  28  213.23    7.71
  -3   5  28  224.72    8.27
  -3   5  28  222.62    8.98
  -3   5  28  224.57   10.05
   2   3 -31   34.23    2.44
   2   3 -31   36.39    2.06
   2   3 -31   34.91    2.07
   2   3 -31   29.37    2.18
   2   3 -31   33.61    2.05
   3  -5 -31   36.60    2.77
   3  -5 -31   32.93    2.27
   3  -5 -31   34.53    2.14
   3  -5 -31   31.29    2.91
   3  -5 -31   32.99    2.34
   3  -5 -31   36.94    2.37
   3  -5 -31   32.87    1.84
   3  -5 -31   32.28    2.00
   3  -5 -31   31.88    2.13
   3  -5 -31   34.50    1.53
   3  -5 -31   33.08    1.58
   5  -2  31   35.99    2.74
   5  -2  31   37.69    2.40
   5  -2  31   35.71    2.39
   5  -2  31   35.62    2.11
   5  -2  31   36.39    2.35
   5  -2  31   35.80    2.66
   5  -2  31   36.97    2.19
   5  -2  31   38.18    2.30
  -3   5  31   39.42    1.76
  -3   5  31   35.31    1.70
  -3   5  31   35.06    2.26
  -3   5  31   32.87    2.63
  -3   5  31   37.10    2.41
  -3   5  31   35.12    1.98
  -3   5  31   38.46    2.92
  -3   5  31   37.56    2.17
  -3   5  31   35.92    2.08
  -3   5  31   40.56    3.17
  -3   5  31   36.33    2.31
   3  -5 -34   29.74    2.68
   3  -5 -34   27.62    2.18
   3  -5 -34   33.24    2.44
   3  -5 -34   30.32    2.13
   3  -5 -34   32.80    2.54
   3  -5 -34   30.75    2.08
   3  -5 -34   27.05    2.95
   5  -2  34   38.77    2.51
   5  -2  34   39.04    2.53
   5  -2  34   39.79    2.32
   5  -2  34   34.91    2.97
   5  -2  34   36.51    2.40
   5  -2  34   41.61    2.78
   5  -2  34   37.62    2.35
   5  -2  34   40.16    2.95
  -3   5  34   40.28    2.67
  -3   5  34   39.76    3.00
  -3   5  34   40.22    2.52
  -3   5  34   38.30    2.28
  -3   5  34   35.18    2.16
  -3   5  34   40.93    3.18
  -3   5  34   39.14    2.33
  -3   5  34   39.63    2.53
  -3   5  34   41.73    3.39
   3  -5 -37   16.83    2.86
   3  -5 -37   16.36    1.83
   3  -5 -37   16.70    2.15
   5  -2  37   20.49    1.69
   5  -2  37   20.40    2.43
   5  -2  37   20.52    1.91
   5  -2  37   19.28    2.17
  -3   5  37   17.83    2.09
  -3   5  37   17.17    1.63
  -3   5  37   19.22    2.57
   1   4  39   -0.58    0.79
   1   4  39    0.30    0.87
   1   4  39    2.20    1.14
   1   4  36   48.77    3.46
   1   4  36   52.23    3.97
   1   4  36   48.84    2.92
   1   4  36   50.20    3.69
   1   4  36   55.76    3.06
   1   4  36   53.87    2.95
   4  -5  36   53.07    3.83
   4  -5  36   52.57    3.31
   4  -5  36   54.06    3.55
   4  -5  36   52.33    3.42
   1   4  33   69.97    3.80
   1   4  33   63.76    3.86
   1   4  33   70.18    3.67
   1   4  33   69.35    4.48
   1   4  33   66.54    2.91
   1   4  33   67.40    3.66
   1   4  33   69.16    3.30
   1   4  33   69.81    4.13
   4  -5  33   67.71    3.66
   4  -5  33   68.24    3.57
   4  -5  33   63.63    3.84
   4  -5  33   63.63    3.47
   4  -5  33   63.01    4.08
   4  -5  33   72.50    3.95
   4  -5  33   66.72    3.17
   5  -1 -33   67.00    4.15
   5  -1 -33   65.05    3.41
   5  -1 -33   58.01    3.00
   5  -1 -33   66.41    3.42
   5  -1 -33   67.03    3.87
  -4   5 -33   72.78    3.75
  -4   5 -33   63.23    3.61
  -4   5 -33   64.00    3.75
  -4   5 -33   67.06    3.61
  -4   5 -33   68.64    3.84
  -4   5 -33   61.69    3.36
  -4   5 -33   64.68    3.28
   1   4  30  135.67    5.86
   1   4  30  134.34    5.41
   1   4  30  127.58    5.60
   1   4  30  143.64    6.86
   1   4  30  142.22    6.44
   1   4  30  137.99    6.10
   1   4  30  133.26    6.79
   1   4  30  137.40    5.50
   1   4  30  135.21    5.73
   1   4  30  142.13    5.18
   1   4  30  131.10    4.63
   1   4  30  142.59    4.66
   4  -5  30  139.93    6.18
   4  -5  30  137.31    6.49
   4  -5  30  124.43    5.40
   4  -5  30  133.23    5.54
   4  -5  30  126.37    5.92
   4  -5  30  137.74    5.82
   4  -5  30  142.90    6.12
   4  -5  30  135.36    5.30
   5  -1 -30  145.96    6.61
   5  -1 -30  130.98    6.22
   5  -1 -30  129.43    5.60
   5  -1 -30  136.32    5.92
   5  -1 -30  135.39    5.03
   5  -1 -30  145.53    5.57
   5  -1 -30  141.60    5.27
  -4   5 -30  131.13    5.92
  -4   5 -30  138.61    6.53
  -4   5 -30  138.76    5.86
  -4   5 -30  145.80    5.92
  -4   5 -30  129.43    5.50
  -4   5 -30  135.92    5.45
  -4   5 -30  138.36    5.97
  -4   5 -30  140.52    6.40
   1   4  27  106.11    5.41
   1   4  27  101.04    4.83
   1   4  27   96.62    4.51
   1   4  27   99.19    4.48
   1   4  27   89.09    3.80
   1   4  27  100.95    3.79
   1   4  27   96.90    3.80
   1   4  27  103.30    3.58
   1   4  27   95.17    4.26
   4  -5  27   96.68    4.47
   4  -5  27   93.38    4.64
   4  -5  27   96.10    4.32
   4  -5  27  101.47    4.28
   4  -5  27   90.88    4.36
   4  -5  27  101.91    4.40
   4  -5  27   95.51    4.33
   4  -5  27  103.05    4.13
   5  -1 -27   79.97    3.27
   5  -1 -27   73.52    3.50
   5  -1 -27   81.21    3.96
   5  -1 -27   77.53    3.29
   5  -1 -27   76.82    3.02
   5  -1 -27   76.08    3.97
  -4   5 -27   77.63    4.05
  -4   5 -27   74.69    3.75
  -4   5 -27   74.38    3.59
  -4   5 -27   73.83    3.41
  -4   5 -27   76.64    3.68
  -4   5 -27   79.85    3.53
  -4   5 -27   75.43    3.61
  -4   5 -27   78.71    4.05
   1   4  24   44.45    2.25
   1   4  24   43.96    2.47
   1   4  24   45.53    1.89
   1   4  24   46.27    2.66
   1   4  24   50.63    2.26
   1   4  24   46.77    2.57
   1   4  24   43.80    2.94
   1   4  24   47.35    2.35
   1   4  24   47.94    2.93
   1   4  24   46.27    2.38
   1   4  24   41.70    3.02
   1   4  24   46.46    1.67
   1   4  24   44.76    1.73
   4  -5  24   50.50    2.72
   4  -5  24   43.71    2.47
   4  -5  24   44.85    2.14
   4  -5  24   48.13    2.74
   4  -5  24   45.69    2.30
   4  -5  24   46.33    2.66
   4  -5  24   43.86    2.23
   4  -5  24   47.14    2.56
   4  -5  24   46.33    1.64
   5  -1 -24   70.15    3.54
   5  -1 -24   79.76    3.74
   5  -1 -24   68.33    3.46
   5  -1 -24   73.42    2.79
   5  -1 -24   71.76    2.93
   5  -1 -24   70.18    2.41
   5  -1 -24   72.99    2.61
   5  -1 -24   73.42    2.93
   5  -1 -24   68.51    3.05
  -4   5 -24   75.90    3.78
  -4   5 -24   68.58    3.47
  -4   5 -24   75.93    3.50
  -4   5 -24   71.66    2.36
  -4   5 -24   70.24    2.32
  -4   5 -24   76.98    3.68
  -4   5 -24   82.01    3.63
  -4   5 -24   70.24    3.28
  -4   5 -24   74.66    3.42
  -4   5 -24   74.94    3.25
   1   4  21  632.93   18.99
   1   4  21  674.32   20.62
   1   4  21  654.25   25.11
   1   4  21  650.23   22.65
   1   4  21  691.93   23.68
   1   4  21  686.06   22.33
   1   4  21  651.47   22.10
   1   4  21  646.22   21.95
   1   4  21  657.64   25.00
   1   4  21  665.98   24.86
   1   4  21  637.57   19.41
   1   4  21  623.97   18.81
   1   4  21  646.22   24.19
   4  -5  21  631.39   21.29
   4  -5  21  655.79   24.19
   4  -5  21  655.48   22.39
   4  -5  21  646.53   24.03
   4  -5  21  666.90   24.88
   4  -5  21  658.25   22.59
   4  -5  21  655.79   22.16
   4  -5  21  654.25   19.83
   4  -5  21  667.52   20.12
   5  -1 -21  623.97   18.82
   5  -1 -21  640.35   23.69
   5  -1 -21  644.05   21.38
   5  -1 -21  665.36   19.97
   5  -1 -21  670.92   20.17
   5  -1 -21  631.70   18.85
   5  -1 -21  624.28   20.19
   5  -1 -21  654.56   24.44
   5  -1 -21  661.04   22.15
   5  -1 -21  643.13   24.08
  -4   5 -21  625.21   23.20
  -4   5 -21  644.98   23.99
  -4   5 -21  660.73   24.66
  -4   5 -21  641.58   21.97
  -4   5 -21  641.58   21.78
  -4   5 -21  694.40   20.97
  -4   5 -21  624.59   21.18
  -4   5 -21  665.05   20.19
  -4   5 -21  635.10   21.66
   1   4  18  606.37   20.56
   1   4  18  618.10   21.14
   1   4  18  637.57   20.74
   1   4  18  625.52   19.15
   1   4  18  613.47   19.49
   1   4  18  619.65   21.46
   1   4  18  634.17   23.72
   1   4  18  639.42   24.24
   1   4  18  673.39   25.09
   1   4  18  630.46   21.37
   1   4  18  621.50   23.78
   1   4  18  667.83   20.09
   1   4  18  595.86   18.24
   1   4  18  627.06   18.96
   4  -5  18  643.44   22.02
   4  -5  18  619.65   21.11
   4  -5  18  588.76   21.84
   4  -5  18  599.26   18.22
   4  -5  18  615.63   18.62
   4  -5  18  592.15   17.62
   4  -5  18  630.46   18.71
   5  -1 -18  573.62   21.46
   5  -1 -18  580.42   19.36
   5  -1 -18  560.64   20.86
   5  -1 -18  576.71   21.33
   5  -1 -18  569.91   18.89
   5  -1 -18  579.18   17.29
   5  -1 -18  570.22   17.16
   5  -1 -18  620.88   18.78
   5  -1 -18  578.87   17.53
   5  -1 -18  601.11   19.36
   5  -1 -18  584.43   21.81
  -4   5 -18  621.81   18.48
  -4   5 -18  566.20   16.87
  -4   5 -18  600.80   22.34
  -4   5 -18  581.03   21.63
  -4   5 -18  615.32   18.72
   1   4  15  547.37   18.60
   1   4  15  556.01   19.02
   1   4  15  536.56   17.10
   1   4  15  534.70   18.55
   1   4  15  560.33   17.18
   1   4  15  545.83   16.47
   1   4  15  538.41   20.58
   1   4  15  550.77   18.72
   1   4  15  545.83   16.58
   1   4  15  538.41   16.58
   1   4  15  520.49   19.53
   1   4  15  535.94   20.08
   1   4  15  532.54   20.20
   4  -5  15  535.32   18.34
   4  -5  15  535.01   18.06
   4  -5  15  537.18   18.14
   4  -5  15  521.73   17.79
   4  -5  15  538.72   19.95
   4  -5  15  546.13   16.66
   4  -5  15  543.04   16.47
   4  -5  15  514.62   18.95
   4  -5  15  529.76   15.78
   4  -5  15  522.04   15.59
   4  -5  15  527.60   19.56
   5  -1 -15  635.71   21.09
   5  -1 -15  609.15   18.17
   5  -1 -15  608.53   20.10
   5  -1 -15  616.25   22.73
   5  -1 -15  613.16   18.50
   5  -1 -15  595.24   22.01
   5  -1 -15  600.19   18.97
   5  -1 -15  613.16   19.62
   5  -1 -15  584.12   21.66
   5  -1 -15  604.51   22.56
   5  -1 -15  623.05   18.91
   5  -1 -15  606.37   18.30
  -4   5 -15  621.50   18.86
  -4   5 -15  624.90   23.13
  -4   5 -15  615.02   18.59
  -4   5 -15  626.14   23.10
  -4   5 -15  602.35   17.96
  -4   5 -15  613.47   22.63
  -4   5 -15  579.49   19.84
  -4   5 -15  593.70   19.98
  -4   5 -15  567.44   19.36
  -4   5 -15  569.91   19.20
  -4   5 -15  621.19   18.39
   1   4  12  716.02   26.51
   1   4  12  702.12   21.26
   1   4  12  687.60   23.42
   1   4  12  676.17   21.37
   1   4  12  698.42   22.38
   1   4  12  675.86   22.83
   1   4  12  692.55   21.06
   1   4  12  679.88   20.53
   1   4  12  646.83   21.78
   1   4  12  692.55   25.66
   1   4  12  662.58   19.86
   4  -5  12  685.75   25.08
   4  -5  12  707.37   25.87
   4  -5  12  690.07   23.08
   4  -5  12  662.58   22.44
   4  -5  12  686.99   20.33
   4  -5  12  679.88   24.98
   4  -5  12  680.81   25.02
   4  -5  12  678.95   20.50
   4  -5  12  686.68   20.68
   4  -5  12  700.89   23.45
   4  -5  12  699.65   20.76
   4  -5  12  672.16   20.98
   4  -5  12  626.45   21.11
   5  -1 -12  608.22   20.10
   5  -1 -12  622.43   20.57
   5  -1 -12  622.43   22.94
   5  -1 -12  575.78   18.41
   5  -1 -12  591.85   18.68
   5  -1 -12  611.31   18.52
   5  -1 -12  611.00   18.59
   5  -1 -12  596.48   21.99
   5  -1 -12  586.59   17.72
   5  -1 -12  613.78   22.56
   5  -1 -12  583.20   17.42
   5  -1 -12  660.11   24.49
  -4   5 -12  600.50   22.14
  -4   5 -12  585.67   21.55
  -4   5 -12  571.77   21.07
  -4   5 -12  614.40   22.55
  -4   5 -12  602.97   18.82
  -4   5 -12  612.23   18.50
  -4   5 -12  582.27   18.23
  -4   5 -12  600.50   17.90
  -4   5 -12  599.88   17.76
  -4   5 -12  598.95   20.15
  -4   5 -12  604.20   18.30
  -4   5 -12  605.44   20.46
  -4   5 -12  586.59   19.69
  -4   5 -12  593.70   20.12
   1   4   9  856.27   28.57
   1   4   9  840.82   26.41
   1   4   9  852.25   27.01
   1   4   9  858.11   28.72
   1   4   9  842.37   25.05
   1   4   9  878.50   26.35
   1   4   9  831.55   30.68
   1   4   9  853.49   28.47
   1   4   9  862.75   26.07
   1   4   9  851.63   25.60
   1   4   9  785.52   26.52
   1   4   9  819.20   30.34
   4  -5   9  831.55   25.81
   4  -5   9  829.70   30.23
   4  -5   9  819.51   25.47
   4  -5   9  792.94   29.01
   4  -5   9  788.92   26.39
   4  -5   9  850.71   31.01
   4  -5   9  817.03   27.37
   4  -5   9  846.07   28.17
   4  -5   9  810.55   29.52
   4  -5   9  833.10   24.62
   4  -5   9  829.39   24.49
   4  -5   9  849.78   25.51
   4  -5   9  851.94   25.60
   5  -1  -9  785.83   23.73
   5  -1  -9  884.37   29.21
   5  -1  -9  818.89   26.93
   5  -1  -9  826.61   24.58
   5  -1  -9  835.57   30.39
   5  -1  -9  830.01   26.19
   5  -1  -9  827.23   25.97
   5  -1  -9  849.47   25.35
   5  -1  -9  827.85   30.19
  -4   5  -9  820.74   29.88
  -4   5  -9  793.56   26.38
  -4   5  -9  814.56   29.76
  -4   5  -9  814.87   29.78
  -4   5  -9  795.72   29.03
  -4   5  -9  803.44   23.76
  -4   5  -9  841.44   28.06
  -4   5  -9  821.36   25.51
  -4   5  -9  824.76   24.34
  -4   5  -9  837.73   26.06
  -4   5  -9  801.28   26.82
  -4   5  -9  819.20   24.60
  -4   5  -9  798.50   26.65
  -4   5  -9  859.96   25.81
   1   4   6  485.89   15.65
   1   4   6  520.49   17.66
   1   4   6  502.58   16.99
   1   4   6  509.99   15.38
   1   4   6  512.46   15.60
   1   4   6  498.25   15.87
   1   4   6  471.06   17.72
   1   4   6  509.37   18.90
   1   4   6  473.54   17.70
   1   4   6  487.75   16.68
   1   4   6  513.39   17.30
   1   4   6  510.92   19.00
   1   4   6  539.34   16.52
   1   4   6  505.66   15.40
   4  -5   6  489.60   14.83
   4  -5   6  454.39   16.74
   4  -5   6  483.73   17.79
   4  -5   6  482.19   16.26
   4  -5   6  479.71   16.34
   4  -5   6  500.72   15.70
   4  -5   6  518.33   16.20
   4  -5   6  464.58   15.80
   4  -5   6  482.50   16.20
   4  -5   6  487.13   14.53
   4  -5   6  509.06   15.18
   4  -5   6  513.70   18.85
   4  -5   6  459.02   17.04
   4  -5   6  473.54   14.40
   5  -1  -6  398.79   14.82
   5  -1  -6  444.82   16.35
   5  -1  -6  440.80   14.71
   5  -1  -6  453.16   14.99
   5  -1  -6  434.93   15.92
   5  -1  -6  439.56   13.52
   5  -1  -6  440.18   14.58
   5  -1  -6  462.72   14.18
   5  -1  -6  447.29   14.36
   5  -1  -6  470.14   15.01
   5  -1  -6  451.30   13.67
   5  -1  -6  447.60   13.62
   5  -1  -6  426.90   14.18
  -4   5  -6  419.48   12.75
  -4   5  -6  439.56   13.38
  -4   5  -6  431.22   15.91
  -4   5  -6  422.88   15.53
  -4   5  -6  453.77   13.54
  -4   5  -6  446.05   13.32
  -4   5  -6  438.95   16.29
  -4   5  -6  418.25   15.47
  -4   5  -6  486.20   16.51
  -4   5  -6  426.28   14.49
  -4   5  -6  449.76   15.23
  -4   5  -6  432.15   14.60
  -4   5  -6  433.69   13.62
  -4   5  -6  427.82   13.42
   1   4   3  440.49   13.31
   1   4   3  413.31   12.69
   1   4   3  422.26   15.63
   1   4   3  417.94   15.57
   1   4   3  416.09   14.10
   1   4   3  430.91   14.67
   1   4   3  447.60   15.27
   1   4   3  442.04   14.99
   1   4   3  416.39   13.50
   1   4   3  436.17   13.92
   1   4   3  416.70   12.87
   1   4   3  424.43   13.00
   1   4   3  418.25   15.54
   1   4   3  453.47   16.95
   4  -5   3  442.96   16.30
   4  -5   3  434.31   16.08
   4  -5   3  411.76   13.00
   4  -5   3  420.72   13.23
   4  -5   3  440.18   14.84
   4  -5   3  448.83   16.59
   4  -5   3  421.96   14.43
   4  -5   3  425.66   12.96
   4  -5   3  408.36   12.47
   4  -5   3  418.87   14.30
   4  -5   3  419.17   14.21
   4  -5   3  417.01   12.50
   4  -5   3  445.12   16.65
   4  -5   3  408.67   12.26
   5  -1  -3  552.62   20.13
   5  -1  -3  563.12   18.69
   5  -1  -3  545.83   18.06
   5  -1  -3  530.38   19.43
   5  -1  -3  557.55   16.80
   5  -1  -3  549.84   16.60
   5  -1  -3  518.02   15.86
   5  -1  -3  556.63   17.00
   5  -1  -3  566.51   20.73
   5  -1  -3  563.42   17.92
   5  -1  -3  543.97   18.03
   5  -1  -3  565.59   18.78
   5  -1  -3  517.09   18.93
   5  -1  -3  589.07   18.68
  -4   5  -3  582.89   21.47
  -4   5  -3  592.77   21.70
  -4   5  -3  566.51   20.85
  -4   5  -3  548.61   20.16
  -4   5  -3  582.27   17.33
  -4   5  -3  575.16   19.38
  -4   5  -3  558.17   18.79
  -4   5  -3  534.70   16.77
  -4   5  -3  540.88   16.94
  -4   5  -3  569.60   16.93
  -4   5  -3  576.71   19.44
  -4   5  -3  561.88   18.90
  -4   5  -3  551.39   16.70
  -4   5  -3  554.17   16.75
   1   4   0 2952.13   97.18
   1   4   0 2836.60   93.29
   1   4   0 2737.76   98.88
   1   4   0 2722.00   98.14
   1   4   0 2646.63   77.59
   1   4   0 2789.96   81.92
   1   4   0 2803.55  101.26
   1   4   0 2754.13   90.48
   1   4   0 2794.59   83.00
   1   4   0 2894.05   86.06
   1   4   0 2843.71   93.29
   1   4   0 2769.88  100.11
   1   4   0 2886.64   89.46
   1   4   0 2789.03   86.31
   4  -5   0 2713.35   83.87
   4  -5   0 2746.10   84.85
   4  -5   0 2763.71   90.94
   4  -5   0 2840.00   93.41
   4  -5   0 2776.68   91.12
   4  -5   0 2740.54   98.94
   4  -5   0 2893.13  104.59
   4  -5   0 2750.11   90.60
   4  -5   0 2720.46   79.60
   4  -5   0 2878.61   84.27
   4  -5   0 2652.50   95.85
   4  -5   0 2735.90   99.03
   4  -5   0 2786.87   82.72
   4  -5   0 2676.59   79.45
   5  -1   0 2576.81   84.45
   5  -1   0 2616.98   94.37
   5  -1   0 2810.34  101.26
   5  -1   0 2672.58   87.51
   5  -1   0 2917.22  105.33
   5  -1   0 2713.04   98.01
   5  -1   0 2772.05   91.03
   5  -1   0 2687.71   88.31
   5  -1   0 2719.22   79.79
   5  -1   0 2741.15   80.44
   5  -1   0 2674.13   82.88
   5  -1   0 2869.04   88.84
   5  -1   0 2806.33   83.46
   5  -1   0 2794.90   83.12
  -4   5   0 2647.87   77.53
  -4   5   0 2716.75   98.20
  -4   5   0 2682.77   96.96
  -4   5   0 2610.18   94.43
  -4   5   0 2787.48  100.82
  -4   5   0 2686.47   79.79
  -4   5   0 2752.28   81.67
  -4   5   0 2711.50   83.80
  -4   5   0 2694.51   88.72
  -4   5   0 2656.21   87.45
  -4   5   0 2721.69   89.39
  -4   5   0 2830.73   87.45
  -4   5   0 2704.08   88.87
   1   4  -3  672.77   20.19
   1   4  -3  653.32   19.49
   1   4  -3  664.43   24.29
   1   4  -3  688.53   25.07
   1   4  -3  668.76   24.26
   1   4  -3  669.38   24.36
   1   4  -3  690.38   21.88
   1   4  -3  673.70   21.23
   1   4  -3  640.66   21.41
   1   4  -3  688.53   23.05
   1   4  -3  676.17   20.54
   1   4  -3  667.83   20.17
   1   4  -3  647.14   21.64
   1   4  -3  669.07   22.24
   4  -5  -3  651.16   21.81
   4  -5  -3  576.09   19.61
   4  -5  -3  640.04   21.49
   4  -5  -3  656.10   24.39
   4  -5  -3  645.91   23.84
   4  -5  -3  700.58   21.98
   4  -5  -3  615.32   19.33
   4  -5  -3  622.74   22.92
   4  -5  -3  668.14   19.88
   4  -5  -3  673.39   24.93
   4  -5  -3  632.93   19.10
   4  -5  -3  590.61   17.83
   4  -5  -3  663.51   19.71
   4  -5  -3  676.48   22.71
   5  -1   3  585.98   21.45
   5  -1   3  606.67   22.23
   5  -1   3  648.07   23.74
   5  -1   3  597.10   19.88
   5  -1   3  552.93   18.48
   5  -1   3  557.86   20.44
   5  -1   3  588.76   19.64
   5  -1   3  547.99   18.33
   5  -1   3  575.78   17.39
   5  -1   3  539.96   16.33
   5  -1   3  581.65   18.46
   5  -1   3  617.49   19.58
   5  -1   3  576.09   17.55
   5  -1   3  569.29   17.40
  -4   5   3  555.09   20.63
  -4   5   3  597.72   17.80
  -4   5   3  598.02   17.81
  -4   5   3  556.63   20.62
  -4   5   3  561.57   20.82
  -4   5   3  554.17   16.75
  -4   5   3  559.72   20.82
  -4   5   3  579.80   17.51
  -4   5   3  579.80   19.64
  -4   5   3  582.27   19.65
  -4   5   3  543.97   18.31
  -4   5   3  568.06   19.12
  -4   5   3  595.86   18.70
  -4   5   3  575.16   18.14
   1   4  -6    6.39    0.64
   1   4  -6    6.55    0.66
   1   4  -6    5.91    0.26
   1   4  -6    6.18    0.63
   1   4  -6    7.00    0.61
   1   4  -6    6.43    0.63
   1   4  -6    4.95    0.61
   1   4  -6    5.75    0.58
   1   4  -6    6.71    0.61
   1   4  -6    6.05    0.48
   4  -5  -6    7.79    1.10
   4  -5  -6    8.09    0.94
   4  -5  -6    5.65    0.62
   4  -5  -6    6.80    0.63
   4  -5  -6    6.87    0.94
   4  -5  -6    5.29    0.83
   4  -5  -6    5.84    0.66
   4  -5  -6    5.15    0.77
   4  -5  -6    6.55    0.56
   4  -5  -6    6.15    0.56
   4  -5  -6    7.35    0.70
   4  -5  -6    6.11    0.57
   4  -5  -6    4.69    0.51
   4  -5  -6    4.88    0.81
   5  -1   6    4.79    0.60
   5  -1   6    5.43    0.63
   5  -1   6    4.87    0.62
   5  -1   6    6.54    0.70
   5  -1   6    7.65    0.69
   5  -1   6    5.23    0.62
   5  -1   6    5.63    0.66
   5  -1   6    6.05    0.69
   5  -1   6    5.95    0.59
   5  -1   6    5.83    0.62
   5  -1   6    4.87    0.63
   5  -1   6    6.01    0.62
   5  -1   6    4.93    0.55
   5  -1   6    6.15    0.67
  -4   5   6    6.19    0.52
  -4   5   6    4.14    0.74
  -4   5   6    5.24    0.80
  -4   5   6    5.04    0.81
  -4   5   6    5.64    0.89
  -4   5   6    5.16    0.49
  -4   5   6    5.20    0.52
  -4   5   6    5.94    0.79
  -4   5   6    4.15    0.51
  -4   5   6    4.59    0.60
  -4   5   6    4.57    0.70
  -4   5   6    7.70    0.65
  -4   5   6    4.50    0.60
   1   4  -9  441.11   14.87
   1   4  -9  521.11   17.37
   1   4  -9  430.91   15.62
   1   4  -9  426.28   13.62
   1   4  -9  453.47   13.60
   1   4  -9  443.89   13.47
   1   4  -9  472.61   17.21
   1   4  -9  437.71   13.98
   1   4  -9  448.21   13.64
   1   4  -9  453.16   13.92
   1   4  -9  442.34   14.82
   4  -5  -9  429.37   16.30
   4  -5  -9  447.91   15.43
   4  -5  -9  425.35   16.27
   4  -5  -9  446.98   16.93
   4  -5  -9  423.50   14.55
   4  -5  -9  444.82   16.75
   4  -5  -9  469.83   14.99
   4  -5  -9  436.47   14.83
   4  -5  -9  459.63   13.99
   4  -5  -9  440.49   13.43
   4  -5  -9  420.72   12.75
   4  -5  -9  444.20   13.38
   4  -5  -9  455.31   15.46
   4  -5  -9  461.80   14.75
   5  -1   9  429.06   14.53
   5  -1   9  421.65   14.30
   5  -1   9  450.07   15.33
   5  -1   9  439.26   16.37
   5  -1   9  442.65   13.49
   5  -1   9  429.37   13.13
   5  -1   9  479.10   14.74
   5  -1   9  459.33   14.10
   5  -1   9  465.81   17.28
   5  -1   9  457.16   14.68
   5  -1   9  440.80   16.42
   5  -1   9  421.03   15.81
   5  -1   9  473.54   16.02
   5  -1   9  467.05   14.98
  -4   5   9  458.09   17.28
  -4   5   9  438.64   16.52
  -4   5   9  430.30   16.41
  -4   5   9  441.73   16.75
  -4   5   9  443.58   13.36
  -4   5   9  425.66   14.52
  -4   5   9  447.91   15.15
  -4   5   9  457.78   14.60
  -4   5   9  438.02   13.95
  -4   5   9  428.44   12.90
  -4   5   9  442.96   15.32
  -4   5   9  442.04   13.40
  -4   5   9  421.96   12.82
  -4   5   9  446.36   15.24
   1   4 -12  699.65   25.39
   1   4 -12  687.29   22.86
   1   4 -12  653.32   21.59
   1   4 -12  648.69   19.38
   1   4 -12  702.74   20.85
   1   4 -12  659.18   23.91
   1   4 -12  668.45   21.02
   1   4 -12  738.58   24.60
   1   4 -12  667.52   20.12
   1   4 -12  680.19   20.64
   1   4 -12  688.22   23.01
   1   4 -12  665.36   20.97
   4  -5 -12  676.79   22.74
   4  -5 -12  653.32   21.86
   4  -5 -12  648.69   24.21
   4  -5 -12  671.23   21.23
   4  -5 -12  671.54   25.12
   4  -5 -12  618.10   20.98
   4  -5 -12  666.60   19.96
   4  -5 -12  670.30   22.72
   4  -5 -12  660.42   19.93
   4  -5 -12  660.73   19.97
   4  -5 -12  677.10   25.40
   4  -5 -12  673.70   20.10
   5  -1  12  771.00   28.31
   5  -1  12  700.27   23.52
   5  -1  12  728.69   24.40
   5  -1  12  773.17   23.46
   5  -1  12  711.08   21.52
   5  -1  12  716.95   26.44
   5  -1  12  796.64   29.49
   5  -1  12  721.89   21.64
   5  -1  12  733.32   27.01
   5  -1  12  714.17   22.56
   5  -1  12  707.68   22.41
   5  -1  12  750.01   22.50
   5  -1  12  699.65   23.48
   5  -1  12  700.58   23.45
  -4   5  12  773.78   25.93
  -4   5  12  797.57   29.53
  -4   5  12  750.32   28.02
  -4   5  12  704.59   26.44
  -4   5  12  735.80   21.93
  -4   5  12  738.58   23.26
  -4   5  12  712.94   23.93
  -4   5  12  731.47   21.98
  -4   5  12  740.12   22.27
  -4   5  12  748.77   22.31
  -4   5  12  718.80   24.42
  -4   5  12  748.77   25.00
   1   4 -15  193.96    5.92
   1   4 -15  202.27    6.28
   1   4 -15  198.74    7.35
   1   4 -15  185.92    6.95
   1   4 -15  198.40    7.45
   1   4 -15  193.25    7.24
   1   4 -15  200.10    6.59
   1   4 -15  198.56    6.43
   1   4 -15  189.51    6.65
   1   4 -15  169.03    5.86
   1   4 -15  197.60    6.20
   1   4 -15  200.75    6.47
   1   4 -15  192.53    6.60
   4  -5 -15  203.87    7.69
   4  -5 -15  191.70    7.23
   4  -5 -15  196.52    6.68
   4  -5 -15  185.24    6.34
   4  -5 -15  195.81    6.88
   4  -5 -15  178.51    6.49
   4  -5 -15  194.70    7.98
   4  -5 -15  192.78    6.22
   4  -5 -15  182.15    7.52
   4  -5 -15  190.22    6.09
   4  -5 -15  187.28    5.96
   4  -5 -15  183.21    7.66
   4  -5 -15  191.11    6.08
   5  -1  15  137.90    5.23
   5  -1  15  142.75    4.80
   5  -1  15  147.38    4.93
   5  -1  15  141.45    4.71
   5  -1  15  133.94    5.60
   5  -1  15  137.46    5.60
   5  -1  15  139.01    5.90
   5  -1  15  136.75    5.65
   5  -1  15  148.71    5.00
   5  -1  15  131.65    4.97
   5  -1  15  131.32    4.99
   5  -1  15  143.21    5.07
   5  -1  15  138.42    4.81
  -4   5  15  139.97    4.59
  -4   5  15  139.56    5.58
  -4   5  15  133.79    4.36
  -4   5  15  141.60    5.12
  -4   5  15  139.90    4.61
  -4   5  15  146.95    6.43
  -4   5  15  142.41    6.03
  -4   5  15  134.59    4.82
  -4   5  15  138.33    4.82
  -4   5  15  133.11    4.37
  -4   5  15  138.64    5.92
  -4   5  15  141.05    5.34
   1   4 -18  269.23    9.98
   1   4 -18  263.11    9.15
   1   4 -18  268.24    8.65
   1   4 -18  278.28    8.82
   1   4 -18  275.75    9.38
   1   4 -18  271.58    9.38
   1   4 -18  272.94    9.30
   1   4 -18  278.04   10.43
   1   4 -18  266.51   10.07
   1   4 -18  288.23    9.00
   1   4 -18  284.46    8.73
   1   4 -18  284.09   10.60
   4  -5 -18  278.87   11.13
   4  -5 -18  281.65    9.94
   4  -5 -18  277.29   10.16
   4  -5 -18  282.27    8.80
   4  -5 -18  264.54    9.09
   4  -5 -18  288.20   11.69
   4  -5 -18  287.40   11.44
   4  -5 -18  293.67    9.25
   4  -5 -18  279.24    8.67
   4  -5 -18  292.68    9.09
   4  -5 -18  265.37    9.46
   4  -5 -18  273.77   10.88
   5  -1  18  341.64   13.07
   5  -1  18  336.08   11.82
   5  -1  18  329.29   11.49
   5  -1  18  309.21   12.08
   5  -1  18  320.95    9.92
   5  -1  18  300.16    9.33
   5  -1  18  314.15    9.86
   5  -1  18  321.25    9.96
   5  -1  18  331.76   12.65
   5  -1  18  327.12   10.77
   5  -1  18  341.34   11.94
   5  -1  18  321.87   12.60
   5  -1  18  317.86   10.25
   5  -1  18  329.29   11.48
  -4   5  18  310.75   12.54
  -4   5  18  315.39   12.60
  -4   5  18  305.75   11.96
  -4   5  18  315.08   12.29
  -4   5  18  333.30   11.70
  -4   5  18  342.26   11.72
  -4   5  18  324.96   10.02
  -4   5  18  338.25   11.19
  -4   5  18  335.47   10.40
  -4   5  18  344.73   10.64
  -4   5  18  327.43   11.93
  -4   5  18  331.76   11.56
  -4   5  18  323.73    9.99
   1   4 -21  289.06   11.14
   1   4 -21  271.02    9.34
   1   4 -21  260.77    9.11
   1   4 -21  265.80    8.42
   1   4 -21  269.69    8.60
   1   4 -21  267.56   10.10
   1   4 -21  266.17    9.98
   1   4 -21  265.56    9.10
   1   4 -21  264.32    9.25
   1   4 -21  274.76    8.49
   1   4 -21  271.05    8.26
   1   4 -21  262.77   10.04
   4  -5 -21  257.68    8.73
   4  -5 -21  265.40    9.48
   4  -5 -21  250.27    8.64
   4  -5 -21  262.40    9.80
   4  -5 -21  254.99    8.69
   4  -5 -21  263.52    9.38
   4  -5 -21  263.24   10.56
   4  -5 -21  267.35   11.06
   4  -5 -21  261.63   10.53
   4  -5 -21  266.85    8.30
   4  -5 -21  271.30    8.45
   4  -5 -21  262.40   10.69
   4  -5 -21  253.29    8.00
   4  -5 -21  271.30    8.63
   5  -1  21  272.26    8.40
   5  -1  21  288.32   10.25
   5  -1  21  269.08    9.73
   5  -1  21  257.34   10.12
   5  -1  21  278.28   11.22
   5  -1  21  264.63    8.21
   5  -1  21  261.14    8.14
   5  -1  21  274.79    8.62
   5  -1  21  287.27   10.17
   5  -1  21  279.58   10.01
   5  -1  21  307.94   12.23
   5  -1  21  257.55   10.04
   5  -1  21  281.71    9.09
   5  -1  21  267.81    8.95
  -4   5  21  275.35    8.56
  -4   5  21  272.01    8.47
  -4   5  21  274.11    9.34
  -4   5  21  277.91    9.29
  -4   5  21  300.65   12.70
  -4   5  21  277.73   10.98
  -4   5  21  270.41   10.27
  -4   5  21  257.18    9.16
  -4   5  21  259.78    8.17
  -4   5  21  273.15    8.68
  -4   5  21  266.51   10.58
  -4   5  21  281.84   11.45
  -4   5  21  271.83    9.77
  -4   5  21  280.14    9.73
   1   4 -24  264.66   10.42
   1   4 -24  258.48    9.88
   1   4 -24  256.66    9.74
   1   4 -24  261.76    9.22
   1   4 -24  267.53    9.42
   1   4 -24  265.12    9.27
   1   4 -24  268.27    9.24
   1   4 -24  255.08    9.90
   4  -5 -24  273.74    9.80
   4  -5 -24  264.91    9.20
   4  -5 -24  262.10    8.42
   4  -5 -24  273.59    9.80
   4  -5 -24  254.71   10.31
   4  -5 -24  275.66   11.30
   4  -5 -24  285.85   10.81
   4  -5 -24  273.31   11.44
   4  -5 -24  271.21   10.90
   4  -5 -24  264.66    9.05
   4  -5 -24  265.18    8.40
   4  -5 -24  269.69    9.25
   5  -1  24  233.87    7.21
   5  -1  24  225.22    6.98
   5  -1  24  245.48    9.89
   5  -1  24  229.54    7.19
   5  -1  24  233.31    7.21
   5  -1  24  239.37   10.05
   5  -1  24  224.97    9.06
   5  -1  24  224.35    7.54
   5  -1  24  211.53    8.16
   5  -1  24  215.49    6.98
   5  -1  24  216.60    7.90
   5  -1  24  233.19    8.61
  -4   5  24  216.51    9.30
  -4   5  24  238.32    9.63
  -4   5  24  241.13    8.52
  -4   5  24  232.05    8.55
  -4   5  24  232.05    8.22
  -4   5  24  222.22    9.65
  -4   5  24  224.66    8.82
  -4   5  24  235.20    7.75
  -4   5  24  236.22    7.59
  -4   5  24  223.92    8.14
  -4   5  24  227.47    7.81
   1   4 -27  169.24    6.23
   1   4 -27  168.28    6.04
   1   4 -27  175.51    6.98
   1   4 -27  169.55    6.92
   1   4 -27  169.15    6.31
   1   4 -27  170.45    6.42
   1   4 -27  159.26    6.77
   1   4 -27  166.92    6.91
   4  -5 -27  169.58    6.45
   4  -5 -27  169.03    7.36
   4  -5 -27  164.55    7.73
   4  -5 -27  161.52    6.81
   4  -5 -27  168.62    5.64
   4  -5 -27  171.87    5.90
   4  -5 -27  171.84    7.69
   4  -5 -27  161.33    6.09
   4  -5 -27  152.93    7.03
   4  -5 -27  177.52    6.43
   4  -5 -27  162.23    6.24
   5  -1  27  164.64    6.95
   5  -1  27  178.94    6.89
   5  -1  27  168.31    6.93
   5  -1  27  174.77    7.61
   5  -1  27  178.97    5.98
   5  -1  27  179.59    5.84
   5  -1  27  170.26    6.53
   5  -1  27  182.19    7.17
   5  -1  27  175.08    6.71
  -4   5  27  171.37    6.14
  -4   5  27  171.62    7.65
  -4   5  27  170.88    5.71
  -4   5  27  170.38    6.54
  -4   5  27  190.87    6.50
  -4   5  27  178.79    7.52
  -4   5  27  174.25    6.57
  -4   5  27  180.27    6.74
  -4   5  27  169.80    7.15
  -4   5  27  191.89    7.96
  -4   5  27  171.31    7.96
   1   4 -30   60.76    3.25
   1   4 -30   66.01    3.59
   1   4 -30   68.42    2.92
   1   4 -30   62.15    2.53
   1   4 -30   66.38    3.22
   1   4 -30   62.00    2.97
   4  -5 -30   62.55    3.59
   4  -5 -30   65.36    3.18
   4  -5 -30   71.17    3.86
   4  -5 -30   63.57    2.77
   4  -5 -30   62.06    3.00
   4  -5 -30   64.03    3.08
   4  -5 -30   56.87    2.92
   4  -5 -30   62.46    2.58
   4  -5 -30   58.78    2.35
   4  -5 -30   63.69    3.46
   4  -5 -30   69.90    4.02
   5  -1  30   73.83    3.66
   5  -1  30   77.16    4.34
   5  -1  30   64.81    3.29
   5  -1  30   77.13    3.56
   5  -1  30   75.28    3.56
   5  -1  30   73.05    3.70
   5  -1  30   67.28    3.30
   5  -1  30   75.87    4.13
  -4   5  30   75.46    3.35
  -4   5  30   72.99    4.15
  -4   5  30   70.71    3.62
  -4   5  30   73.21    2.94
  -4   5  30   69.13    3.43
  -4   5  30   70.77    2.79
  -4   5  30   79.70    3.69
  -4   5  30   65.92    3.76
  -4   5  30   73.21    3.31
  -4   5  30   73.98    4.53
  -4   5  30   66.88    3.46
   1   4 -33   22.65    1.93
   1   4 -33   24.03    1.76
   1   4 -33   24.68    2.13
   4  -5 -33   25.21    2.05
   4  -5 -33   23.37    2.42
   4  -5 -33   26.99    2.03
   4  -5 -33   26.66    2.91
   4  -5 -33   25.47    2.22
   4  -5 -33   25.58    2.51
   4  -5 -33   22.94    1.99
   4  -5 -33   27.21    1.88
   5  -1  33   32.59    2.25
   5  -1  33   33.27    2.78
   5  -1  33   30.73    2.16
   5  -1  33   32.87    2.46
   5  -1  33   28.88    1.89
   5  -1  33   30.26    2.52
   5  -1  33   31.85    2.12
   5  -1  33   28.36    2.01
  -4   5  33   31.91    2.61
  -4   5  33   28.74    2.02
  -4   5  33   27.95    2.02
  -4   5  33   31.14    1.99
  -4   5  33   28.01    2.62
  -4   5  33   29.11    1.99
  -4   5  33   28.12    2.18
  -4   5  33   32.22    1.91
  -4   5  33   30.15    2.14
  -4   5  33   28.52    2.81
   4  -5 -36   45.53    3.14
   4  -5 -36   46.49    3.84
   4  -5 -36   31.45    3.68
   4  -5 -36   39.85    2.98
   5  -1  36   45.41    2.58
   5  -1  36   49.27    3.02
   5  -1  36   37.53    3.05
   5  -1  36   48.96    3.28
   5  -1  36   45.01    2.84
   5  -1  36   48.84    2.90
  -4   5  36   50.07    3.47
  -4   5  36   47.60    2.86
  -4   5  36   43.99    3.63
  -4   5  36   45.47    2.80
   5  -1  39   10.58    1.71
   5  -5  34   14.54    1.46
   5  -5  34   13.36    1.64
   5  -5  34   12.36    1.86
   5  -5  34   15.39    1.76
   5  -5  34   12.94    1.39
   5  -5  34   14.47    1.82
   5  -5  34   14.44    1.67
  -5   0  34   16.27    1.52
  -5   0  34   17.13    2.02
   5   0 -34   14.65    1.84
   5   0 -34   10.38    1.46
  -5   5 -34   15.33    1.78
  -5   5 -34   13.24    1.54
  -5   5 -34   13.55    1.85
  -5   5 -34   13.52    1.66
  -5   5 -34   14.28    1.63
  -5   5 -34   15.77    2.03
  -5   5 -34   15.61    1.84
   5  -5  31    7.26    1.35
   5  -5  31    7.23    1.36
   5  -5  31    7.87    1.35
   5  -5  31    6.67    1.72
   5  -5  31    9.58    1.32
   5  -5  31    9.00    1.07
   5  -5  31    8.25    1.36
  -5   0  31    7.31    1.10
  -5   0  31    7.75    1.55
  -5   0  31    6.39    0.96
  -5   0  31    6.66    0.96
  -5   0  31    6.00    1.25
   5   0 -31    8.00    1.04
   5   0 -31    6.72    1.13
   5   0 -31    5.18    1.03
   5   0 -31    7.17    1.42
   5   0 -31    6.69    1.11
  -5   5 -31    6.04    1.31
  -5   5 -31    9.05    1.42
  -5   5 -31    8.24    1.27
  -5   5 -31    7.64    1.38
  -5   5 -31    7.13    1.23
  -5   5 -31    7.23    1.36
   5  -5  28   31.60    2.37
   5  -5  28   30.80    2.12
   5  -5  28   28.69    1.93
   5  -5  28   30.37    1.85
   5  -5  28   27.46    2.08
   5  -5  28   30.37    2.12
   5  -5  28   29.17    2.08
   5  -5  28   29.10    1.74
  -5   0  28   30.65    1.71
  -5   0  28   31.32    2.30
  -5   0  28   32.03    1.94
  -5   0  28   32.22    2.02
  -5   0  28   30.02    2.14
   5   0 -28   37.87    2.24
   5   0 -28   39.08    2.53
   5   0 -28   35.15    2.51
   5   0 -28   35.06    2.12
  -5   5 -28   37.16    2.30
  -5   5 -28   38.77    2.45
  -5   5 -28   39.11    2.43
  -5   5 -28   32.93    2.16
  -5   5 -28   35.15    2.53
  -5   5 -28   37.78    2.63
  -5   5 -28   38.64    2.26
  -5   5 -28   38.21    2.49
   5  -5  25   25.91    1.86
   5  -5  25   25.29    1.84
   5  -5  25   25.85    1.61
   5  -5  25   24.07    1.82
   5  -5  25   24.23    1.88
   5  -5  25   23.65    1.61
   5  -5  25   24.00    1.73
   5  -5  25   30.80    1.82
   5  -5  25   23.88    1.05
   5  -5  25   26.10    1.09
  -5   0  25   23.86    1.40
  -5   0  25   27.55    1.88
  -5   0  25   23.11    1.81
  -5   0  25   22.16    1.50
  -5   0  25   24.58    1.50
   5   0 -25   27.47    1.66
   5   0 -25   28.56    1.97
   5   0 -25   26.95    1.82
   5   0 -25   26.41    1.70
  -5   5 -25   26.73    1.87
  -5   5 -25   26.47    1.08
  -5   5 -25   29.13    2.03
  -5   5 -25   29.26    2.11
  -5   5 -25   23.68    1.02
  -5   5 -25   28.75    2.04
  -5   5 -25   27.12    1.79
  -5   5 -25   27.43    1.94
  -5   5 -25   30.47    1.88
  -5   5 -25   25.48    1.76
   5  -5  22  301.14   10.96
   5  -5  22  305.53   11.64
   5  -5  22  297.59   11.65
   5  -5  22  298.83   10.47
   5  -5  22  288.79    9.08
   5  -5  22  353.38   13.79
   5  -5  22  299.72   11.79
   5  -5  22  309.21   10.93
   5  -5  22  281.74   10.22
   5  -5  22  288.45    8.93
  -5   0  22  295.86   11.13
  -5   0  22  288.97   11.28
  -5   0  22  296.11    9.22
  -5   0  22  293.05    8.87
  -5   0  22  292.52   11.44
  -5   0  22  308.59    9.44
  -5   0  22  298.36    9.08
  -5   0  22  297.00   10.21
   5   0 -22  289.65    8.80
   5   0 -22  293.73   11.13
   5   0 -22  291.51    9.97
   5   0 -22  302.29    9.21
   5   0 -22  297.25   11.58
   5   0 -22  311.06    9.45
   5   0 -22  370.67   14.43
   5   0 -22  300.49    9.32
  -5   5 -22  307.88   12.07
  -5   5 -22  293.73   11.46
  -5   5 -22  295.18   11.40
  -5   5 -22  306.92   11.99
  -5   5 -22  310.44    9.64
  -5   5 -22  312.60    9.84
  -5   5 -22  320.64   11.57
  -5   5 -22  303.34   10.76
  -5   5 -22  298.15   10.74
  -5   5 -22  299.23   10.70
   5  -5  19  147.07    5.46
   5  -5  19  146.55    4.77
   5  -5  19  145.56    4.89
   5  -5  19  154.97    6.06
   5  -5  19  154.10    5.79
   5  -5  19  160.34    6.19
   5  -5  19  145.03    5.99
   5  -5  19  149.79    6.19
   5  -5  19  156.58    4.81
   5  -5  19  154.72    4.86
  -5   0  19  145.34    5.66
  -5   0  19  160.47    6.51
  -5   0  19  148.68    4.98
  -5   0  19  148.24    4.68
  -5   0  19  151.66    6.12
  -5   0  19  152.47    4.96
  -5   0  19  155.03    4.97
  -5   0  19  137.03    5.69
  -5   0  19  161.27    5.89
   5   0 -19  155.62    6.33
   5   0 -19  153.98    6.27
   5   0 -19  154.85    5.00
   5   0 -19  149.33    4.76
   5   0 -19  141.73    5.26
   5   0 -19  144.78    5.85
   5   0 -19  145.62    5.71
   5   0 -19  143.12    4.56
   5   0 -19  156.79    5.25
  -5   5 -19  149.26    6.18
  -5   5 -19  146.14    6.24
  -5   5 -19  151.85    6.18
  -5   5 -19  156.85    6.09
  -5   5 -19  158.34    5.14
  -5   5 -19  155.56    4.77
  -5   5 -19  159.70    5.03
  -5   5 -19  160.96    6.16
  -5   5 -19  162.51    5.45
   5  -5  16  107.00    4.22
   5  -5  16   98.69    4.08
   5  -5  16  100.39    4.24
   5  -5  16  105.58    4.34
   5  -5  16  103.39    3.66
   5  -5  16  106.01    4.28
   5  -5  16  101.97    3.44
   5  -5  16  110.12    3.52
   5  -5  16  101.75    4.36
  -5   0  16  105.83    3.51
  -5   0  16  106.08    3.66
  -5   0  16  104.16    3.56
  -5   0  16  107.77    4.26
  -5   0  16  107.25    4.41
  -5   0  16  105.83    3.77
  -5   0  16  110.37    3.96
  -5   0  16  109.94    4.27
   5   0 -16  124.49    5.01
   5   0 -16  124.36    4.12
   5   0 -16  123.87    5.16
   5   0 -16  115.62    4.73
   5   0 -16  114.39    3.76
   5   0 -16  119.64    4.14
   5   0 -16  118.87    4.01
   5   0 -16  116.95    4.62
   5   0 -16  123.10    4.32
   5   0 -16  123.59    4.70
  -5   5 -16  121.68    5.06
  -5   5 -16  122.60    5.16
  -5   5 -16  114.02    4.49
  -5   5 -16  117.29    4.65
  -5   5 -16  117.51    3.92
  -5   5 -16  118.22    3.73
  -5   5 -16  121.71    4.06
  -5   5 -16  116.15    4.59
  -5   5 -16  116.05    4.49
  -5   5 -16  123.99    4.28
   5  -5  13  131.10    4.21
   5  -5  13  130.26    4.28
   5  -5  13  136.54    5.43
   5  -5  13  118.68    4.61
   5  -5  13  128.10    5.25
   5  -5  13  129.18    5.12
   5  -5  13  144.78    5.33
   5  -5  13  133.51    4.50
   5  -5  13  134.40    4.40
   5  -5  13  132.30    4.20
   5  -5  13  130.79    4.28
  -5   0  13  127.42    5.00
  -5   0  13  129.03    4.99
  -5   0  13  121.43    4.87
  -5   0  13  137.90    5.51
  -5   0  13  135.02    4.52
  -5   0  13  133.51    4.51
  -5   0  13  131.50    4.60
  -5   0  13  128.16    4.19
  -5   0  13  130.30    4.86
  -5   0  13  139.59    4.77
   5   0 -13  114.14    4.61
   5   0 -13  107.81    4.49
   5   0 -13  114.57    3.88
   5   0 -13  115.13    3.95
   5   0 -13  120.87    4.19
   5   0 -13  118.19    3.95
   5   0 -13  109.72    4.32
   5   0 -13  108.08    4.30
   5   0 -13  112.90    4.01
   5   0 -13  108.33    4.09
  -5   5 -13  112.47    4.42
  -5   5 -13  112.01    4.67
  -5   5 -13  114.76    4.71
  -5   5 -13  107.59    3.72
  -5   5 -13  108.92    3.53
  -5   5 -13  117.85    3.94
  -5   5 -13  103.79    3.52
  -5   5 -13  104.44    4.15
  -5   5 -13  108.21    4.15
  -5   5 -13  121.80    4.19
  -5   5 -13  115.90    4.70
  -5   5 -13  104.10    3.98
   5  -5  10   78.24    3.06
   5  -5  10   76.17    3.03
   5  -5  10   77.78    2.72
   5  -5  10   74.66    2.52
   5  -5  10   78.68    2.83
   5  -5  10   71.76    3.03
   5  -5  10   75.06    3.24
   5  -5  10   74.78    2.54
   5  -5  10   74.20    2.59
   5  -5  10   79.51    3.29
   5  -5  10   79.60    3.46
  -5   0  10   84.17    3.32
  -5   0  10   81.98    3.31
  -5   0  10   79.88    3.34
  -5   0  10   77.16    2.93
  -5   0  10   78.61    2.90
  -5   0  10   86.80    3.48
  -5   0  10   76.98    2.85
  -5   0  10   71.97    2.75
  -5   0  10   74.04    2.66
   5   0 -10  105.49    4.08
   5   0 -10  103.02    4.17
   5   0 -10   88.31    3.20
   5   0 -10   88.84    3.11
   5   0 -10   90.26    3.21
   5   0 -10   88.90    3.58
   5   0 -10   88.50    3.29
   5   0 -10   87.57    3.16
  -5   5 -10   86.74    3.59
  -5   5 -10   91.03    3.18
  -5   5 -10   90.14    3.84
  -5   5 -10   95.02    3.98
  -5   5 -10   90.54    3.86
  -5   5 -10   91.46    3.01
  -5   5 -10   89.24    3.06
  -5   5 -10   92.24    3.57
  -5   5 -10   90.78    3.20
  -5   5 -10   90.88    3.82
  -5   5 -10   92.02    3.56
  -5   5 -10   96.38    3.21
   5  -5   7 1215.51   36.33
   5  -5   7 1173.19   42.69
   5  -5   7 1231.57   36.88
   5  -5   7 1202.54   37.38
   5  -5   7 1229.72   40.93
   5  -5   7 1230.34   40.77
   5  -5   7 1142.00   37.93
   5  -5   7 1188.63   36.85
   5  -5   7 1234.36   40.81
   5  -5   7 1143.85   41.58
   5  -5   7 1183.07   34.87
   5  -5   7 1179.98   34.75
   5  -5   7 1238.06   44.98
   5  -5   7 1223.85   44.45
  -5   0   7 1215.51   40.03
  -5   0   7 1195.74   35.86
  -5   0   7 1193.58   43.25
  -5   0   7 1177.51   42.75
  -5   0   7 1230.96   40.50
  -5   0   7 1250.73   41.02
  -5   0   7 1214.27   43.86
  -5   0   7 1380.46   45.35
  -5   0   7 1199.76   36.02
  -5   0   7 1199.45   43.43
  -5   0   7 1147.56   36.02
  -5   0   7 1219.84   36.14
  -5   0   7 1237.75   36.73
  -5   0   7 1191.11   37.22
   5   0  -7 1247.64   40.99
   5   0  -7 1273.58   45.96
   5   0  -7 1229.72   36.39
   5   0  -7 1222.62   40.13
   5   0  -7 1221.07   38.18
   5   0  -7 1229.10   38.52
   5   0  -7 1258.14   41.39
   5   0  -7 1290.88   38.70
   5   0  -7 1243.31   37.31
   5   0  -7 1282.54   42.23
   5   0  -7 1234.66   36.60
   5   0  -7 1382.93   50.10
  -5   5  -7 1247.33   36.79
  -5   5  -7 1276.36   37.56
  -5   5  -7 1239.92   37.10
  -5   5  -7 1241.46   45.04
  -5   5  -7 1274.51   46.33
  -5   5  -7 1262.46   45.93
  -5   5  -7 1264.00   45.87
  -5   5  -7 1251.35   38.86
  -5   5  -7 1209.95   40.09
  -5   5  -7 1282.85   39.79
  -5   5  -7 1244.55   41.33
  -5   5  -7 1297.68   42.97
  -5   5  -7 1242.70   41.05
  -5   5  -7 1249.80   37.35
   5  -5   4 3444.20  113.06
   5  -5   4 3512.16  126.90
   5  -5   4 3746.92  111.14
   5  -5   4 3462.74  113.49
   5  -5   4 3518.34  126.99
   5  -5   4 3413.31  105.46
   5  -5   4 3570.85  110.22
   5  -5   4 3635.72  106.38
   5  -5   4 3428.76  112.87
   5  -5   4 3598.65  118.22
   5  -5   4 3515.25  102.83
   5  -5   4 3490.53  125.79
   5  -5   4 3530.69  127.36
   5  -5   4 3709.85  110.00
  -5   0   4 3688.23  120.94
  -5   0   4 3533.78  127.36
  -5   0   4 3583.21  117.54
  -5   0   4 3663.52  119.85
  -5   0   4 3589.38  129.18
  -5   0   4 3682.06  132.46
  -5   0   4 3759.28  111.57
  -5   0   4 3614.09  107.44
  -5   0   4 3629.54  118.71
  -5   0   4 3651.17  107.06
  -5   0   4 3728.39  109.26
  -5   0   4 3768.55  135.89
  -5   0   4 3774.73  116.86
  -5   0   4 3694.41  114.29
   5   0  -4 3700.58  121.03
   5   0  -4 3796.34  136.94
   5   0  -4 3787.07  123.90
   5   0  -4 3759.28  135.24
   5   0  -4 3641.90  131.13
   5   0  -4 3743.83  109.75
   5   0  -4 3740.74  109.60
   5   0  -4 3558.50  128.41
   5   0  -4 3712.94  110.31
   5   0  -4 3750.01  123.01
   5   0  -4 3688.23  121.00
   5   0  -4 3694.41  109.66
   5   0  -4 3740.74  115.81
   5   0  -4 3657.34  113.15
  -5   5  -4 3873.57  113.24
  -5   5  -4 3910.63  140.86
  -5   5  -4 3722.21  134.19
  -5   5  -4 3950.80  121.92
  -5   5  -4 3858.13  119.02
  -5   5  -4 3833.41  125.97
  -5   5  -4 3604.83  106.91
  -5   5  -4 3768.55  111.79
  -5   5  -4 3743.83  123.13
  -5   5  -4 3740.74  135.08
  -5   5  -4 3842.68  112.41
  -5   5  -4 3598.65  118.06
  -5   5  -4 3932.26  128.91
   5  -5  -2  442.65   13.56
   5  -5  -2  417.32   15.59
   5  -5  -2  406.82   15.45
   5  -5  -2  427.82   13.61
   5  -5  -2  406.82   13.89
   5  -5  -2  401.87   13.63
   5  -5  -2  383.34   12.21
   5  -5  -2  366.35   11.10
   5  -5  -2  406.82   15.32
   5  -5  -2  417.94   15.53
   5  -5  -2  413.31   12.46
   5  -5  -2  393.53   12.04
   5  -5  -2  412.07   13.99
   5  -5  -2  398.79   13.83
  -5   0  -2  406.82   12.66
  -5   0  -2  413.31   13.90
  -5   0  -2  410.52   13.82
  -5   0  -2  383.03   12.93
  -5   0  -2  415.47   14.05
  -5   0  -2  407.74   15.05
  -5   0  -2  393.84   14.55
  -5   0  -2  390.14   14.44
  -5   0  -2  389.21   11.98
  -5   0  -2  394.15   12.18
  -5   0  -2  381.18   14.14
  -5   0  -2  425.97   13.77
  -5   0  -2  423.50   13.73
  -5   0  -2  402.80   12.55
   5  -5  -5  521.42   17.61
   5  -5  -5  522.04   19.74
   5  -5  -5  521.73   19.39
   5  -5  -5  512.77   16.26
   5  -5  -5  542.12   17.19
   5  -5  -5  514.93   17.29
   5  -5  -5  507.52   15.26
   5  -5  -5  520.80   19.37
   5  -5  -5  525.13   15.74
   5  -5  -5  537.48   16.36
   5  -5  -5  512.77   15.57
  -5   0  -5  512.77   18.93
  -5   0  -5  528.83   17.73
  -5   0  -5  519.88   17.48
  -5   0  -5  553.86   18.65
  -5   0  -5  531.31   17.81
  -5   0  -5  533.47   16.39
  -5   0  -5  525.13   16.14
  -5   0  -5  494.23   18.27
  -5   0  -5  524.82   19.34
  -5   0  -5  536.87   16.31
  -5   0  -5  551.69   16.76
  -5   0  -5  504.12   18.60
  -5   0  -5  540.88   17.35
  -5   0  -5  495.78   15.97
   5   0   5  499.49   18.44
   5   0   5  523.58   19.30
   5   0   5  497.63   16.73
   5   0   5  535.94   17.99
   5   0   5  522.35   19.27
   5   0   5  496.71   18.34
   5   0   5  525.44   17.66
   5   0   5  481.26   16.19
   5   0   5  520.80   16.70
   5   0   5  468.59   15.11
   5   0   5  500.41   15.27
   5   0   5  534.09   16.40
   5   0   5  508.14   15.65
   5   0   5  507.83   15.46
  -5   5   5  518.02   15.72
  -5   5   5  522.35   15.68
  -5   5   5  523.58   19.58
  -5   5   5  522.96   15.86
  -5   5   5  504.12   15.12
  -5   5   5  515.86   19.21
  -5   5   5  526.67   19.65
  -5   5   5  530.69   17.89
  -5   5   5  524.82   17.70
  -5   5   5  506.28   17.26
  -5   5   5  514.93   17.51
  -5   5   5  501.03   15.86
  -5   5   5  520.80   16.50
   5  -5  -8  643.44   20.34
   5  -5  -8  617.49   19.52
   5  -5  -8  638.18   21.51
   5  -5  -8  669.38   25.01
   5  -5  -8  640.96   21.46
   5  -5  -8  642.20   21.66
   5  -5  -8  605.44   22.46
   5  -5  -8  630.15   23.48
   5  -5  -8  654.56   19.80
   5  -5  -8  610.38   18.43
   5  -5  -8  633.55   18.93
   5  -5  -8  608.84   18.23
  -5   0  -8  614.09   20.58
  -5   0  -8  567.75   19.15
  -5   0  -8  598.64   18.30
  -5   0  -8  562.19   20.89
  -5   0  -8  627.06   19.15
  -5   0  -8  667.21   22.41
  -5   0  -8  608.84   22.50
  -5   0  -8  585.67   21.59
  -5   0  -8  630.46   19.09
  -5   0  -8  604.51   20.33
  -5   0  -8  589.68   21.80
  -5   0  -8  596.48   19.04
  -5   0  -8  631.70   20.15
  -5   0  -8  619.03   18.71
   5   0   8  595.55   18.18
   5   0   8  573.62   19.34
   5   0   8  586.28   21.75
   5   0   8  592.15   21.86
   5   0   8  602.97   22.23
   5   0   8  576.71   19.38
   5   0   8  592.15   18.12
   5   0   8  577.63   21.36
   5   0   8  647.76   21.73
   5   0   8  638.49   19.27
   5   0   8  597.10   20.05
   5   0   8  583.81   18.69
   5   0   8  610.38   19.48
   5   0   8  591.85   17.93
  -5   5   8  607.91   22.61
  -5   5   8  614.40   22.97
  -5   5   8  618.72   19.53
  -5   5   8  590.30   18.66
  -5   5   8  597.10   17.89
  -5   5   8  623.97   18.64
  -5   5   8  608.53   22.64
  -5   5   8  610.38   22.73
  -5   5   8  568.06   19.26
  -5   5   8  634.17   21.30
  -5   5   8  578.25   19.42
  -5   5   8  609.15   20.66
  -5   5   8  615.63   18.61
  -5   5   8  629.53   18.98
   5  -5 -11  335.77   11.73
   5  -5 -11  359.86   11.00
   5  -5 -11  353.99   11.48
   5  -5 -11  361.10   12.63
   5  -5 -11  388.90   13.27
   5  -5 -11  378.40   14.48
   5  -5 -11  350.91   10.87
   5  -5 -11  351.53   10.81
   5  -5 -11  337.32   13.05
   5  -5 -11  333.92   10.26
   5  -5 -11  364.80   12.45
   5  -5 -11  379.32   14.76
  -5   0 -11  369.13   12.73
  -5   0 -11  353.38   13.34
  -5   0 -11  345.66   13.02
  -5   0 -11  337.94   12.86
  -5   0 -11  338.55   11.62
  -5   0 -11  366.35   12.77
  -5   0 -11  345.35   11.89
  -5   0 -11  361.10   11.84
  -5   0 -11  355.54   11.65
  -5   0 -11  356.77   11.15
  -5   0 -11  349.37   10.94
  -5   0 -11  367.58   11.46
  -5   0 -11  322.18   10.06
   5   0  11  412.69   12.75
   5   0  11  387.05   12.06
   5   0  11  370.36   13.97
   5   0  11  392.30   12.17
   5   0  11  392.92   13.55
   5   0  11  394.15   13.52
   5   0  11  377.16   14.24
   5   0  11  383.03   12.47
   5   0  11  371.91   12.20
   5   0  11  403.11   15.07
   5   0  11  375.00   12.81
   5   0  11  423.19   13.14
   5   0  11  387.97   13.27
  -5   5  11  393.53   12.07
  -5   5  11  383.03   11.73
  -5   5  11  380.56   14.52
  -5   5  11  376.54   14.57
  -5   5  11  369.75   14.24
  -5   5  11  403.42   12.20
  -5   5  11  382.72   11.66
  -5   5  11  355.54   12.17
  -5   5  11  377.47   12.18
  -5   5  11  379.94   12.90
  -5   5  11  373.45   13.08
  -5   5  11  385.81   13.29
   5  -5 -14    3.81    0.64
   5  -5 -14    2.35    0.94
   5  -5 -14    3.75    0.70
   5  -5 -14    3.48    0.86
   5  -5 -14    4.21    0.77
   5  -5 -14    3.55    0.61
   5  -5 -14    2.82    0.98
   5  -5 -14    4.70    0.56
   5  -5 -14    4.39    0.62
   5  -5 -14    4.14    0.60
   5  -5 -14    3.96    0.85
  -5   0 -14    4.19    0.78
  -5   0 -14    3.00    0.65
  -5   0 -14    5.19    0.85
  -5   0 -14    4.61    0.77
  -5   0 -14    4.54    0.77
  -5   0 -14    4.66    0.76
  -5   0 -14    3.75    0.66
  -5   0 -14    3.90    0.67
  -5   0 -14    3.02    0.68
  -5   0 -14    4.33    0.61
  -5   0 -14    3.20    0.61
  -5   0 -14    4.01    0.67
  -5   0 -14    3.22    0.80
  -5   0 -14    3.51    0.61
   5   0  14    9.09    0.92
   5   0  14    8.36    1.02
   5   0  14    9.16    1.06
   5   0  14    7.25    0.87
   5   0  14    9.68    0.96
   5   0  14    6.94    0.81
   5   0  14    7.65    0.82
   5   0  14   10.13    0.92
   5   0  14    9.46    0.84
   5   0  14    9.07    0.93
   5   0  14    7.94    0.86
   5   0  14    9.71    0.81
   5   0  14    8.14    0.79
   5   0  14    7.31    0.82
  -5   5  14    8.36    0.69
  -5   5  14    8.05    1.08
  -5   5  14    7.16    0.69
  -5   5  14    8.66    0.70
  -5   5  14    8.35    0.66
  -5   5  14    7.61    1.40
  -5   5  14    6.50    1.06
  -5   5  14    8.26    0.87
  -5   5  14    8.28    1.08
  -5   5  14    7.85    0.83
  -5   5  14    9.33    0.87
  -5   5  14    9.09    0.73
  -5   5  14    7.78    0.75
   5  -5 -17  267.22    9.74
   5  -5 -17  268.34    8.39
   5  -5 -17  271.02    9.47
   5  -5 -17  267.59    9.15
   5  -5 -17  273.56    9.10
   5  -5 -17  269.57   10.75
   5  -5 -17  274.85   10.97
   5  -5 -17  272.07   11.02
   5  -5 -17  282.45    8.90
   5  -5 -17  261.11   10.50
   5  -5 -17  267.50    8.43
   5  -5 -17  276.09    8.66
  -5   0 -17  252.16   10.05
  -5   0 -17  275.50    9.85
  -5   0 -17  265.09    9.34
  -5   0 -17  282.05    8.95
  -5   0 -17  257.96    9.22
  -5   0 -17  276.99    9.93
  -5   0 -17  264.50    8.48
  -5   0 -17  279.46    8.85
  -5   0 -17  264.38    8.41
  -5   0 -17  253.38   10.02
  -5   0 -17  266.42   10.30
  -5   0 -17  298.46    9.87
  -5   0 -17  278.59   10.81
  -5   0 -17  265.12    8.96
   5   0  17  286.44   11.28
   5   0  17  304.36   11.70
   5   0  17  310.13   11.01
   5   0  17  307.14   12.08
   5   0  17  310.13   11.97
   5   0  17  311.68    9.75
   5   0  17  294.01   10.34
   5   0  17  281.34    8.94
   5   0  17  303.21   10.18
   5   0  17  316.00   10.33
   5   0  17  296.88    9.40
   5   0  17  289.93    9.14
   5   0  17  302.35   10.66
   5   0  17  308.43   10.82
  -5   5  17  267.47   10.62
  -5   5  17  309.82   12.14
  -5   5  17  311.06   12.45
  -5   5  17  295.55    9.80
  -5   5  17  303.00    9.46
  -5   5  17  290.21    9.00
  -5   5  17  291.01    9.96
  -5   5  17  295.89   10.87
  -5   5  17  299.32   10.44
   5  -5 -20  352.77   11.96
   5  -5 -20  340.72   11.78
   5  -5 -20  343.81   11.33
   5  -5 -20  348.13   13.74
   5  -5 -20  348.75   13.72
   5  -5 -20  348.75   13.93
   5  -5 -20  368.82   13.25
   5  -5 -20  346.28   13.60
   5  -5 -20  349.06   12.16
   5  -5 -20  352.15   11.70
   5  -5 -20  363.57   11.19
   5  -5 -20  351.84   10.92
   5  -5 -20  349.37   10.89
   5  -5 -20  344.42   10.72
  -5   0 -20  341.95   13.19
  -5   0 -20  369.75   13.08
  -5   0 -20  360.17   12.63
  -5   0 -20  350.29   13.67
  -5   0 -20  348.75   13.34
  -5   0 -20  348.44   10.86
  -5   0 -20  342.57   13.46
  -5   0 -20  345.66   10.81
  -5   0 -20  380.25   13.33
  -5   0 -20  359.86   11.17
  -5   0 -20  342.26   11.93
  -5   0 -20  336.70   10.91
  -5   0 -20  342.88   11.36
  -5   0 -20  366.35   11.39
   5   0  20  336.70   10.52
   5   0  20  374.38   11.66
   5   0  20  349.37   12.38
   5   0  20  335.16   12.94
   5   0  20  341.95   13.47
   5   0  20  349.68   11.31
   5   0  20  357.39   11.89
   5   0  20  344.73   10.71
   5   0  20  368.82   14.05
   5   0  20  349.68   12.24
   5   0  20  353.38   13.84
   5   0  20  350.60   12.25
   5   0  20  349.68   10.79
   5   0  20  361.41   12.64
  -5   5  20  359.24   14.21
  -5   5  20  340.72   13.23
  -5   5  20  346.90   10.76
  -5   5  20  350.91   11.63
  -5   5  20  322.18   12.62
  -5   5  20  352.77   12.01
  -5   5  20  358.63   12.43
  -5   5  20  346.90   12.55
  -5   5  20  352.15   12.22
  -5   5  20  359.55   11.17
  -5   5  20  361.41   11.88
  -5   5  20  350.91   10.81
   5  -5 -23  102.25    3.75
   5  -5 -23  101.87    4.00
   5  -5 -23  106.57    4.19
   5  -5 -23  109.32    5.09
   5  -5 -23  108.86    5.35
   5  -5 -23  111.98    5.24
   5  -5 -23  110.46    4.91
   5  -5 -23  109.07    5.21
   5  -5 -23  105.30    4.23
   5  -5 -23  102.52    4.05
   5  -5 -23  104.31    3.81
   5  -5 -23  106.11    3.83
   5  -5 -23  100.85    3.33
   5  -5 -23  103.51    3.38
  -5   0 -23   95.11    4.28
  -5   0 -23  104.13    4.86
  -5   0 -23  110.09    4.41
  -5   0 -23  111.17    4.99
  -5   0 -23  112.01    3.85
  -5   0 -23  108.05    3.69
  -5   0 -23   99.74    4.85
  -5   0 -23   97.86    4.18
  -5   0 -23  102.74    3.63
  -5   0 -23  107.28    3.85
  -5   0 -23  105.92    4.09
  -5   0 -23  103.57    3.55
   5   0  23   90.04    4.61
   5   0  23   91.56    3.89
   5   0  23   93.75    4.14
   5   0  23   86.61    3.00
   5   0  23   86.55    3.04
   5   0  23   85.32    3.98
   5   0  23   90.35    3.81
   5   0  23   92.21    3.37
   5   0  23   86.46    3.92
   5   0  23   89.98    3.87
   5   0  23   86.99    3.09
   5   0  23   92.45    4.57
   5   0  23   86.37    3.55
   5   0  23   93.07    3.42
  -5   5  23   85.63    4.40
  -5   5  23   83.34    4.45
  -5   5  23   79.51    3.86
  -5   5  23   89.64    3.68
  -5   5  23   89.43    3.42
  -5   5  23   87.14    3.49
  -5   5  23   84.42    3.16
  -5   5  23   95.23    3.84
  -5   5  23   89.15    3.00
  -5   5  23   87.94    3.62
  -5   5  23   91.22    3.10
   5  -5 -26  106.48    4.85
   5  -5 -26  108.39    4.02
   5  -5 -26   98.72    3.93
   5  -5 -26  104.31    4.32
   5  -5 -26  103.48    4.15
   5  -5 -26  102.03    5.07
   5  -5 -26  106.23    5.01
   5  -5 -26  102.74    3.81
   5  -5 -26  101.87    3.72
   5  -5 -26   98.07    4.05
   5  -5 -26  110.86    5.23
   5  -5 -26  108.86    5.61
  -5   0 -26  100.70    4.53
  -5   0 -26  100.61    4.37
  -5   0 -26  102.28    4.52
  -5   0 -26  102.49    4.74
  -5   0 -26  109.20    4.67
  -5   0 -26  102.12    3.38
  -5   0 -26  103.14    4.27
  -5   0 -26   98.23    3.53
  -5   0 -26  103.82    4.00
  -5   0 -26  104.69    3.41
  -5   0 -26  100.92    3.29
   5   0  26   96.25    4.34
   5   0  26   98.11    4.17
   5   0  26   99.87    4.97
   5   0  26  101.47    3.39
   5   0  26  107.13    3.45
   5   0  26  105.06    3.42
   5   0  26  101.53    3.49
   5   0  26  101.87    3.99
   5   0  26  102.77    4.35
   5   0  26  100.30    3.55
   5   0  26  105.24    4.40
   5   0  26   96.99    4.41
  -5   5  26   99.34    4.82
  -5   5  26  104.69    4.24
  -5   5  26  106.69    4.24
  -5   5  26  100.42    3.78
  -5   5  26  104.38    5.21
  -5   5  26   93.47    4.97
  -5   5  26  102.15    3.83
  -5   5  26   97.74    4.57
  -5   5  26  103.85    4.21
  -5   5  26  103.39    3.87
  -5   5  26  102.71    4.71
  -5   5  26  103.94    4.14
   5  -5 -29    8.52    1.13
   5  -5 -29    9.99    1.58
   5  -5 -29   10.18    1.03
   5  -5 -29    9.57    1.57
   5  -5 -29   11.70    1.94
   5  -5 -29   11.93    1.57
   5  -5 -29   10.98    1.74
   5  -5 -29   11.49    1.01
   5  -5 -29   10.35    1.07
   5  -5 -29   11.52    1.33
   5  -5 -29    9.62    1.31
   5  -5 -29   10.26    0.88
  -5   0 -29   10.41    0.82
  -5   0 -29   11.98    1.56
  -5   0 -29   11.57    1.31
  -5   0 -29    9.26    0.98
  -5   0 -29   12.53    1.79
  -5   0 -29   10.66    1.30
  -5   0 -29   10.95    1.43
  -5   0 -29   14.18    1.72
  -5   0 -29   10.85    1.28
   5   0  29   10.51    1.24
   5   0  29    8.40    1.54
   5   0  29   10.51    1.48
   5   0  29    9.48    1.08
   5   0  29    9.89    1.03
   5   0  29    9.54    0.75
   5   0  29    8.56    1.23
   5   0  29   11.18    1.26
   5   0  29    9.97    1.39
   5   0  29    9.56    1.16
  -5   5  29    9.12    1.01
  -5   5  29   10.45    1.21
  -5   5  29    9.91    1.02
  -5   5  29    9.08    0.90
  -5   5  29   13.67    1.36
  -5   5  29    9.11    1.18
  -5   5  29    9.36    1.49
  -5   5  29   10.52    1.11
  -5   5  29    9.22    0.96
  -5   5  29    9.03    1.66
   5  -5 -32    8.84    1.22
   5  -5 -32   11.95    1.79
   5  -5 -32    9.13    1.99
   5  -5 -32    8.83    1.52
   5  -5 -32   11.56    1.53
   5  -5 -32   11.86    1.73
   5  -5 -32    9.69    1.29
   5  -5 -32   10.35    1.40
  -5   0 -32    9.31    1.36
  -5   0 -32    9.24    1.39
  -5   0 -32    9.12    1.52
  -5   0 -32    9.31    1.25
  -5   0 -32    8.84    1.64
  -5   0 -32   10.30    1.37
  -5   0 -32    8.21    1.37
  -5   0 -32    9.97    1.34
   5   0  32   10.91    1.35
   5   0  32    8.45    1.60
   5   0  32   10.60    1.57
   5   0  32   10.56    1.32
   5   0  32   11.49    1.35
   5   0  32   12.70    1.25
   5   0  32   10.24    1.56
   5   0  32   10.30    1.33
  -5   5  32   12.29    1.34
  -5   5  32   10.01    1.61
  -5   5  32   12.02    1.75
  -5   5  32   11.89    1.20
  -5   5  32   11.36    1.34
  -5   5  32   12.61    1.41
  -5   5  32   12.83    1.42
   5  -5 -35   12.32    1.95
   5  -5 -35   12.93    2.30
   5  -5 -35   10.97    1.63
   5  -5 -35   13.79    1.71
  -5   0 -35   16.58    1.74
  -5   0 -35   10.14    1.48
  -5   0 -35   12.59    1.64
  -5   0 -35   15.80    1.73
  -5   0 -35   13.71    1.79
   5   0  35   14.60    1.63
   5   0  35   14.80    1.38
   5   0  35   11.28    1.72
   5   0  35   12.79    1.54
   5   0  35   13.87    1.58
  -5   5  35   14.83    1.99
  -5   5  35   14.49    1.55
  -5   5  35   11.33    1.41
  -5   5  35   14.01    2.26
  -5   0 -38    6.01    1.39
  -5   0 -38    4.54    1.26
  -5   0 -38    5.02    1.38
  -5   0 -38    6.60    1.69
  -5   0 -38    4.08    1.43
   5   0  38    3.44    1.22
   5   0  38    6.80    1.17
   5   0  38    5.16    1.36
   5   0  38    3.68    1.42
   5   0  38    4.11    1.47
   5   0  38    3.84    1.24
  -5   5  38    5.57    1.16
  -5   5  38    5.69    1.57
  -6   5  37   13.71    1.59
  -6   5  37   14.31    2.11
  -5  -1 -37   12.16    1.81
  -5  -1 -37   15.20    1.97
  -5  -1 -37   15.91    1.78
  -5  -1 -37   16.50    1.92
  -5  -1 -37   13.64    2.15
  -5  -1 -37   14.91    1.69
  -6   5  34   64.78    4.47
  -6   5  34   57.30    3.21
  -6   5  34   58.35    3.22
  -6   5  34   58.17    3.26
  -6   5  34   61.56    3.30
  -6   5  34   64.99    3.97
  -6   5  34   63.05    4.08
  -6   5  34   61.66    3.10
   6  -5 -34   46.86    3.03
   6  -5 -34   57.79    3.44
   6  -5 -34   50.47    3.97
   6  -5 -34   50.16    3.51
   6  -5 -34   52.30    3.33
  -5  -1 -34   55.76    3.08
  -5  -1 -34   50.32    2.93
  -5  -1 -34   52.39    2.89
  -5  -1 -34   54.03    3.36
  -5  -1 -34   52.91    4.14
  -5  -1 -34   52.45    3.10
   1  -6  31   50.75    2.78
   1  -6  31   53.16    3.06
   1  -6  31   53.59    3.05
   1  -6  31   46.09    2.93
   1  -6  31   59.86    3.25
  -6   5  31   55.42    3.34
  -6   5  31   56.47    3.13
  -6   5  31   49.61    2.48
  -6   5  31   54.92    2.40
  -6   5  31   55.20    2.45
  -6   5  31   53.69    3.54
  -6   5  31   51.49    3.64
  -6   5  31   49.89    2.78
  -6   5  31   49.08    2.70
   6  -5 -31   43.83    3.37
   6  -5 -31   46.12    2.14
   6  -5 -31   44.42    2.59
   6  -5 -31   51.25    2.32
   6  -5 -31   50.10    3.12
   6  -5 -31   47.01    2.91
   6  -5 -31   45.84    3.09
   6  -5 -31   43.74    2.53
   6  -5 -31   49.64    2.57
  -5  -1 -31   47.76    2.77
  -5  -1 -31   45.13    2.54
  -5  -1 -31   43.83    2.79
  -5  -1 -31   46.55    3.10
  -5  -1 -31   48.16    2.77
  -5  -1 -31   46.98    3.35
  -5  -1 -31   45.72    2.63
  -5  -1 -31   44.91    2.69
  -5  -1 -31   48.16    2.15
  -5  -1 -31   48.68    2.47
   1  -6  28  108.49    4.74
   1  -6  28  106.51    4.78
   1  -6  28  106.69    5.13
   1  -6  28  108.02    4.85
   1  -6  28   98.38    4.09
   1  -6  28  106.51    4.77
  -6   5  28  105.61    4.00
  -6   5  28  106.45    4.93
  -6   5  28  110.86    5.11
  -6   5  28  100.24    3.77
  -6   5  28  106.08    5.61
  -6   5  28  106.88    4.94
  -6   5  28  113.09    5.61
  -6   5  28  104.10    4.32
  -6   5  28   97.36    4.09
  -6   5  28  104.81    4.24
   6  -5 -28   97.74    5.20
   6  -5 -28  105.49    5.52
   6  -5 -28  104.16    5.05
   6  -5 -28  104.69    5.14
   6  -5 -28  106.57    3.98
   6  -5 -28  110.59    4.57
   6  -5 -28  100.89    4.66
   6  -5 -28  109.23    4.46
   6  -5 -28  106.01    4.01
   6  -5 -28  106.60    4.35
  -5  -1 -28   99.13    4.51
  -5  -1 -28  101.63    5.10
  -5  -1 -28  102.25    4.37
  -5  -1 -28  114.94    5.01
  -5  -1 -28  101.07    4.35
  -5  -1 -28  113.40    5.04
  -5  -1 -28  108.24    3.80
  -5  -1 -28  102.00    3.45
  -5  -1 -28  100.14    3.73
  -5  -1 -28  106.48    5.44
  -5  -1 -28  103.17    4.83
   1  -6  25  270.25    9.46
   1  -6  25  265.40    9.42
   1  -6  25  271.39    9.99
   1  -6  25  278.68   10.28
   1  -6  25  262.19   10.42
   1  -6  25  262.10   10.24
   1  -6  25  268.12   10.14
  -6   5  25  258.85    9.20
  -6   5  25  259.19    8.94
  -6   5  25  254.96   10.78
  -6   5  25  271.39   10.89
  -6   5  25  258.82    8.48
  -6   5  25  260.09   10.80
  -6   5  25  263.02   10.51
  -6   5  25  288.45    9.97
  -6   5  25  271.08    9.36
  -6   5  25  272.85    9.29
   6  -5 -25  297.68   11.91
   6  -5 -25  296.91   12.05
   6  -5 -25  307.20   12.34
   6  -5 -25  311.06   12.82
   6  -5 -25  286.28   10.68
   6  -5 -25  319.09   11.27
   6  -5 -25  302.38   10.34
   6  -5 -25  319.71   10.82
   6  -5 -25  291.78    9.35
   6  -5 -25  289.19    9.80
   6  -5 -25  306.27   10.51
  -5  -1 -25  291.81    9.08
  -5  -1 -25  307.04    9.57
  -5  -1 -25  296.08    9.26
  -5  -1 -25  304.79   11.19
  -5  -1 -25  326.82   11.74
  -5  -1 -25  309.82   11.26
  -5  -1 -25  304.73    9.64
  -5  -1 -25  299.54    9.87
  -5  -1 -25  312.91   11.15
   1  -6  22   89.92    3.58
   1  -6  22   92.58    3.58
   1  -6  22   94.89    3.33
   1  -6  22   90.04    3.10
   1  -6  22   92.89    3.98
   1  -6  22   93.90    3.80
   1  -6  22   96.35    4.27
   1  -6  22   96.28    4.20
  -6   5  22   94.00    3.63
  -6   5  22   93.04    4.82
  -6   5  22   98.04    4.87
  -6   5  22   93.66    4.40
  -6   5  22   99.16    4.47
  -6   5  22   90.01    3.64
  -6   5  22   93.41    3.43
  -6   5  22   91.19    3.66
  -6   5  22   94.06    3.74
  -6   5  22   92.36    3.48
  -6   5  22   90.29    3.21
  -6   5  22   91.96    3.16
   6  -5 -22  103.85    5.13
   6  -5 -22   94.96    3.86
   6  -5 -22   91.80    4.16
   6  -5 -22   99.93    3.40
   6  -5 -22  103.14    3.81
   6  -5 -22  102.15    4.91
   6  -5 -22   94.92    3.72
   6  -5 -22   98.07    4.74
   6  -5 -22  101.87    4.91
   6  -5 -22   95.42    3.85
   6  -5 -22   99.71    3.50
   6  -5 -22  101.94    3.65
   6  -5 -22   96.53    3.66
  -5  -1 -22  108.55    4.80
  -5  -1 -22  100.30    4.78
  -5  -1 -22   94.37    3.43
  -5  -1 -22   90.04    3.41
  -5  -1 -22   95.88    3.62
  -5  -1 -22   97.15    3.52
  -5  -1 -22  100.42    3.62
  -5  -1 -22   95.29    4.09
  -5  -1 -22   98.04    4.78
  -5  -1 -22   99.00    4.54
  -5  -1 -22   95.54    4.24
  -5  -1 -22  102.00    4.12
  -5  -1 -22   97.46    4.15
   1  -6  19  595.86   20.38
   1  -6  19  602.97   22.04
   1  -6  19  556.63   18.69
   1  -6  19  570.22   21.05
   1  -6  19  567.13   19.09
   1  -6  19  603.28   22.35
   1  -6  19  584.74   17.84
   1  -6  19  585.67   17.75
   1  -6  19  622.43   22.96
  -6   5  19  578.87   19.47
  -6   5  19  577.02   17.56
  -6   5  19  571.15   19.07
  -6   5  19  587.21   20.29
  -6   5  19  604.51   18.50
  -6   5  19  571.15   18.33
  -6   5  19  566.82   18.25
  -6   5  19  554.17   20.91
  -6   5  19  583.20   17.68
  -6   5  19  574.55   21.92
   6  -5 -19  561.26   17.04
   6  -5 -19  580.72   17.76
   6  -5 -19  585.98   22.40
   6  -5 -19  565.28   21.50
   6  -5 -19  595.24   20.47
   6  -5 -19  589.99   19.81
   6  -5 -19  582.27   19.40
   6  -5 -19  587.83   17.89
   6  -5 -19  569.60   18.41
   6  -5 -19  575.16   18.44
   6  -5 -19  565.59   21.52
   6  -5 -19  569.91   21.65
  -5  -1 -19  561.26   21.28
  -5  -1 -19  599.57   18.22
  -5  -1 -19  589.99   22.01
  -5  -1 -19  559.41   17.22
  -5  -1 -19  598.02   18.38
  -5  -1 -19  562.81   19.32
  -5  -1 -19  572.38   19.45
  -5  -1 -19  573.62   19.74
  -5  -1 -19  581.03   19.86
  -5  -1 -19  567.44   18.16
  -5  -1 -19  544.90   16.72
  -5  -1 -19  577.63   21.66
  -5  -1 -19  579.80   22.02
   1  -6  16  365.11   11.45
   1  -6  16  370.67   11.69
   1  -6  16  362.64   13.47
   1  -6  16  384.27   14.40
   1  -6  16  360.17   12.70
   1  -6  16  369.44   12.96
   1  -6  16  370.36   12.58
   1  -6  16  378.40   11.74
   1  -6  16  362.33   13.39
   1  -6  16  397.55   11.87
   1  -6  16  365.73   13.42
   1  -6  16  366.66   11.11
   1  -6  16  371.91   11.44
  -6   5  16  361.41   14.00
  -6   5  16  366.35   12.50
  -6   5  16  365.73   12.38
  -6   5  16  380.56   14.82
  -6   5  16  375.92   14.53
  -6   5  16  365.11   11.24
  -6   5  16  352.46   12.34
  -6   5  16  368.82   11.55
  -6   5  16  373.14   12.17
  -6   5  16  358.01   11.74
  -6   5  16  372.84   11.55
   6  -5 -16  365.42   12.73
   6  -5 -16  388.28   14.97
   6  -5 -16  384.27   13.48
   6  -5 -16  376.23   12.37
   6  -5 -16  361.41   11.21
   6  -5 -16  361.10   14.10
   6  -5 -16  366.97   14.29
   6  -5 -16  370.06   12.06
   6  -5 -16  393.84   12.10
   6  -5 -16  379.01   12.89
   6  -5 -16  369.44   12.45
   6  -5 -16  385.50   12.00
  -5  -1 -16  370.06   11.61
  -5  -1 -16  352.46   13.39
  -5  -1 -16  367.58   14.18
  -5  -1 -16  355.23   12.47
  -5  -1 -16  351.53   12.25
  -5  -1 -16  362.64   12.50
  -5  -1 -16  408.67   13.37
  -5  -1 -16  369.75   12.31
  -5  -1 -16  367.58   12.91
  -5  -1 -16  362.64   14.07
  -5  -1 -16  393.84   12.29
  -5  -1 -16  352.77   13.48
  -5  -1 -16  384.88   12.09
  -5  -1 -16  400.64   12.61
   1  -6  13  204.61    6.59
   1  -6  13  211.69    6.96
   1  -6  13  204.37    7.13
   1  -6  13  204.21    7.69
   1  -6  13  215.92    8.34
   1  -6  13  212.95    7.79
   1  -6  13  201.31    7.14
   1  -6  13  212.09    7.75
   1  -6  13  217.80    6.98
   1  -6  13  207.39    6.37
   1  -6  13  206.13    6.52
   1  -6  13  209.46    6.60
  -6   5  13  206.68    7.22
  -6   5  13  210.48    6.74
  -6   5  13  210.55    6.81
  -6   5  13  208.94    7.54
  -6   5  13  221.17    8.15
  -6   5  13  223.30    7.84
  -6   5  13  217.59    8.95
  -6   5  13  208.04    6.60
  -6   5  13  209.62    8.45
  -6   5  13  216.51    7.30
  -6   5  13  209.25    6.60
   6  -5 -13  250.92   10.05
   6  -5 -13  257.00    8.05
   6  -5 -13  249.25    7.79
   6  -5 -13  253.75    9.08
   6  -5 -13  247.89    8.92
   6  -5 -13  256.94    8.19
   6  -5 -13  243.91    8.46
   6  -5 -13  254.25    8.02
   6  -5 -13  253.79    8.39
   6  -5 -13  251.79   10.01
   6  -5 -13  262.93    9.07
  -5  -1 -13  254.56    8.22
  -5  -1 -13  230.13    8.31
  -5  -1 -13  248.30    8.81
  -5  -1 -13  265.43    8.54
  -5  -1 -13  262.68   10.28
  -5  -1 -13  254.68    9.81
  -5  -1 -13  254.12    8.21
  -5  -1 -13  255.14    8.24
  -5  -1 -13  248.17    8.85
  -5  -1 -13  258.02    9.03
  -5  -1 -13  262.74    8.91
  -5  -1 -13  258.64    8.87
  -5  -1 -13  269.85   10.43
  -5  -1 -13  250.95    9.89
   1  -6  10   61.38    2.28
   1  -6  10   58.01    2.63
   1  -6  10   57.89    2.28
   1  -6  10   59.56    2.30
   1  -6  10   61.47    2.62
   1  -6  10   66.94    2.45
   1  -6  10   52.11    2.20
   1  -6  10   62.24    2.49
   1  -6  10   63.17    2.19
   1  -6  10   62.95    2.53
   1  -6  10   57.92    2.18
   1  -6  10   58.75    2.68
  -6   5  10   58.57    3.08
  -6   5  10   58.04    2.95
  -6   5  10   63.08    3.17
  -6   5  10   54.55    2.28
  -6   5  10   55.32    2.61
  -6   5  10   58.35    2.40
  -6   5  10   56.78    2.23
  -6   5  10   57.05    2.24
  -6   5  10   58.75    2.64
  -6   5  10   57.18    2.36
   6  -5 -10   91.19    3.45
   6  -5 -10   79.17    3.27
   6  -5 -10   90.29    3.22
   6  -5 -10   76.98    2.70
   6  -5 -10   84.76    3.79
   6  -5 -10   82.57    3.00
   6  -5 -10   91.09    3.47
   6  -5 -10   75.93    3.68
  -5  -1 -10   85.07    3.18
  -5  -1 -10   76.98    2.95
  -5  -1 -10   91.80    3.98
  -5  -1 -10   91.93    3.74
  -5  -1 -10   85.87    3.45
  -5  -1 -10   83.03    3.23
  -5  -1 -10   89.49    3.54
  -5  -1 -10   86.03    3.44
  -5  -1 -10   86.61    3.26
  -5  -1 -10   81.49    3.59
  -5  -1 -10   80.44    3.13
   1  -6   7  285.51    8.97
   1  -6   7  271.98    8.50
   1  -6   7  279.80    9.15
   1  -6   7  281.31    9.91
   1  -6   7  269.11    9.98
   1  -6   7  276.18   10.14
   1  -6   7  268.92    9.42
   1  -6   7  273.62    8.84
   1  -6   7  248.54    9.31
   1  -6   7  257.00    9.79
   1  -6   7  264.26    9.38
   1  -6   7  265.83    9.22
   1  -6   7  269.51    8.25
   1  -6   7  285.14    8.84
  -6   5   7  274.76    9.69
  -6   5   7  263.70    9.31
  -6   5   7  283.57   11.01
  -6   5   7  252.67    8.73
  -6   5   7  277.17    9.59
  -6   5   7  291.97    9.55
  -6   5   7  276.77   10.77
  -6   5   7  271.36    8.50
  -6   5   7  294.44    9.25
  -6   5   7  286.53   11.06
  -6   5   7  291.26    8.96
  -6   5   7  291.88    9.08
  -6   5   7  283.72    9.29
   6  -5  -7  341.03   11.74
   6  -5  -7  344.12   13.04
   6  -5  -7  374.69   14.62
   6  -5  -7  330.21   10.17
   6  -5  -7  335.77   10.47
   6  -5  -7  336.39   10.33
   6  -5  -7  332.99   10.82
   6  -5  -7  347.51   11.19
   6  -5  -7  332.99   12.72
   6  -5  -7  350.29   11.90
   6  -5  -7  363.57   11.10
  -5  -1  -7  361.41   13.59
  -5  -1  -7  324.65   10.26
  -5  -1  -7  359.24   11.30
  -5  -1  -7  342.57   11.31
  -5  -1  -7  342.88   11.36
  -5  -1  -7  338.25   11.63
  -5  -1  -7  332.38   10.46
  -5  -1  -7  338.86   10.61
  -5  -1  -7  375.92   14.16
   1  -6   4 2933.29   96.72
   1  -6   4 2919.08   90.41
   1  -6   4 3141.48   97.15
   1  -6   4 2936.69  106.01
   1  -6   4 2849.89  102.89
   1  -6   4 2947.19  106.48
   1  -6   4 2849.89  102.99
   1  -6   4 3026.57   99.68
   1  -6   4 2981.47   97.95
   1  -6   4 2958.62   97.43
   1  -6   4 3050.36   89.30
   1  -6   4 2968.81   88.25
   1  -6   4 2968.81   87.02
  -6   5   4 2947.19   96.96
  -6   5   4 2915.99   85.53
  -6   5   4 2870.28  103.82
  -6   5   4 2805.09  101.50
  -6   5   4 2973.76   97.74
  -6   5   4 3020.40   88.47
  -6   5   4 2901.47   95.48
  -6   5   4 2868.11   94.31
  -6   5   4 2984.87  108.02
  -6   5   4 2929.89   87.05
  -6   5   4 2977.46   92.14
  -6   5   4 2866.26   88.72
  -6   5   4 3016.07  109.20
  -6   5   4 2847.72   84.67
   6  -5  -4 2610.18   94.52
   6  -5  -4 2902.09  105.27
   6  -5  -4 2753.20   90.72
   6  -5  -4 2499.59   90.75
   6  -5  -4 2660.23   96.16
   6  -5  -4 2578.36   76.58
   6  -5  -4 2669.18   87.63
   6  -5  -4 2585.46   76.95
[truncated: 11,683,604 more chars]
