# Supplementary material for: Nickel(II) com­plexes based on l-amino-acid-derived ligands: synthesis, characterization and study of the role of the supramolecular structure in carbon dioxide capture
Source: Acta Crystallogr B Struct Sci Cryst Eng Mater. 2020 Sep 3;76(Pt 5):825–38. doi: 10.1107/S2052520620010008 (PMC7535065; doi:10.1107/S2052520620010008)
Supplement: Supplementary file 2 [file b-76-00825-1ni-scsup2.hkl]

data_1ni-sc                                                                     
_shelx_title ' 1Ni.res in R3'                                                   
_shelx_refln_list_code          4                                               
_shelx_F_calc_maximum      558.41                                               
_exptl_crystal_F_000      3468.00                                               
_reflns_d_resolution_high  0.7999                                               
                                                                                
loop_                                                                           
 _space_group_symop_operation_xyz                                               
 'x, y, z'                                                                      
 '-y, x-y, z'                                                                   
 '-x+y, -x, z'                                                                  
 'x+2/3, y+1/3, z+1/3'                                                          
 '-y+2/3, x-y+1/3, z+1/3'                                                       
 '-x+y+2/3, -x+1/3, z+1/3'                                                      
 'x+1/3, y+2/3, z+2/3'                                                          
 '-y+1/3, x-y+2/3, z+2/3'                                                       
 '-x+y+1/3, -x+2/3, z+2/3'                                                      
                                                                                
_cell_length_a    20.0200                                                       
_cell_length_b    20.0200                                                       
_cell_length_c    31.1300                                                       
_cell_angle_alpha  90.000                                                       
_cell_angle_beta   90.000                                                       
_cell_angle_gamma 120.000                                                       
                                                                                
_shelx_F_squared_multiplier     1.000                                           
                                                                                
loop_                                                                           
 _refln_index_h                                                                 
 _refln_index_k                                                                 
 _refln_index_l                                                                 
 _refln_F_squared_calc                                                          
 _refln_F_squared_meas                                                          
 _refln_F_squared_sigma                                                         
 _refln_observed_status                                                         
  -3   2 -38          0.93          1.74        22.10 o                         
   0   2 -38        154.30         94.44        44.59 o                         
  -5   3 -38        247.41        180.16        33.34 o                         
  -2   3 -38        124.31        126.64        19.83 o                         
   1   3 -38        454.16        352.64        30.90 o                         
  -4   4 -38        191.11        157.86        21.49 o                         
  -1   4 -38        407.55        495.36        30.67 o                         
  -3   5 -38        332.75        317.99        25.47 o                         
   0   1 -37        731.39        824.94        30.47 o                         
  -2   2 -37         79.04         49.81        23.97 o                         
   1   2 -37        178.04        174.31        17.31 o                         
  -4   3 -37        189.96        141.46        21.63 o                         
  -1   3 -37         64.70         80.54        17.42 o                         
   2   3 -37        474.98        506.90        24.65 o                         
  -6   4 -37        938.47       1113.12        40.05 o                         
  -3   4 -37        749.78        721.28        36.26 o                         
   0   4 -37        360.14        274.76        20.35 o                         
   3   4 -37         24.91         18.87        10.55 o                         
  -5   5 -37        149.62        124.97        19.14 o                         
  -2   5 -37        438.71        505.50        26.54 o                         
   1   5 -37        104.72        133.38        14.41 o                         
  -7   6 -37         96.50         86.77        24.16 o                         
  -4   6 -37         51.72         64.54        14.95 o                         
  -1   6 -37        452.67        460.83        23.63 o                         
  -6   7 -37         95.45         67.40        20.46 o                         
  -3   7 -37        533.84        521.79        29.80 o                         
   0   0 -36       1763.47       1779.84        55.82 o                         
   1   1 -36        389.82        400.66        17.25 o                         
  -1   2 -36        382.44        359.88        14.12 o                         
   2   2 -36        222.76        137.30        14.10 o                         
  -3   3 -36        942.50        961.86        28.29 o                         
   0   3 -36        306.51        323.51        16.46 o                         
   3   3 -36        256.78        274.87        18.40 o                         
  -5   4 -36          2.97         14.59         9.49 o                         
  -2   4 -36        509.18        517.00        22.27 o                         
   1   4 -36       1244.67       1377.27        51.92 o                         
   4   4 -36         44.37         18.93         9.80 o                         
  -7   5 -36       1028.73        940.97        30.52 o                         
  -4   5 -36       1725.65       1863.13        44.95 o                         
  -1   5 -36         30.02         31.14        11.80 o                         
   2   5 -36        487.28        491.87        18.11 o                         
  -9   6 -36        312.17        261.53        26.82 o                         
  -6   6 -36        113.06         90.84        16.84 o                         
  -3   6 -36         38.24         30.66        14.70 o                         
   0   6 -36         20.82         29.18        10.18 o                         
   3   6 -36        217.74        208.63        12.88 o                         
  -8   7 -36          4.79         15.35        14.67 o                         
  -5   7 -36       1323.22       1515.98        45.76 o                         
  -2   7 -36       1639.29       1684.37        32.98 o                         
   1   7 -36        380.30        399.25        16.96 o                         
  -7   8 -36        201.01        190.96        26.40 o                         
  -4   8 -36        249.57        224.91        20.19 o                         
  -1   8 -36        108.67        121.35        14.12 o                         
  -6   9 -36        314.11        339.08        68.74 o                         
  -3   9 -36         38.50         10.33        14.07 o                         
  -1   1 -35       2009.06       2123.37        30.34 o                         
  -3   2 -35        237.09        241.98        11.10 o                         
   0   2 -35        321.37        264.54        11.29 o                         
  -5   3 -35        156.86        161.65        11.44 o                         
  -2   3 -35        716.40        798.54        17.07 o                         
   1   3 -35       2295.04       2357.41        37.74 o                         
  -7   4 -35        155.22        131.83        11.16 o                         
  -4   4 -35        882.31        959.03        22.82 o                         
  -1   4 -35        705.32        730.53        22.45 o                         
   2   4 -35         85.04         93.68        12.07 o                         
  -9   5 -35         13.81         23.64         9.50 o                         
  -6   5 -35        705.25        639.20        17.08 o                         
  -3   5 -35       1058.65        994.38        22.96 o                         
   0   5 -35        386.44        414.66        17.95 o                         
   3   5 -35        549.97        624.85        19.53 o                         
  -8   6 -35        540.12        525.08        20.18 o                         
  -5   6 -35        285.47        299.79        15.11 o                         
  -2   6 -35        515.95        525.25        18.91 o                         
   1   6 -35        557.84        633.79        19.08 o                         
   4   6 -35        148.19        154.24        12.73 o                         
 -10   7 -35         13.28         -7.20        10.45 o                         
  -7   7 -35        199.56        148.54        12.54 o                         
  -4   7 -35        468.91        435.09        18.95 o                         
  -1   7 -35       1054.56        984.55        26.39 o                         
   2   7 -35        151.39        108.87        11.19 o                         
  -9   8 -35         54.72         67.31        13.36 o                         
  -6   8 -35       1212.68       1238.89        30.08 o                         
  -3   8 -35        968.75       1158.24        27.03 o                         
   0   8 -35          2.78         -5.30         9.29 o                         
  -8   9 -35          8.19         45.77        19.60 o                         
  -5   9 -35         22.82         17.95        12.17 o                         
  -2   9 -35        141.27        138.51        14.97 o                         
  -7  10 -35         85.29         76.34        18.26 o                         
  -4  10 -35        178.89        168.40        22.83 o                         
   0   1 -34       2467.34       2501.31        29.28 o                         
  -2   2 -34       1118.37       1197.88        18.70 o                         
   1   2 -34        926.36        971.32        16.67 o                         
  -4   3 -34        328.99        251.85         9.72 o                         
  -1   3 -34        358.22        359.79        11.02 o                         
   2   3 -34        953.21        977.55        19.17 o                         
  -6   4 -34        466.95        466.79        14.21 o                         
  -3   4 -34       1503.81       1622.66        24.47 o                         
   0   4 -34       1892.19       1850.08        26.21 o                         
   3   4 -34        500.92        416.48        15.18 o                         
  -8   5 -34        643.25        602.34        16.73 o                         
  -5   5 -34        502.24        423.65        14.17 o                         
  -2   5 -34         81.59         75.06         9.13 o                         
   1   5 -34         62.71         75.81         9.66 o                         
   4   5 -34       1063.99       1038.84        21.81 o                         
 -10   6 -34        130.32        106.41        10.71 o                         
  -7   6 -34        952.89        878.35        18.96 o                         
  -4   6 -34        876.82        782.30        16.85 o                         
  -1   6 -34       1450.35       1622.13        30.65 o                         
   2   6 -34       1126.12       1226.42        24.08 o                         
   5   6 -34         52.58         45.41        10.02 o                         
 -12   7 -34        614.58        692.51        24.28 o                         
  -9   7 -34        100.59         92.74        11.46 o                         
  -6   7 -34        340.44        342.74        13.59 o                         
  -3   7 -34        890.69        896.11        23.42 o                         
   0   7 -34         63.67         50.11         9.97 o                         
   3   7 -34         38.80         38.87         8.90 o                         
 -11   8 -34         25.18         20.39        10.22 o                         
  -8   8 -34         68.28         74.63         9.50 o                         
  -5   8 -34       1259.55       1194.66        26.37 o                         
  -2   8 -34       1153.21       1141.17        24.34 o                         
   1   8 -34        212.08        272.11        13.75 o                         
 -10   9 -34        666.57        690.42        26.30 o                         
  -7   9 -34        429.79        360.23        14.72 o                         
  -4   9 -34        266.66        300.14        16.20 o                         
  -1   9 -34        348.35        296.81        14.52 o                         
   2   9 -34        496.94        435.79        26.37 o                         
  -9  10 -34         54.98         95.55        17.42 o                         
  -6  10 -34         87.33         61.71        15.97 o                         
  -3  10 -34         12.39         16.92        12.42 o                         
   0  10 -34        959.79        833.61        52.34 o                         
  -8  11 -34        388.30        337.16        34.59 o                         
  -5  11 -34        709.80        670.00        37.10 o                         
  -2  11 -34        382.61        380.84        26.16 o                         
  -7  12 -34        160.57        134.89        25.59 o                         
   0   0 -33       5519.40       4910.82        78.57 o                         
   1   1 -33       1308.73       1389.00        16.64 o                         
  -1   2 -33        435.89        422.20         9.09 o                         
   2   2 -33       2018.65       1882.15        21.69 o                         
  -3   3 -33       1035.98       1012.26        16.41 o                         
   0   3 -33       2823.64       3117.07        29.45 o                         
   3   3 -33         59.42         63.07         7.64 o                         
  -5   4 -33        225.43        204.89         8.72 o                         
  -2   4 -33       1274.04       1159.92        15.37 o                         
   1   4 -33        675.04        782.68        14.91 o                         
   4   4 -33        603.53        564.38        16.70 o                         
  -7   5 -33       1400.95       1496.06        24.27 o                         
  -4   5 -33       2063.77       2021.12        23.93 o                         
  -1   5 -33        494.14        555.56        11.84 o                         
   2   5 -33       1150.71       1156.57        23.64 o                         
   5   5 -33        411.65        406.14        14.10 o                         
  -9   6 -33        374.87        357.54        12.79 o                         
  -6   6 -33        243.49        224.27         9.70 o                         
  -3   6 -33        195.45        197.37         8.97 o                         
   0   6 -33        336.32        441.52        14.16 o                         
   3   6 -33       1620.46       1714.19        27.81 o                         
   6   6 -33        482.09        434.59        15.43 o                         
 -11   7 -33        394.21        352.51        13.56 o                         
  -8   7 -33        166.90        169.31         9.89 o                         
  -5   7 -33        686.66        584.57        13.87 o                         
  -2   7 -33       3548.45       3492.81        45.79 o                         
   1   7 -33        437.85        465.43        14.85 o                         
   4   7 -33        262.73        217.85        11.27 o                         
 -13   8 -33        284.92        297.00        17.12 o                         
 -10   8 -33        305.69        343.76        12.83 o                         
  -7   8 -33        797.48        809.85        17.52 o                         
  -4   8 -33        619.03        580.11        13.90 o                         
  -1   8 -33       1022.96        959.31        20.12 o                         
   2   8 -33        339.39        336.13        13.66 o                         
   5   8 -33        448.54        380.72        26.09 o                         
 -12   9 -33         46.35         52.34         9.93 o                         
  -9   9 -33        242.60        239.72        11.26 o                         
  -6   9 -33        566.06        632.27        16.85 o                         
  -3   9 -33         58.29         38.71         9.33 o                         
   0   9 -33        896.95       1004.98        20.75 o                         
   3   9 -33        681.13        678.18        24.82 o                         
 -11  10 -33       1076.40       1190.34        29.29 o                         
  -8  10 -33        325.43        278.32        13.58 o                         
  -5  10 -33        560.43        467.76        17.59 o                         
  -2  10 -33        144.82        184.70        11.65 o                         
   1  10 -33         80.58         87.25        16.19 o                         
 -10  11 -33        272.45        277.58        15.72 o                         
  -7  11 -33         69.16         37.83        12.50 o                         
  -4  11 -33        801.27        752.32        22.29 o                         
  -1  11 -33       1268.08       1337.29        38.24 o                         
  -9  12 -33        949.56        766.05        39.41 o                         
  -6  12 -33        545.26        468.19        47.15 o                         
  -3  12 -33         63.37         57.69        15.79 o                         
  -8  13 -33        220.12        182.65        28.10 o                         
  -5  13 -33        266.29        400.35        52.33 o                         
  -1   1 -32       3630.00       3654.33        35.29 o                         
  -3   2 -32         53.44         39.33         6.63 o                         
   0   2 -32         69.06         72.24         6.15 o                         
  -5   3 -32        505.44        542.01        12.09 o                         
  -2   3 -32       2523.53       2740.29        25.78 o                         
   1   3 -32       2754.85       2852.12        27.97 o                         
  -7   4 -32        365.38        404.74        11.11 o                         
  -4   4 -32       1345.46       1338.16        16.39 o                         
  -1   4 -32       1346.31       1308.10        15.65 o                         
   2   4 -32        405.62        375.24         9.56 o                         
  -9   5 -32         47.22         47.46         7.77 o                         
  -6   5 -32       1980.67       1740.83        18.69 o                         
  -3   5 -32       1173.61       1293.88        17.40 o                         
   0   5 -32        292.76        305.37         9.32 o                         
   3   5 -32       1140.50       1193.35        20.37 o                         
 -11   6 -32       1605.59       1739.32        28.08 o                         
  -8   6 -32       1032.14       1053.24        20.46 o                         
  -5   6 -32        427.58        482.52        10.73 o                         
  -2   6 -32       1938.80       2024.08        21.48 o                         
   1   6 -32        402.65        385.87        13.05 o                         
   4   6 -32        233.59        207.31        11.52 o                         
 -13   7 -32        151.55        155.27        11.97 o                         
 -10   7 -32          2.28          6.68         8.44 o                         
  -7   7 -32        519.09        453.15        10.82 o                         
  -4   7 -32        226.22        172.32         7.58 o                         
  -1   7 -32       1940.31       1871.42        25.69 o                         
   2   7 -32       1279.72       1358.58        23.22 o                         
   5   7 -32        322.06        311.05        13.88 o                         
 -12   8 -32        215.41        194.77        11.64 o                         
  -9   8 -32        527.68        453.35        12.99 o                         
  -6   8 -32       2315.61       2256.88        25.47 o                         
  -3   8 -32       1356.54       1465.88        19.68 o                         
   0   8 -32        138.81         86.63         9.12 o                         
   3   8 -32        210.10        188.64        10.44 o                         
   6   8 -32        556.33        550.30        28.23 o                         
 -14   9 -32        153.99        188.06        17.78 o                         
 -11   9 -32        527.91        641.85        15.79 o                         
  -8   9 -32        254.96        234.12        10.23 o                         
  -5   9 -32       1047.58       1260.42        19.71 o                         
  -2   9 -32        393.17        415.67        14.67 o                         
   1   9 -32        338.85        297.18        12.79 o                         
   4   9 -32        886.95        943.00        30.67 o                         
 -13  10 -32        271.93        235.60        14.64 o                         
 -10  10 -32       1097.50       1116.96        21.96 o                         
  -7  10 -32         49.39         46.22         7.53 o                         
  -4  10 -32        274.05        241.22        11.80 o                         
  -1  10 -32        551.39        525.00        15.63 o                         
   2  10 -32         56.81         96.56        12.69 o                         
 -12  11 -32        259.47        214.23        13.07 o                         
  -9  11 -32        368.83        305.38        13.92 o                         
  -6  11 -32        129.14         95.05         8.53 o                         
  -3  11 -32        377.21        405.19        14.62 o                         
   0  11 -32        819.87        787.27        26.10 o                         
 -11  12 -32        163.36        233.12        14.44 o                         
  -8  12 -32        338.53        341.84        15.38 o                         
  -5  12 -32       1730.75       1906.68        38.47 o                         
  -2  12 -32        384.01        380.24        20.52 o                         
 -10  13 -32       1207.79       1293.54        35.36 o                         
  -7  13 -32        101.71         64.47        16.45 o                         
  -4  13 -32        452.91        435.69        22.94 o                         
  -9  14 -32        296.69        336.26        52.02 o                         
  -6  14 -32        111.22        109.52        26.48 o                         
   0   1 -31       3994.92       3913.13        36.82 o                         
  -2   2 -31       3014.77       3015.94        27.22 o                         
   1   2 -31       1396.77       1351.31        16.72 o                         
  -4   3 -31         74.65         56.86         6.58 o                         
  -1   3 -31        152.99        129.51         6.12 o                         
   2   3 -31       1110.43       1041.94        13.86 o                         
  -6   4 -31        592.54        596.27        11.93 o                         
  -3   4 -31       4845.36       4839.75        40.34 o                         
   0   4 -31       4245.68       4028.53        36.12 o                         
   3   4 -31         42.89         69.54         6.57 o                         
  -8   5 -31        763.85        618.28        13.62 o                         
  -5   5 -31        272.21        241.23         7.81 o                         
  -2   5 -31        162.90        164.03         7.18 o                         
   1   5 -31        285.53        272.17         6.96 o                         
   4   5 -31        863.22       1093.69        17.72 o                         
 -10   6 -31        754.18        814.78        16.75 o                         
  -7   6 -31       2380.78       2520.53        27.15 o                         
  -4   6 -31        285.69        191.07         6.59 o                         
  -1   6 -31       1462.54       1450.75        16.60 o                         
   2   6 -31       3289.21       3535.33        43.82 o                         
   5   6 -31        146.88        151.15         9.56 o                         
 -12   7 -31        923.56        999.01        18.77 o                         
  -9   7 -31         49.37         50.99         6.81 o                         
  -6   7 -31        561.20        682.89        12.44 o                         
  -3   7 -31       1913.31       1750.88        16.93 o                         
   0   7 -31        349.68        298.56         7.68 o                         
   3   7 -31        213.67        206.97        11.16 o                         
   6   7 -31         10.07         21.51         8.16 o                         
 -14   8 -31        110.07         71.88        11.19 o                         
 -11   8 -31        141.65        140.24        10.10 o                         
  -8   8 -31        121.01        118.41         7.21 o                         
  -5   8 -31       1112.29       1013.03        13.74 o                         
  -2   8 -31       1889.39       2025.75        21.22 o                         
   1   8 -31       1082.66       1135.02        20.49 o                         
   4   8 -31        685.72        632.32        15.36 o                         
   7   8 -31        853.18        882.71        37.66 o                         
 -13   9 -31        342.62        327.55        12.82 o                         
 -10   9 -31       1756.30       1896.53        25.25 o                         
  -7   9 -31        961.77        982.39        14.97 o                         
  -4   9 -31        337.64        238.86         8.10 o                         
  -1   9 -31        442.42        387.66        11.60 o                         
   2   9 -31        270.28        260.98        11.34 o                         
   5   9 -31        445.08        369.41        19.77 o                         
 -12  10 -31        426.89        434.63        14.04 o                         
  -9  10 -31        469.87        462.71        12.23 o                         
  -6  10 -31        339.92        291.09         9.61 o                         
  -3  10 -31         22.85         23.94         6.67 o                         
   0  10 -31        734.82        670.80        15.93 o                         
   3  10 -31        413.35        408.19        17.65 o                         
 -14  11 -31        920.15        833.44        22.61 o                         
 -11  11 -31        700.99        721.33        17.66 o                         
  -8  11 -31        186.14        157.64         8.87 o                         
  -5  11 -31        530.35        547.58        13.51 o                         
  -2  11 -31        660.01        625.32        17.07 o                         
   1  11 -31         19.50         16.23         9.77 o                         
 -13  12 -31         83.99        100.01        11.58 o                         
 -10  12 -31        476.96        541.23        17.88 o                         
  -7  12 -31        203.32        229.72        10.49 o                         
  -4  12 -31        366.77        418.96        14.68 o                         
  -1  12 -31        359.44        329.94        17.88 o                         
 -12  13 -31        562.73        533.09        18.74 o                         
  -9  13 -31       1531.65       1549.30        31.53 o                         
  -6  13 -31        267.01        264.46        14.46 o                         
  -3  13 -31        127.79        148.56        17.95 o                         
   0  13 -31        192.78        154.09        22.09 o                         
 -11  14 -31        469.84        480.52        19.55 o                         
  -8  14 -31        109.82         89.62        14.50 o                         
  -5  14 -31        277.29        264.94        21.04 o                         
  -7  15 -31        405.69        354.95        34.27 o                         
   0   0 -30       9525.65       8970.29       130.61 o                         
   1   1 -30         71.32        101.12         6.00 o                         
  -1   2 -30       2012.04       2021.16        19.07 o                         
   2   2 -30       2973.50       2906.79        29.74 o                         
  -3   3 -30       2174.94       2027.67        21.62 o                         
   0   3 -30       3744.07       3516.79        31.03 o                         
   3   3 -30        666.15        630.73        11.97 o                         
  -5   4 -30        197.20        175.51         6.99 o                         
  -2   4 -30       1693.69       1803.01        19.83 o                         
   1   4 -30       1961.36       1965.99        19.84 o                         
   4   4 -30        973.49        984.65        15.95 o                         
  -7   5 -30       3087.27       3277.18        30.52 o                         
  -4   5 -30       4284.18       4250.29        33.90 o                         
  -1   5 -30        743.05        734.43        11.99 o                         
   2   5 -30        719.07        737.24        12.70 o                         
   5   5 -30         17.12         10.32         5.79 o                         
  -9   6 -30        523.29        559.58        10.85 o                         
  -6   6 -30       1050.55       1142.42        16.01 o                         
  -3   6 -30        451.91        460.29         8.49 o                         
   0   6 -30        789.49        981.94        11.85 o                         
   3   6 -30       4374.05       4716.07        41.27 o                         
   6   6 -30        901.91        934.87        16.99 o                         
 -11   7 -30       1613.76       1621.23        23.77 o                         
  -8   7 -30        838.27        883.68        13.31 o                         
  -5   7 -30       1078.71        975.43        14.08 o                         
  -2   7 -30       1214.66       1186.43        13.04 o                         
   1   7 -30       1606.69       1780.50        18.15 o                         
   4   7 -30        325.14        277.33        11.07 o                         
   7   7 -30        497.49        464.82        13.90 o                         
 -13   8 -30        132.90        160.73         9.44 o                         
 -10   8 -30       1258.65       1427.82        18.82 o                         
  -7   8 -30        329.87        340.77         8.18 o                         
  -4   8 -30        222.43        269.59         7.71 o                         
  -1   8 -30       1202.81       1430.66        16.14 o                         
   2   8 -30        347.47        353.42        11.72 o                         
   5   8 -30        489.03        557.00        14.18 o                         
 -15   9 -30         78.81         85.82        12.11 o                         
 -12   9 -30        206.41        202.70         9.66 o                         
  -9   9 -30       2408.01       2495.16        25.01 o                         
  -6   9 -30       2068.91       2180.07        20.97 o                         
  -3   9 -30        784.70        630.50         9.97 o                         
   0   9 -30        903.36       1011.58        14.55 o                         
   3   9 -30       1538.09       1556.42        23.38 o                         
   6   9 -30        222.49        237.28        20.73 o                         
 -14  10 -30       1006.37       1002.33        19.85 o                         
 -11  10 -30       1325.91       1609.22        22.14 o                         
  -8  10 -30        576.23        575.75        12.04 o                         
  -5  10 -30        163.26        114.51         6.69 o                         
  -2  10 -30        875.90        890.04        13.30 o                         
   1  10 -30        268.39        299.32        11.49 o                         
   4  10 -30        280.14        272.20        16.00 o                         
 -13  11 -30        298.72        317.42        12.47 o                         
 -10  11 -30        404.86        338.67        10.49 o                         
  -7  11 -30        417.92        442.85        10.73 o                         
  -4  11 -30       1142.41       1117.60        17.34 o                         
  -1  11 -30        765.18        766.44        16.42 o                         
   2  11 -30        513.88        517.95        17.56 o                         
 -15  12 -30        492.87        418.28        20.67 o                         
 -12  12 -30        206.01        222.26        10.80 o                         
  -9  12 -30       1570.37       1785.52        23.37 o                         
  -6  12 -30        686.59        802.53        14.68 o                         
  -3  12 -30        227.71        238.07        12.21 o                         
   0  12 -30        121.08        132.56        11.39 o                         
   3  12 -30          3.99         26.39        27.32 o                         
 -14  13 -30        188.97        175.32        14.29 o                         
 -11  13 -30        184.39        162.36        10.60 o                         
  -8  13 -30        614.65        556.18        13.17 o                         
  -5  13 -30        322.46        353.32        15.22 o                         
  -2  13 -30         26.47         35.98        11.71 o                         
   1  13 -30        182.29        167.21        22.47 o                         
 -13  14 -30        774.52        712.16        21.13 o                         
 -10  14 -30        879.90        870.01        24.43 o                         
  -7  14 -30         44.87         38.43         9.78 o                         
  -4  14 -30        415.68        356.54        20.57 o                         
  -1  14 -30         49.44         97.65        21.76 o                         
 -12  15 -30        135.07        163.16        16.41 o                         
  -9  15 -30        204.15        184.43        14.83 o                         
  -6  15 -30        246.88        256.93        22.88 o                         
  -3  15 -30       1051.71       1208.99       122.00 o                         
  -1   1 -29       4406.08       4676.05        35.54 o                         
  -3   2 -29        563.28        672.91        11.14 o                         
   0   2 -29        158.70        176.84         6.80 o                         
  -5   3 -29       1591.77       1648.99        17.79 o                         
  -2   3 -29       5621.42       5767.27        47.30 o                         
   1   3 -29       4902.35       4677.17        42.84 o                         
  -7   4 -29        470.35        469.14         9.72 o                         
  -4   4 -29        603.41        632.54         9.60 o                         
  -1   4 -29        422.81        402.29         8.11 o                         
   2   4 -29       1169.55       1091.66        13.64 o                         
  -9   5 -29        888.06        938.54        12.31 o                         
  -6   5 -29        856.76        895.59        12.86 o                         
  -3   5 -29       7726.74       7782.65        56.66 o                         
   0   5 -29        370.09        328.67         7.26 o                         
   3   5 -29       5320.50       4935.19        48.37 o                         
 -11   6 -29       1403.57       1360.15        17.71 o                         
  -8   6 -29       4512.54       4198.54        34.46 o                         
  -5   6 -29        975.08       1087.18        14.19 o                         
  -2   6 -29       5467.00       5586.88        43.85 o                         
   1   6 -29       1702.79       2056.41        16.72 o                         
   4   6 -29        293.26        207.75         5.99 o                         
 -13   7 -29         93.49        112.29         8.54 o                         
 -10   7 -29        480.99        530.45        11.58 o                         
  -7   7 -29        561.06        500.51         8.89 o                         
  -4   7 -29       1039.22       1170.72        13.21 o                         
  -1   7 -29       4180.06       4133.34        34.45 o                         
   2   7 -29       2675.75       3155.76        28.08 o                         
   5   7 -29        475.85        453.23        11.26 o                         
 -15   8 -29        742.96        755.18        17.95 o                         
 -12   8 -29        516.31        524.01        11.46 o                         
  -9   8 -29       1150.78       1072.96        14.68 o                         
  -6   8 -29       2828.38       2817.61        22.93 o                         
  -3   8 -29        556.14        810.86        10.98 o                         
   0   8 -29        173.54        235.80         6.47 o                         
   3   8 -29       3456.77       3600.34        30.97 o                         
   6   8 -29        515.95        583.46        14.19 o                         
 -14   9 -29        483.56        495.20        12.97 o                         
 -11   9 -29        808.10        787.58        13.18 o                         
  -8   9 -29        614.78        591.11        10.82 o                         
  -5   9 -29       2033.76       2237.74        21.01 o                         
  -2   9 -29        377.08        363.03         8.31 o                         
   1   9 -29        501.94        436.59         9.10 o                         
   4   9 -29       1617.32       1684.33        23.36 o                         
   7   9 -29        438.59        391.08        23.22 o                         
 -16  10 -29         48.14         40.37        10.70 o                         
 -13  10 -29        506.54        461.68        12.56 o                         
 -10  10 -29       1949.17       1941.26        20.74 o                         
  -7  10 -29       1327.38       1373.05        15.40 o                         
  -4  10 -29        968.87       1005.50        11.71 o                         
  -1  10 -29       2633.81       2702.53        24.91 o                         
   2  10 -29        432.23        498.59        12.50 o                         
   5  10 -29         14.68         15.49        11.82 o                         
 -15  11 -29       1246.25       1261.11        24.21 o                         
 -12  11 -29        235.78        210.63         9.57 o                         
  -9  11 -29        745.87        597.92        10.39 o                         
  -6  11 -29        324.14        356.92         8.10 o                         
  -3  11 -29        187.28        253.72         7.29 o                         
   0  11 -29        295.61        228.31         9.19 o                         
   3  11 -29        385.24        369.41        14.95 o                         
 -14  12 -29        417.54        366.39        13.65 o                         
 -11  12 -29         41.14         56.38         7.62 o                         
  -8  12 -29       1662.25       1446.48        17.41 o                         
  -5  12 -29       1643.73       1869.97        22.25 o                         
  -2  12 -29        607.95        596.89        13.65 o                         
   1  12 -29        913.42        903.89        21.01 o                         
   4  12 -29        273.55        258.53        24.16 o                         
 -13  13 -29       1275.52       1151.25        24.35 o                         
 -10  13 -29       1239.42       1357.49        19.99 o                         
  -7  13 -29        565.90        643.84        11.72 o                         
  -4  13 -29         77.01         78.39         7.10 o                         
  -1  13 -29        101.74         75.38        10.16 o                         
   2  13 -29         59.30         62.31        16.80 o                         
 -12  14 -29        414.92        443.74        14.64 o                         
  -9  14 -29         10.40         11.08         6.71 o                         
  -6  14 -29        109.78        111.40         8.42 o                         
  -3  14 -29        730.04        692.09        23.32 o                         
   0  14 -29         33.80         42.68        17.79 o                         
 -11  15 -29        482.40        419.51        14.20 o                         
  -8  15 -29        934.15        974.65        24.12 o                         
  -5  15 -29        612.37        558.46        24.13 o                         
  -2  15 -29        202.44        111.81        28.20 o                         
 -10  16 -29         45.76         35.40         9.46 o                         
  -7  16 -29        427.22        407.82        29.18 o                         
  -4  16 -29        442.47        509.04        57.90 o                         
   0   1 -28       4531.18       5102.23        39.59 o                         
  -2   2 -28        377.17        304.28         7.12 o                         
   1   2 -28        395.14        428.85         9.35 o                         
  -4   3 -28        238.55        298.11         7.04 o                         
  -1   3 -28       2469.65       2268.29        23.60 o                         
   2   3 -28       6214.84       6222.71        54.31 o                         
  -6   4 -28       3995.36       4463.99        40.00 o                         
  -3   4 -28      11339.57      12202.16        88.14 o                         
   0   4 -28        917.06       1011.33        12.38 o                         
   3   4 -28        174.79        191.52         6.37 o                         
  -8   5 -28       1433.01       1426.00        14.51 o                         
  -5   5 -28       1087.96       1155.40        14.88 o                         
  -2   5 -28       1290.53       1451.94        14.71 o                         
   1   5 -28       1292.66       1409.41        13.62 o                         
   4   5 -28       2673.50       2850.80        25.24 o                         
 -10   6 -28        452.09        602.61         9.75 o                         
  -7   6 -28       1858.32       1893.37        17.57 o                         
  -4   6 -28       2416.34       2248.57        20.42 o                         
  -1   6 -28       3297.76       3260.11        27.04 o                         
   2   6 -28       5411.62       5498.67        39.26 o                         
   5   6 -28       1204.52       1187.01        14.22 o                         
 -12   7 -28       2195.70       2294.60        21.17 o                         
  -9   7 -28        117.22        113.02         5.54 o                         
  -6   7 -28       1760.13       1973.91        17.69 o                         
  -3   7 -28       3496.27       3760.73        28.79 o                         
   0   7 -28         55.01         43.63         4.49 o                         
   3   7 -28        247.69        218.00         6.70 o                         
   6   7 -28          7.98          6.90         5.52 o                         
 -14   8 -28        287.73        251.63         9.74 o                         
 -11   8 -28        807.82        818.40        10.74 o                         
  -8   8 -28        215.48        180.69         6.32 o                         
  -5   8 -28       6824.47       7162.28        48.97 o                         
  -2   8 -28       6930.75       6912.17        47.76 o                         
   1   8 -28        786.80        830.13        10.69 o                         
   4   8 -28       4288.53       4643.43        38.53 o                         
   7   8 -28       1025.18        935.03        16.62 o                         
 -16   9 -28        239.90        247.75        15.22 o                         
 -13   9 -28        483.68        559.53        11.40 o                         
 -10   9 -28       2576.59       2608.62        22.35 o                         
  -7   9 -28       1748.15       1652.01        16.40 o                         
  -4   9 -28         17.34         41.53         4.29 o                         
  -1   9 -28        952.17        979.87        11.98 o                         
   2   9 -28       1582.42       1547.82        17.35 o                         
   5   9 -28        634.59        601.93        14.17 o                         
   8   9 -28        113.07        102.29        18.21 o                         
 -15  10 -28        580.36        513.46        15.02 o                         
 -12  10 -28        195.49        174.01         7.66 o                         
  -9  10 -28       1017.38       1123.18        12.69 o                         
  -6  10 -28        709.58        708.62        10.35 o                         
  -3  10 -28        277.58        256.57         6.67 o                         
   0  10 -28       1769.79       1777.40        17.65 o                         
   3  10 -28        564.95        562.00        12.33 o                         
   6  10 -28        282.12        257.88        17.50 o                         
 -17  11 -28        173.52        143.56        16.68 o                         
 -14  11 -28       1481.22       1727.42        23.38 o                         
 -11  11 -28       1207.11       1240.72        14.13 o                         
  -8  11 -28       1135.16       1184.56        13.31 o                         
  -5  11 -28       1629.74       1428.58        14.33 o                         
  -2  11 -28       1672.50       1893.23        18.21 o                         
   1  11 -28       1049.40        997.41        14.93 o                         
   4  11 -28         76.28         80.58        12.73 o                         
 -16  12 -28         60.37         69.16        11.24 o                         
 -13  12 -28        519.09        510.61        12.65 o                         
 -10  12 -28       1204.40       1089.49        13.46 o                         
  -7  12 -28        538.07        465.57         8.78 o                         
  -4  12 -28        473.61        501.70         9.60 o                         
  -1  12 -28        489.37        494.15        11.49 o                         
   2  12 -28        461.70        395.60        13.77 o                         
 -15  13 -28         41.20         41.08         9.14 o                         
 -12  13 -28       1221.87       1371.94        19.41 o                         
  -9  13 -28       1937.66       1990.94        19.86 o                         
  -6  13 -28        443.00        431.51         9.20 o                         
  -3  13 -28        415.14        358.42        10.43 o                         
   0  13 -28        503.35        560.91        14.57 o                         
   3  13 -28         18.64         10.01         8.35 o                         
 -14  14 -28        282.96        275.22        11.96 o                         
 -11  14 -28         97.27        109.67         8.77 o                         
  -8  14 -28        230.71        237.75         8.79 o                         
  -5  14 -28        193.78        148.43         7.95 o                         
  -2  14 -28        210.16        227.63        11.47 o                         
   1  14 -28        331.59        298.43        22.64 o                         
 -13  15 -28        198.84        200.52        10.92 o                         
 -10  15 -28         10.55         16.05         7.79 o                         
  -7  15 -28        788.71        864.54        17.29 o                         
  -4  15 -28       1807.49       2039.93        35.55 o                         
  -1  15 -28        297.98        345.36        29.31 o                         
 -12  16 -28        506.05        369.08        14.49 o                         
  -9  16 -28        481.41        398.30        18.36 o                         
  -6  16 -28         27.22          8.46         5.96 o                         
  -3  16 -28         44.10         31.01        12.64 o                         
 -11  17 -28        135.87         95.90        12.66 o                         
  -8  17 -28         40.63         24.70         6.36 o                         
   0   0 -27       1159.81       1104.33        20.60 o                         
   1   1 -27        398.96        463.34         8.49 o                         
  -1   2 -27       2963.70       2732.49        23.36 o                         
   2   2 -27        256.58        264.86         6.62 o                         
  -3   3 -27       3905.11       4223.96        32.69 o                         
   0   3 -27       2635.46       2997.66        26.45 o                         
   3   3 -27       1116.10       1253.43        15.70 o                         
  -5   4 -27       6104.62       6591.46        51.55 o                         
  -2   4 -27       1986.88       1854.33        18.44 o                         
   1   4 -27       4923.76       5225.03        39.45 o                         
   4   4 -27       1612.67       1572.69        15.10 o                         
  -7   5 -27       4843.21       5036.15        39.66 o                         
  -4   5 -27       2405.22       2376.71        23.47 o                         
  -1   5 -27       1549.74       1485.30        14.24 o                         
   2   5 -27        860.20        952.80         9.68 o                         
   5   5 -27       2449.79       2578.21        22.90 o                         
  -9   6 -27        360.54        412.42         6.91 o                         
  -6   6 -27       4045.44       4543.97        33.69 o                         
  -3   6 -27        129.31        176.07         5.76 o                         
   0   6 -27       1219.06       1239.17        11.90 o                         
   3   6 -27       1148.52       1085.35        11.82 o                         
   6   6 -27       1944.43       1930.62        18.24 o                         
 -11   7 -27        909.94        890.10        11.60 o                         
  -8   7 -27       2898.00       2997.02        23.94 o                         
  -5   7 -27       2070.58       1979.53        18.21 o                         
  -2   7 -27       6923.15       6460.59        47.85 o                         
   1   7 -27       2867.08       2817.42        23.22 o                         
   4   7 -27        410.23        378.45         7.85 o                         
   7   7 -27        424.91        337.50         9.09 o                         
 -13   8 -27         44.05         56.84         5.65 o                         
 -10   8 -27        586.42        437.10         7.63 o                         
  -7   8 -27       2410.37       2430.28        19.89 o                         
  -4   8 -27        298.43        384.37         7.36 o                         
  -1   8 -27       1042.46       1042.06        10.90 o                         
   2   8 -27       2280.63       2220.97        19.95 o                         
   5   8 -27       1469.45       1571.41        15.84 o                         
   8   8 -27        524.01        439.04        13.36 o                         
 -15   9 -27        204.76        193.10         8.40 o                         
 -12   9 -27         27.27         27.97         5.08 o                         
  -9   9 -27       2214.17       2362.27        20.77 o                         
  -6   9 -27       3217.60       3329.50        25.41 o                         
  -3   9 -27       3778.84       3439.19        27.30 o                         
   0   9 -27       2172.60       2127.52        18.43 o                         
   3   9 -27       2605.90       2828.37        22.87 o                         
   6   9 -27        742.03        860.05        18.70 o                         
   9   9 -27         36.27         55.03        18.96 o                         
 -17  10 -27         87.94         59.05        11.32 o                         
 -14  10 -27       1724.28       1819.61        21.54 o                         
 -11  10 -27       2584.37       2781.45        22.49 o                         
  -8  10 -27        214.69        229.83         6.69 o                         
  -5  10 -27        195.48        155.99         5.51 o                         
  -2  10 -27       1026.06       1035.98        12.47 o                         
   1  10 -27       2101.84       1944.89        20.18 o                         
   4  10 -27        219.55        220.57         8.44 o                         
   7  10 -27        211.73        148.56        16.69 o                         
 -16  11 -27         89.79        110.61         9.37 o                         
 -13  11 -27         42.02         59.58         6.28 o                         
 -10  11 -27       1276.52       1449.67        15.12 o                         
  -7  11 -27         26.89         10.75         4.84 o                         
  -4  11 -27        390.62        439.66         8.50 o                         
  -1  11 -27       1618.99       1734.86        19.03 o                         
   2  11 -27       1319.48       1471.13        19.13 o                         
   5  11 -27        642.92        693.76        21.60 o                         
 -15  12 -27        131.72        146.54         8.56 o                         
 -12  12 -27        832.06        937.04        13.28 o                         
  -9  12 -27       2629.69       2772.76        21.22 o                         
  -6  12 -27        603.99        495.53         9.00 o                         
  -3  12 -27         25.67         28.35         4.78 o                         
   0  12 -27         19.77         21.67         5.24 o                         
   3  12 -27         79.85         64.75         8.49 o                         
 -17  13 -27        354.22        330.72        23.28 o                         
 -14  13 -27        726.37        742.70        13.71 o                         
 -11  13 -27        267.28        321.54         8.63 o                         
  -8  13 -27         93.68         89.25         5.76 o                         
  -5  13 -27        145.77        138.59         6.28 o                         
  -2  13 -27        495.34        570.38        11.17 o                         
   1  13 -27        365.23        389.81        12.15 o                         
   4  13 -27        368.50        359.98        34.86 o                         
 -16  14 -27        525.96        444.92        20.19 o                         
 -13  14 -27        958.29       1007.08        16.64 o                         
 -10  14 -27        982.23       1044.07        14.70 o                         
  -7  14 -27        588.80        547.65        10.33 o                         
  -4  14 -27       1153.35       1218.20        15.78 o                         
  -1  14 -27        270.87        330.54        11.53 o                         
   2  14 -27        259.10        172.49        33.38 o                         
 -15  15 -27        103.81        125.55        11.19 o                         
 -12  15 -27         10.83          7.80         7.09 o                         
  -9  15 -27        718.32        775.19        14.62 o                         
  -6  15 -27        417.64        435.80        10.66 o                         
  -3  15 -27        669.44        587.93        30.71 o                         
   0  15 -27        327.37        363.98        32.37 o                         
 -14  16 -27        100.68        100.76        10.79 o                         
 -11  16 -27        410.24        411.47        13.57 o                         
  -8  16 -27        311.70        263.23        13.51 o                         
  -5  16 -27        514.12        509.38        16.16 o                         
  -2  16 -27        245.15        146.11        22.16 o                         
 -13  17 -27        555.70        476.66        24.52 o                         
 -10  17 -27         57.67         36.56         9.84 o                         
  -7  17 -27        263.17        242.28        23.27 o                         
  -4  17 -27         83.66         54.77        16.91 o                         
  -9  18 -27        157.52        117.81        15.60 o                         
  -1   1 -26       2288.45       2137.77        19.52 o                         
  -3   2 -26         47.36         63.80         4.05 o                         
   0   2 -26       2142.74       1987.84        18.14 o                         
  -5   3 -26       2197.99       2300.56        20.20 o                         
  -2   3 -26       1513.24       1833.77        15.99 o                         
   1   3 -26       3725.75       3622.94        27.79 o                         
  -7   4 -26       2933.17       2917.28        25.43 o                         
  -4   4 -26       5750.09       4762.20        36.78 o                         
  -1   4 -26       3127.33       3134.00        24.92 o                         
   2   4 -26        143.61        100.61         3.58 o                         
  -9   5 -26       1177.12       1170.35        13.47 o                         
  -6   5 -26       1076.96       1051.96        12.18 o                         
  -3   5 -26       2537.91       2739.13        22.91 o                         
   0   5 -26       2743.43       3200.33        23.37 o                         
   3   5 -26       1106.31       1177.42        11.17 o                         
 -11   6 -26       2280.37       2023.31        17.44 o                         
  -8   6 -26        508.84        475.29         7.40 o                         
  -5   6 -26       2010.06       2018.47        17.23 o                         
  -2   6 -26       1606.83       1487.31        14.35 o                         
   1   6 -26       1885.97       1987.01        15.16 o                         
   4   6 -26        285.60        166.22         5.79 o                         
 -13   7 -26        121.97        119.95         5.92 o                         
 -10   7 -26       2276.32       2169.78        18.64 o                         
  -7   7 -26       3704.09       4239.59        30.18 o                         
  -4   7 -26        607.60        719.39         9.46 o                         
  -1   7 -26       1697.31       1855.59        15.29 o                         
   2   7 -26       4004.63       3918.69        29.72 o                         
   5   7 -26       1180.86       1045.57        12.47 o                         
 -15   8 -26       1310.35       1492.29        16.34 o                         
 -12   8 -26        611.62        595.46         9.67 o                         
  -9   8 -26         40.40         49.54         4.62 o                         
  -6   8 -26         99.08        129.58         4.98 o                         
  -3   8 -26       1149.38       1305.14        12.13 o                         
   0   8 -26        699.47        641.77         9.10 o                         
   3   8 -26        198.17        162.88         5.25 o                         
   6   8 -26        448.37        417.68         8.99 o                         
 -17   9 -26        200.97        200.10        10.68 o                         
 -14   9 -26       1357.93       1444.43        16.47 o                         
 -11   9 -26       2554.67       2665.84        22.60 o                         
  -8   9 -26        678.19        732.36         9.77 o                         
  -5   9 -26       3187.89       3413.00        24.78 o                         
  -2   9 -26       1976.93       2117.72        18.01 o                         
   1   9 -26        598.64        592.81         9.06 o                         
   4   9 -26       2681.89       2684.41        22.94 o                         
   7   9 -26       1000.83       1134.03        19.28 o                         
 -16  10 -26        188.15        200.28         8.96 o                         
 -13  10 -26        715.07        707.98        11.06 o                         
 -10  10 -26       5056.47       4843.86        35.25 o                         
  -7  10 -26        937.79       1069.03        12.08 o                         
  -4  10 -26       2419.22       2068.24        17.19 o                         
  -1  10 -26       3522.97       3719.84        27.45 o                         
   2  10 -26       1955.93       2086.92        19.43 o                         
   5  10 -26        139.32        163.07         7.73 o                         
   8  10 -26        120.45        119.88        15.74 o                         
 -18  11 -26        347.15        339.28        20.97 o                         
 -15  11 -26        229.19        226.64         8.10 o                         
 -12  11 -26        749.25        765.30        10.44 o                         
  -9  11 -26        478.89        351.74         7.01 o                         
  -6  11 -26         75.34         57.82         5.21 o                         
  -3  11 -26        234.67        137.09         5.75 o                         
   0  11 -26        455.78        512.22         9.27 o                         
   3  11 -26        199.78        152.89         7.52 o                         
   6  11 -26        364.17        439.52        20.16 o                         
 -17  12 -26        157.07        153.28        10.81 o                         
 -14  12 -26        133.00         95.88         6.58 o                         
 -11  12 -26         25.27         37.59         5.10 o                         
  -8  12 -26       1028.37        932.97        11.37 o                         
  -5  12 -26          8.49         20.78         4.49 o                         
  -2  12 -26        814.61        796.37        10.58 o                         
   1  12 -26       1004.65       1064.48        14.52 o                         
   4  12 -26        553.38        603.09        17.20 o                         
 -16  13 -26        385.99        340.87        11.38 o                         
 -13  13 -26       2137.62       2008.09        21.27 o                         
 -10  13 -26       2341.13       2383.08        20.15 o                         
  -7  13 -26        111.43        103.29         5.47 o                         
  -4  13 -26        535.99        522.85         9.49 o                         
  -1  13 -26        293.83        314.04         8.40 o                         
   2  13 -26        144.34        135.26         8.79 o                         
   5  13 -26        233.79        221.43        30.70 o                         
 -15  14 -26         29.18         36.47         5.33 o                         
 -12  14 -26        137.16        172.74         7.32 o                         
  -9  14 -26        494.75        516.69         9.17 o                         
  -6  14 -26         97.18         98.45         5.66 o                         
  -3  14 -26       1122.44       1363.27        16.05 o                         
   0  14 -26       1020.28       1116.43        18.11 o                         
   3  14 -26         72.80         29.12        10.65 o                         
 -17  15 -26        324.11        349.93        28.75 o                         
 -14  15 -26        310.88        295.94        10.83 o                         
 -11  15 -26        584.97        662.80        11.87 o                         
  -8  15 -26       1156.64       1283.76        15.71 o                         
  -5  15 -26       1083.09       1350.37        17.20 o                         
  -2  15 -26         41.82         15.49         3.76 o                         
   1  15 -26        173.02        126.53        19.01 o                         
 -16  16 -26        207.24         14.75        45.44 o                         
 -13  16 -26          2.68          7.22         4.57 o                         
 -10  16 -26        257.25        288.54         9.45 o                         
  -7  16 -26        162.10        167.36         8.28 o                         
  -4  16 -26        285.33        271.80        14.15 o                         
  -1  16 -26        106.93        100.17        19.85 o                         
 -15  17 -26        340.48        330.72        22.69 o                         
 -12  17 -26        636.40        575.50        19.36 o                         
  -9  17 -26        220.09        199.47        10.41 o                         
  -6  17 -26        785.48        758.76        22.52 o                         
  -3  17 -26       1227.17       1356.00        37.31 o                         
 -11  18 -26        346.95        318.61        19.08 o                         
  -8  18 -26         94.47        116.89        13.62 o                         
  -5  18 -26        465.93        372.01        30.92 o                         
   0   1 -25        936.30        898.75        10.65 o                         
  -2   2 -25       1609.04       1513.40        13.85 o                         
   1   2 -25       1619.97       1504.82        14.44 o                         
  -4   3 -25       1196.02       1421.65        14.13 o                         
  -1   3 -25       2435.10       2044.37        19.50 o                         
   2   3 -25       1033.66        832.94         9.12 o                         
  -6   4 -25       5064.68       4716.96        34.50 o                         
  -3   4 -25       1016.61       1043.73        11.95 o                         
   0   4 -25       3826.90       4153.82        29.90 o                         
   3   4 -25       1500.11       1506.89        13.47 o                         
  -8   5 -25       5792.58       5197.32        40.04 o                         
  -5   5 -25        800.25        831.67         9.87 o                         
  -2   5 -25       3357.38       3074.46        25.51 o                         
   1   5 -25       3797.79       3820.00        25.67 o                         
   4   5 -25        183.65        198.58         5.90 o                         
 -10   6 -25        107.73        114.53         5.19 o                         
  -7   6 -25       2237.44       2016.20        16.92 o                         
  -4   6 -25       3909.01       4165.96        29.97 o                         
  -1   6 -25       9304.17       9336.04        63.59 o                         
   2   6 -25       8365.10       7847.54        55.96 o                         
   5   6 -25        530.52        538.33         8.87 o                         
 -12   7 -25       1351.15       1287.58        14.05 o                         
  -9   7 -25        881.40        809.07        11.08 o                         
  -6   7 -25       1584.54       1425.00        12.70 o                         
  -3   7 -25        859.53        661.80         7.83 o                         
   0   7 -25       2923.82       2995.42        22.68 o                         
   3   7 -25       1203.67        928.65        10.38 o                         
   6   7 -25        431.08        331.89         7.97 o                         
 -14   8 -25        968.08        768.75        12.01 o                         
 -11   8 -25       6643.05       6696.54        47.39 o                         
  -8   8 -25       2035.02       1951.11        18.75 o                         
  -5   8 -25       1031.63        967.70         9.99 o                         
  -2   8 -25       1804.35       1571.79        14.40 o                         
   1   8 -25       3564.30       3949.85        31.12 o                         
   4   8 -25        960.57        934.18        11.96 o                         
   7   8 -25       1650.27       1775.96        19.75 o                         
 -16   9 -25        124.42        131.36         7.13 o                         
 -13   9 -25        846.04        866.18        11.14 o                         
 -10   9 -25       4431.05       4515.77        31.79 o                         
  -7   9 -25        701.71        631.87         9.14 o                         
  -4   9 -25       1293.49       1366.48        13.08 o                         
  -1   9 -25       4697.01       4990.13        36.06 o                         
   2   9 -25       1707.47       1539.82        14.39 o                         
   5   9 -25       1010.62       1027.80        12.58 o                         
   8   9 -25        520.97        526.77        11.63 o                         
 -18  10 -25        202.45        210.91        13.04 o                         
 -15  10 -25       1086.57       1102.35        13.43 o                         
 -12  10 -25        848.77        984.72        11.43 o                         
  -9  10 -25       1573.08       1537.14        13.84 o                         
  -6  10 -25        988.08        888.44        10.81 o                         
  -3  10 -25        299.24        304.08         8.60 o                         
   0  10 -25       1139.35       1110.95        11.77 o                         
   3  10 -25       4134.10       4386.52        37.73 o                         
   6  10 -25         28.28         24.46         5.89 o                         
   9  10 -25        400.29        360.11        24.09 o                         
 -17  11 -25        279.12        246.10         9.32 o                         
 -14  11 -25        568.42        637.46        10.71 o                         
 -11  11 -25       1255.57       1488.65        15.27 o                         
  -8  11 -25       3718.67       3645.01        26.68 o                         
  -5  11 -25        632.31        704.06         9.25 o                         
  -2  11 -25        960.23       1004.23        11.00 o                         
   1  11 -25        275.02        259.85         6.54 o                         
   4  11 -25        679.52        696.68        11.79 o                         
   7  11 -25        444.16        400.06        18.13 o                         
 -16  12 -25        274.21        257.37         8.33 o                         
 -13  12 -25        701.76        803.47        12.28 o                         
 -10  12 -25        746.67        737.53        10.00 o                         
  -7  12 -25        371.37        463.36         8.26 o                         
  -4  12 -25        538.70        628.09         9.75 o                         
  -1  12 -25        788.20        823.83        11.72 o                         
   2  12 -25       1267.20       1344.21        16.65 o                         
   5  12 -25        473.96        396.92        13.87 o                         
 -18  13 -25        322.49        336.23        16.38 o                         
 -15  13 -25        596.48        544.59        10.40 o                         
 -12  13 -25        522.31        554.28        10.15 o                         
  -9  13 -25       2102.91       2197.46        19.40 o                         
  -6  13 -25        244.11        319.44         7.12 o                         
  -3  13 -25        224.47        235.75         6.39 o                         
   0  13 -25        592.08        544.10        10.50 o                         
   3  13 -25        389.87        386.68        11.48 o                         
 -17  14 -25        530.67        459.11        19.69 o                         
 -14  14 -25       1470.14       1508.88        17.75 o                         
 -11  14 -25        270.06        268.81         7.71 o                         
  -8  14 -25        274.98        267.38         7.17 o                         
  -5  14 -25        181.71        156.22         6.37 o                         
  -2  14 -25        150.27        128.14         7.08 o                         
   1  14 -25        531.86        494.63        12.08 o                         
   4  14 -25         50.60         29.90        12.58 o                         
 -16  15 -25         24.09         21.85         5.32 o                         
 -13  15 -25        548.55        578.34        11.30 o                         
 -10  15 -25        242.77        363.71         8.12 o                         
  -7  15 -25        847.82        863.13        12.75 o                         
  -4  15 -25       2521.28       2839.47        29.44 o                         
  -1  15 -25        425.73        500.62        11.79 o                         
   2  15 -25        430.14        467.66        20.78 o                         
 -15  16 -25        338.16        352.08        12.19 o                         
 -12  16 -25        997.80       1022.93        14.99 o                         
  -9  16 -25       1200.40       1288.97        17.09 o                         
  -6  16 -25        145.37        115.71         6.94 o                         
  -3  16 -25         87.74         86.60         7.11 o                         
   0  16 -25        268.32        296.64        17.13 o                         
 -14  17 -25        112.85        106.57         9.19 o                         
 -11  17 -25        107.35         90.19         7.12 o                         
  -8  17 -25        272.48        267.50        10.82 o                         
  -5  17 -25        407.98        371.91        14.14 o                         
  -2  17 -25       1236.28       1369.15        30.90 o                         
 -13  18 -25        569.41        535.16        17.65 o                         
 -10  18 -25        537.36        561.25        18.33 o                         
  -7  18 -25        945.52        916.20        22.75 o                         
  -4  18 -25        752.63        875.30        30.74 o                         
  -9  19 -25         49.68          4.64         5.88 o                         
   0   0 -24      21528.33      23362.26       254.47 o                         
   1   1 -24        847.46        888.35         9.62 o                         
  -1   2 -24       4012.40       4123.11        32.85 o                         
   2   2 -24       3109.66       3152.58        24.48 o                         
  -3   3 -24        421.22        400.30         7.03 o                         
   0   3 -24        392.53        352.91         6.47 o                         
   3   3 -24       1977.81       2276.46        16.95 o                         
  -5   4 -24       2514.00       2204.84        17.07 o                         
  -2   4 -24      11456.55      10864.41        72.10 o                         
   1   4 -24       8307.26       8237.33        50.34 o                         
   4   4 -24       1443.17       1356.61        11.99 o                         
  -7   5 -24       9372.11       9275.79        57.96 o                         
  -4   5 -24       2356.60       2257.36        19.28 o                         
  -1   5 -24       2370.16       3074.83        23.32 o                         
   2   5 -24       1564.60       1615.30        12.19 o                         
   5   5 -24       2981.80       3026.02        24.42 o                         
  -9   6 -24       1167.87       1331.45        13.65 o                         
  -6   6 -24       1210.43       1350.11        12.12 o                         
  -3   6 -24       5641.14       4906.41        32.23 o                         
   0   6 -24       2416.62       2170.10        16.13 o                         
   3   6 -24       3238.84       3738.30        25.99 o                         
   6   6 -24       1586.80       1332.49        14.18 o                         
 -11   7 -24       5407.62       4667.82        33.05 o                         
  -8   7 -24        862.16       1023.90        11.32 o                         
  -5   7 -24       5821.46       5838.67        38.63 o                         
  -2   7 -24      14078.16      14108.95        87.50 o                         
   1   7 -24       7073.26       7549.31        51.49 o                         
   4   7 -24       1301.36       1482.85        13.52 o                         
   7   7 -24       1447.31       1691.42        17.92 o                         
 -13   8 -24        252.52        277.60         7.30 o                         
 -10   8 -24       2302.70       2191.86        19.49 o                         
  -7   8 -24        648.20        697.45         9.11 o                         
  -4   8 -24       1319.22       1376.64        12.78 o                         
  -1   8 -24       3036.02       2846.06        21.43 o                         
   2   8 -24       1545.60       1605.77        14.76 o                         
   5   8 -24       1576.04       1523.38        14.70 o                         
   8   8 -24       2624.34       2522.39        22.03 o                         
 -15   9 -24        579.93        596.88        10.94 o                         
 -12   9 -24        491.48        467.21         8.66 o                         
  -9   9 -24       5074.05       5222.56        35.52 o                         
  -6   9 -24       1882.51       2058.10        17.51 o                         
  -3   9 -24        683.58        987.93        10.75 o                         
   0   9 -24       1507.77       1490.80        13.67 o                         
   3   9 -24       3910.51       4209.87        30.76 o                         
   6   9 -24         46.46         42.53         5.27 o                         
   9   9 -24        163.52        179.60         9.45 o                         
 -17  10 -24        539.98        588.52        11.06 o                         
 -14  10 -24       2459.08       2469.39        22.52 o                         
 -11  10 -24       3338.14       3266.56        25.44 o                         
  -8  10 -24        378.39        525.63         8.05 o                         
  -5  10 -24        905.35        899.09        10.44 o                         
  -2  10 -24       6827.98       6889.81        43.01 o                         
   1  10 -24        458.58        344.09         6.56 o                         
   4  10 -24       2461.57       2656.40        25.51 o                         
   7  10 -24        110.82        103.13         6.71 o                         
 -19  11 -24        211.27        219.27        15.10 o                         
 -16  11 -24        580.12        432.32        10.17 o                         
 -13  11 -24        190.83        185.02         6.64 o                         
 -10  11 -24       1195.18       1153.25        13.03 o                         
  -7  11 -24        687.80        727.73         9.50 o                         
  -4  11 -24        616.21        739.68         9.28 o                         
  -1  11 -24       1966.52       1927.02        17.12 o                         
   2  11 -24        298.85        400.41         8.95 o                         
   5  11 -24       1540.40       1627.07        18.43 o                         
   8  11 -24        864.75        801.17        26.45 o                         
 -18  12 -24        980.32        846.32        18.38 o                         
 -15  12 -24       1460.74       1448.88        16.49 o                         
 -12  12 -24       2354.26       2472.30        21.23 o                         
  -9  12 -24       3695.08       3803.85        28.63 o                         
  -6  12 -24        710.03        606.92         8.54 o                         
  -3  12 -24        710.50        646.49         8.98 o                         
   0  12 -24       1196.27       1109.17        14.99 o                         
   3  12 -24        422.56        489.10         9.65 o                         
   6  12 -24        121.69        109.18        10.38 o                         
 -17  13 -24          3.05         -1.72         5.57 o                         
 -14  13 -24        649.95        506.46        10.34 o                         
 -11  13 -24        539.53        496.16         8.73 o                         
  -8  13 -24        677.87        643.99         9.57 o                         
  -5  13 -24        609.57        636.89        10.67 o                         
  -2  13 -24        471.84        442.20         8.41 o                         
   1  13 -24       2594.88       2435.81        22.39 o                         
   4  13 -24        647.69        675.83        15.15 o                         
 -19  14 -24         30.34         37.77        12.46 o                         
 -16  14 -24        278.62        306.67         8.99 o                         
 -13  14 -24       2120.37       2119.06        20.46 o                         
 -10  14 -24       1612.32       1621.90        16.80 o                         
  -7  14 -24        410.61        338.09         7.63 o                         
  -4  14 -24       1118.77       1297.89        13.96 o                         
  -1  14 -24        812.18        943.40        12.59 o                         
   2  14 -24        114.34        109.90         8.03 o                         
   5  14 -24         21.59         28.73         8.94 o                         
 -18  15 -24        392.95        411.59        18.26 o                         
 -15  15 -24        166.23        148.38         7.53 o                         
 -12  15 -24        210.59        211.29         7.54 o                         
  -9  15 -24        487.25        626.88        10.31 o                         
  -6  15 -24        417.82        338.11         8.91 o                         
  -3  15 -24       1450.24       1345.12        16.35 o                         
   0  15 -24        224.66        261.42         9.38 o                         
   3  15 -24        171.98        191.34        14.50 o                         
 -17  16 -24        129.95         99.68        10.60 o                         
 -14  16 -24        169.53        175.18         7.90 o                         
 -11  16 -24       1558.77       1543.19        17.74 o                         
  -8  16 -24       2016.91       2060.68        21.07 o                         
  -5  16 -24       1138.69       1196.58        15.33 o                         
  -2  16 -24        390.65        269.21         9.92 o                         
   1  16 -24       1119.33       1261.15        26.42 o                         
 -16  17 -24        291.10        269.44        20.46 o                         
 -13  17 -24        758.55        694.32        14.44 o                         
 -10  17 -24        254.46        229.92         9.04 o                         
  -7  17 -24         47.67         27.35         7.14 o                         
  -4  17 -24        124.59        103.82         8.51 o                         
  -1  17 -24        262.03        203.15        13.26 o                         
 -15  18 -24        480.39        407.70        18.54 o                         
 -12  18 -24        579.18        533.94        15.69 o                         
  -9  18 -24        310.87        286.36        12.13 o                         
  -6  18 -24       1005.51       1117.47        22.68 o                         
  -3  18 -24       1009.63       1006.04        26.07 o                         
 -14  19 -24         16.41         16.50        11.99 o                         
 -11  19 -24        656.99        653.83        22.30 o                         
  -8  19 -24        860.49        897.79        32.13 o                         
  -5  19 -24         72.77         21.14         8.73 o                         
  -1   1 -23      20104.94      18918.47       126.52 o                         
  -3   2 -23        259.98        350.75         6.69 o                         
   0   2 -23       1172.41       1159.93        11.54 o                         
  -5   3 -23       2007.18       2406.34        18.13 o                         
  -2   3 -23       5236.75       5222.71        38.37 o                         
   1   3 -23       4749.56       4241.96        27.83 o                         
  -7   4 -23       2030.85       1905.74        14.85 o                         
  -4   4 -23       2722.92       2589.88        20.96 o                         
  -1   4 -23       2027.64       1835.08        16.53 o                         
   2   4 -23       5403.53       4614.13        28.93 o                         
  -9   5 -23        671.93        652.77         9.21 o                         
  -6   5 -23       3127.09       3491.27        24.63 o                         
  -3   5 -23       7746.16       8500.86        54.63 o                         
   0   5 -23       3101.87       3255.62        21.17 o                         
   3   5 -23        257.41        221.68         5.14 o                         
 -11   6 -23        454.56        374.97         8.02 o                         
  -8   6 -23       7199.83       6278.42        43.43 o                         
  -5   6 -23       2976.57       3063.62        22.22 o                         
  -2   6 -23      17267.15      17466.90       105.01 o                         
   1   6 -23       2638.74       2579.84        18.61 o                         
   4   6 -23       1575.84       1612.81        14.33 o                         
 -13   7 -23       4112.15       3892.35        28.57 o                         
 -10   7 -23        661.90       1006.02        11.47 o                         
  -7   7 -23        896.04        711.46         8.40 o                         
  -4   7 -23       3350.37       3831.51        26.69 o                         
  -1   7 -23       7574.20       6607.80        41.71 o                         
   2   7 -23       5756.58       5837.30        38.45 o                         
   5   7 -23        444.86        515.86         8.20 o                         
 -15   8 -23       1090.26       1222.42        14.83 o                         
 -12   8 -23         58.53         36.70         4.96 o                         
  -9   8 -23       1705.58       1717.51        16.18 o                         
  -6   8 -23      15513.86      14410.06        89.70 o                         
  -3   8 -23       7016.53       8199.31        51.32 o                         
   0   8 -23        205.32        133.77         5.12 o                         
   3   8 -23       1411.95       1259.99        12.84 o                         
   6   8 -23        194.01        161.38         6.47 o                         
 -17   9 -23        556.01        567.62        10.61 o                         
 -14   9 -23         18.71         45.20         5.67 o                         
 -11   9 -23       1151.29       1076.71        11.93 o                         
  -8   9 -23         12.04         21.18         4.07 o                         
  -5   9 -23       1943.68       2072.31        17.25 o                         
  -2   9 -23        294.15        382.66         7.39 o                         
   1   9 -23       1110.89       1018.74        11.04 o                         
   4   9 -23       2000.56       1990.36        16.95 o                         
   7   9 -23       1780.58       1810.09        18.89 o                         
 -19  10 -23         90.90         82.72         8.62 o                         
 -16  10 -23         29.59         10.39         5.54 o                         
 -13  10 -23       2893.28       2789.69        23.72 o                         
 -10  10 -23       5064.79       5361.16        38.08 o                         
  -7  10 -23         80.80        154.20         5.38 o                         
  -4  10 -23       2377.25       2719.12        20.02 o                         
  -1  10 -23       6867.10       7402.54        47.26 o                         
   2  10 -23       4250.41       4702.68        33.08 o                         
   5  10 -23        245.71        265.85         7.76 o                         
   8  10 -23        966.55       1080.79        16.52 o                         
 -18  11 -23       1446.64       1589.16        20.66 o                         
 -15  11 -23       2103.16       2370.68        22.50 o                         
 -12  11 -23         94.00        132.05         5.78 o                         
  -9  11 -23       1088.40       1169.65        12.18 o                         
  -6  11 -23        401.28        544.19         7.60 o                         
  -3  11 -23        249.47        333.48         6.40 o                         
   0  11 -23       1556.71       1642.26        14.74 o                         
   3  11 -23       1977.04       1828.33        19.14 o                         
   6  11 -23        194.09        214.15         7.85 o                         
   9  11 -23        467.47        406.72        21.50 o                         
 -20  12 -23        290.71        330.82        21.26 o                         
 -17  12 -23        391.90        406.72         9.21 o                         
 -14  12 -23        508.73        550.41         9.61 o                         
 -11  12 -23        379.69        309.92         7.45 o                         
  -8  12 -23        993.55       1072.29        12.10 o                         
  -5  12 -23        413.71        478.11         8.36 o                         
  -2  12 -23        482.43        439.66         7.76 o                         
   1  12 -23       2262.26       2850.96        26.06 o                         
   4  12 -23       2074.33       2191.10        20.89 o                         
   7  12 -23        111.43         87.29        12.73 o                         
 -19  13 -23        490.74        406.03        16.78 o                         
 -16  13 -23        415.89        357.47         9.18 o                         
 -13  13 -23       3437.15       3708.92        28.62 o                         
 -10  13 -23       4298.60       4533.00        31.82 o                         
  -7  13 -23        867.75        794.88         9.98 o                         
  -4  13 -23        849.31       1157.03        13.15 o                         
  -1  13 -23        409.69        312.02         7.44 o                         
   2  13 -23       1378.16       1501.20        16.16 o                         
   5  13 -23        350.46        393.83        14.91 o                         
 -18  14 -23        377.34        387.85        12.32 o                         
 -15  14 -23        191.26        181.86         7.46 o                         
 -12  14 -23       1216.85       1293.84        14.15 o                         
  -9  14 -23       2290.98       2497.65        22.06 o                         
  -6  14 -23        759.42        791.89        10.84 o                         
  -3  14 -23       2824.21       3139.36        24.19 o                         
   3  14 -23        554.03        547.02        15.18 o                         
 -17  15 -23        737.92        609.10        13.83 o                         
 -14  15 -23        825.06        782.37        11.47 o                         
 -11  15 -23        102.77         82.78         5.83 o                         
  -8  15 -23        702.14        860.42        11.75 o                         
  -5  15 -23       1135.67       1146.60        14.30 o                         
  -2  15 -23         11.84          3.03         2.94 o                         
   1  15 -23        376.20        386.79        12.54 o                         
   4  15 -23         27.28         25.75         8.41 o                         
 -16  16 -23         88.45        108.27         7.87 o                         
 -13  16 -23        528.03        553.64        10.74 o                         
 -10  16 -23        203.20        171.33         6.68 o                         
  -7  16 -23        759.51        713.31        10.89 o                         
  -4  16 -23       1411.61       1411.64        16.21 o                         
  -1  16 -23        168.71        230.48         9.67 o                         
   2  16 -23        507.11        514.34        17.07 o                         
 -15  17 -23        715.02        654.44        15.81 o                         
 -12  17 -23       1504.79       1777.93        19.13 o                         
  -9  17 -23       1225.49       1376.99        16.79 o                         
  -6  17 -23        543.64        530.08        11.00 o                         
  -3  17 -23        703.75        649.76        22.03 o                         
   0  17 -23        188.71        157.85        10.99 o                         
 -14  18 -23         37.34         22.13         5.50 o                         
 -11  18 -23        415.57        414.41        12.68 o                         
  -8  18 -23        248.45        316.18        10.34 o                         
  -5  18 -23        380.38        459.46        13.25 o                         
  -2  18 -23        270.58        240.01        12.43 o                         
 -13  19 -23        149.82        155.90        10.39 o                         
 -10  19 -23        849.98        733.31        18.14 o                         
  -7  19 -23       1227.57       1272.03        26.06 o                         
  -4  19 -23        124.03        129.80        10.37 o                         
 -12  20 -23        532.98        567.73        21.61 o                         
  -9  20 -23         81.60         80.54         8.30 o                         
   0   1 -22       8564.49       8926.65        62.49 o                         
  -2   2 -22       4394.45       4644.43        33.76 o                         
   1   2 -22       5176.75       4869.94        33.35 o                         
  -4   3 -22        637.12        820.80         8.40 o                         
  -1   3 -22       2133.97       2237.68        17.56 o                         
   2   3 -22       8723.22       8506.55        49.89 o                         
  -6   4 -22       2350.01       2056.28        14.50 o                         
  -3   4 -22      16301.72      15095.52        97.02 o                         
   0   4 -22       5308.08       4756.32        31.44 o                         
   3   4 -22        633.00        650.45         6.56 o                         
  -8   5 -22       3974.06       3761.15        25.91 o                         
  -5   5 -22       9772.40       9305.40        58.61 o                         
  -2   5 -22       5134.88       3104.81        22.26 o                         
   1   5 -22         29.08         29.28         2.93 o                         
   4   5 -22       1648.15       1551.04        15.04 o                         
 -10   6 -22        556.82        579.10        11.10 o                         
  -7   6 -22       4348.55       4156.46        27.15 o                         
  -4   6 -22       2545.39       2559.27        18.75 o                         
  -1   6 -22       3141.82       3036.12        20.73 o                         
   2   6 -22       2736.15       2701.43        20.16 o                         
   5   6 -22        937.08        943.73        10.94 o                         
 -12   7 -22       1267.64       1543.04        14.81 o                         
  -9   7 -22       2658.46       2345.08        20.05 o                         
  -6   7 -22        367.21        383.76         7.50 o                         
  -3   7 -22       3703.66       3802.54        26.90 o                         
   0   7 -22       2501.97       2642.47        20.41 o                         
   3   7 -22       5831.84       6235.06        40.61 o                         
   6   7 -22        327.96        346.24         7.08 o                         
 -14   8 -22       1525.74       1711.05        16.45 o                         
 -11   8 -22       1324.76       1586.40        14.40 o                         
  -8   8 -22       1544.53       1333.41        12.27 o                         
  -5   8 -22       9430.00       9524.03        60.78 o                         
  -2   8 -22      10099.60      10585.44        66.28 o                         
   1   8 -22       1843.17       2093.81        16.86 o                         
   4   8 -22       2449.05       2635.17        21.81 o                         
   7   8 -22       1040.02        845.61        12.06 o                         
 -16   9 -22        626.21        681.63        11.33 o                         
 -13   9 -22       1124.16       1002.07        11.69 o                         
 -10   9 -22       5760.90       6118.64        42.29 o                         
  -7   9 -22      12757.38      12416.16        75.32 o                         
  -4   9 -22       2688.26       2852.85        21.11 o                         
  -1   9 -22       1696.37       1911.88        16.09 o                         
   2   9 -22       1972.60       1793.99        15.17 o                         
   5   9 -22       2084.40       2407.45        22.08 o                         
   8   9 -22       1686.57       1571.79        19.01 o                         
 -18  10 -22          0.26          4.75         5.47 o                         
 -15  10 -22        818.43        703.79        12.36 o                         
 -12  10 -22        807.31        827.83        10.10 o                         
  -9  10 -22        568.07        582.52         8.60 o                         
  -6  10 -22         85.82         56.62         4.56 o                         
  -3  10 -22       4918.49       4045.18        26.85 o                         
   0  10 -22       6450.01       6585.92        43.38 o                         
   3  10 -22       2216.39       2041.45        17.95 o                         
   6  10 -22        649.67        683.08        10.54 o                         
   9  10 -22        377.19        364.43        15.89 o                         
 -20  11 -22         20.29         20.50         7.36 o                         
 -17  11 -22       1597.70       1636.89        17.04 o                         
 -14  11 -22       2695.85       2791.28        25.13 o                         
 -11  11 -22       1839.94       1756.74        16.82 o                         
  -8  11 -22        563.26        548.15         8.41 o                         
  -5  11 -22        199.27        233.73         5.73 o                         
  -2  11 -22       5587.10       6115.15        39.69 o                         
   1  11 -22       1131.79       1404.64        13.95 o                         
   4  11 -22        854.66        943.67        12.62 o                         
   7  11 -22        503.42        552.87        11.40 o                         
 -19  12 -22        629.24        539.82        15.61 o                         
 -16  12 -22        770.55        673.31        11.01 o                         
 -13  12 -22        191.59        202.21         6.60 o                         
 -10  12 -22        823.48        798.10        10.16 o                         
  -7  12 -22        886.30        666.12         8.74 o                         
  -4  12 -22       2224.06       1731.51        14.92 o                         
  -1  12 -22        900.51       1146.84        11.94 o                         
   2  12 -22       1409.69       1273.03        14.83 o                         
   5  12 -22       2548.26       2909.08        27.05 o                         
   8  12 -22        465.26        466.04        18.58 o                         
 -18  13 -22        203.72        199.11         8.46 o                         
 -15  13 -22         48.59         30.55         5.62 o                         
 -12  13 -22       1277.77       1285.30        14.24 o                         
  -9  13 -22       4934.34       4639.07        37.14 o                         
  -6  13 -22        262.50        361.89         7.37 o                         
  -3  13 -22       1890.01       1890.25        16.59 o                         
   0  13 -22       1999.38       2179.31        20.79 o                         
   3  13 -22        561.33        577.95        11.59 o                         
   6  13 -22        284.81        270.44        13.34 o                         
 -20  14 -22        197.94        189.81        17.70 o                         
 -17  14 -22       1392.44       1374.77        16.77 o                         
 -14  14 -22       1513.19       1721.85        17.24 o                         
 -11  14 -22       3090.01       3308.68        25.91 o                         
  -8  14 -22        144.14        117.77         5.51 o                         
  -5  14 -22        234.92        244.46         5.99 o                         
  -2  14 -22        400.60        430.64         8.44 o                         
   1  14 -22        905.81        991.66        13.36 o                         
   4  14 -22        151.93        173.95        11.27 o                         
 -19  15 -22         79.62         43.00        10.04 o                         
 -16  15 -22        133.01        145.48         6.99 o                         
 -13  15 -22       1246.92       1377.02        15.75 o                         
 -10  15 -22        295.59        301.93         7.71 o                         
  -7  15 -22        824.54        801.09        11.44 o                         
  -4  15 -22       2798.15       2756.25        24.74 o                         
  -1  15 -22        381.37        280.24         9.05 o                         
   2  15 -22        903.11        997.21        17.46 o                         
 -18  16 -22        191.06        195.95        11.39 o                         
 -15  16 -22         34.00         23.76         3.96 o                         
 -12  16 -22       1160.25       1146.02        14.94 o                         
  -9  16 -22       1877.38       2016.67        18.23 o                         
  -6  16 -22        560.23        567.29         9.49 o                         
   0  16 -22        494.99        545.05        13.69 o                         
   3  16 -22         87.06         58.45         8.31 o                         
 -17  17 -22        342.49        300.73        12.46 o                         
 -14  17 -22        550.41        470.10        12.71 o                         
 -11  17 -22        458.24        377.42         9.23 o                         
  -8  17 -22        769.18        748.02        11.54 o                         
  -5  17 -22        163.56        140.10         7.15 o                         
  -2  17 -22        520.49        560.32        16.91 o                         
   1  17 -22        377.55        388.46        15.13 o                         
 -16  18 -22        954.34        847.04        18.94 o                         
 -13  18 -22        283.20        276.79        10.07 o                         
 -10  18 -22        603.57        675.03        13.16 o                         
  -7  18 -22       1657.98       1651.59        21.07 o                         
  -4  18 -22        303.37        392.96        13.26 o                         
  -1  18 -22        268.97        245.65        12.51 o                         
 -15  19 -22         37.53         30.41         9.68 o                         
 -12  19 -22        222.60        219.64        10.72 o                         
  -9  19 -22        129.92        138.34         9.10 o                         
  -6  19 -22        465.55        526.02        15.61 o                         
  -3  19 -22        136.83        149.74        11.30 o                         
 -14  20 -22         65.96         32.62        12.45 o                         
 -11  20 -22       1301.82       1404.92        25.60 o                         
  -8  20 -22        669.17        680.77        17.31 o                         
   0   0 -21      11255.26      10536.49       123.00 o                         
   1   1 -21       1679.50       1574.94        13.61 o                         
  -1   2 -21       2509.78       2054.28        16.58 o                         
   2   2 -21       5046.82       7499.87        46.25 o                         
  -3   3 -21       6817.44       5909.77        42.95 o                         
   0   3 -21       3215.43       3468.39        24.29 o                         
   3   3 -21       1414.99       1591.31        11.70 o                         
  -5   4 -21       2338.53       2551.35        17.09 o                         
  -2   4 -21       3622.67       4899.07        32.55 o                         
   1   4 -21       7366.95       8167.74        44.86 o                         
   4   4 -21       2347.79       2707.08        20.39 o                         
  -7   5 -21       8494.33      10597.89        65.21 o                         
  -4   5 -21      21119.51      19837.23       117.07 o                         
  -1   5 -21       3677.68       3028.77        19.61 o                         
   2   5 -21       5750.34       5797.43        35.53 o                         
   5   5 -21       2244.61       2381.67        21.09 o                         
  -9   6 -21       3826.60       4518.59        32.02 o                         
  -6   6 -21       1349.79       1528.89        12.59 o                         
  -3   6 -21        544.69        466.73         6.37 o                         
   0   6 -21        306.25        376.44         5.48 o                         
   3   6 -21       5871.40       5020.03        34.87 o                         
   6   6 -21        193.74        125.78         4.94 o                         
 -11   7 -21       4783.87       5113.00        35.37 o                         
  -8   7 -21       7296.54       8227.75        52.60 o                         
  -5   7 -21       1763.44       1355.16        11.51 o                         
  -2   7 -21      17590.78      16692.25        97.53 o                         
   1   7 -21       4202.39       5161.75        34.98 o                         
   4   7 -21        955.27       1063.42        11.48 o                         
   7   7 -21        154.41        107.86         5.63 o                         
 -13   8 -21        871.96        907.63        11.19 o                         
 -10   8 -21       4192.35       4135.75        30.31 o                         
  -7   8 -21       9144.30       9162.39        57.07 o                         
  -4   8 -21        704.46        701.08         8.61 o                         
  -1   8 -21        725.93        727.69        10.53 o                         
   2   8 -21       1329.75       1336.13        12.25 o                         
   5   8 -21        389.31        364.36         7.47 o                         
   8   8 -21       3067.14       3065.21        25.48 o                         
 -15   9 -21        617.83        568.96        10.50 o                         
 -12   9 -21        747.41        641.41         8.98 o                         
  -9   9 -21        529.34        530.96         8.12 o                         
  -6   9 -21       9369.07       8459.83        55.69 o                         
  -3   9 -21       2323.77       1300.52        12.03 o                         
   0   9 -21       1819.63       1757.16        15.17 o                         
   3   9 -21       6561.46       6582.19        44.43 o                         
   6   9 -21        573.03        518.45        10.32 o                         
   9   9 -21        376.13        339.82         9.25 o                         
 -17  10 -21        174.99        227.77         7.48 o                         
 -14  10 -21       2130.56       2421.60        22.97 o                         
 -11  10 -21       6892.44       6706.80        44.26 o                         
  -8  10 -21       2527.40       2483.19        20.05 o                         
  -5  10 -21       5298.42       5445.59        34.32 o                         
  -2  10 -21        429.22        379.17         6.69 o                         
   1  10 -21       2176.88       2197.22        18.17 o                         
   4  10 -21       1846.71       1732.36        17.85 o                         
   7  10 -21        432.35        371.75         9.03 o                         
  10  10 -21        208.12        218.21        12.28 o                         
 -19  11 -21        581.14        514.68        12.26 o                         
 -16  11 -21       2273.09       2234.44        22.13 o                         
 -13  11 -21        111.67        125.92         5.62 o                         
 -10  11 -21        716.66        705.59         8.99 o                         
  -7  11 -21        591.16        744.29         9.20 o                         
  -4  11 -21       5529.21       5758.67        36.24 o                         
  -1  11 -21      13288.12      12919.10        77.24 o                         
   2  11 -21       1294.79       1082.39        12.01 o                         
   5  11 -21        514.84        586.62        10.68 o                         
   8  11 -21        865.40        808.04        19.00 o                         
 -21  12 -21          0.51          1.64         7.72 o                         
 -18  12 -21        896.63        968.56        13.98 o                         
 -15  12 -21        661.77        751.02        11.34 o                         
 -12  12 -21        836.84        734.50         9.70 o                         
  -9  12 -21        424.36        440.04         8.16 o                         
  -6  12 -21        145.05        171.97         5.55 o                         
  -3  12 -21        769.69        839.70         9.32 o                         
   0  12 -21        511.81        499.60        10.49 o                         
   3  12 -21        133.97        108.15         5.84 o                         
   6  12 -21        348.74        292.21         8.90 o                         
   9  12 -21        530.84        498.17        19.08 o                         
 -20  13 -21        229.46        159.29        12.36 o                         
 -17  13 -21        222.18        161.34         6.62 o                         
 -14  13 -21        609.03        620.67        10.75 o                         
 -11  13 -21        866.21       1047.93        11.16 o                         
  -8  13 -21        463.49        422.52         7.42 o                         
  -5  13 -21        966.40       1088.86        11.07 o                         
  -2  13 -21       1672.52       1394.47        13.40 o                         
   4  13 -21       1501.14       1667.46        21.29 o                         
   7  13 -21        424.05        403.54        15.29 o                         
 -19  14 -21        183.42        133.91         9.34 o                         
 -16  14 -21        302.06        239.06         7.51 o                         
 -13  14 -21       1915.26       1920.10        17.96 o                         
 -10  14 -21       3895.65       3844.15        29.22 o                         
  -7  14 -21        172.23        155.84         5.41 o                         
  -4  14 -21        695.85        791.34        10.90 o                         
   2  14 -21         38.20         32.16         4.82 o                         
   5  14 -21         98.10        104.22         8.89 o                         
 -18  15 -21        680.56        709.53        13.58 o                         
 -15  15 -21        316.01        318.73         8.06 o                         
 -12  15 -21        883.09        893.19        12.90 o                         
  -9  15 -21        445.67        627.57        10.34 o                         
  -6  15 -21         59.04         28.54         3.49 o                         
   0  15 -21         65.22         79.18         5.39 o                         
   3  15 -21        428.89        446.72        14.49 o                         
 -17  16 -21        230.14        243.55         8.33 o                         
 -14  16 -21        340.92        316.98         9.51 o                         
 -11  16 -21        869.98        917.77        13.66 o                         
  -8  16 -21       2926.05       3085.63        25.84 o                         
  -5  16 -21        816.51        930.53        13.87 o                         
  -2  16 -21        169.75        132.11         6.69 o                         
   1  16 -21        504.53        532.06        14.35 o                         
 -19  17 -21         20.64         22.65         5.69 o                         
 -16  17 -21        343.88        240.15         8.66 o                         
 -13  17 -21       1293.56       1558.76        18.99 o                         
 -10  17 -21        255.39        227.32         7.24 o                         
  -7  17 -21         65.79         26.51         4.38 o                         
  -4  17 -21        119.27        139.04         6.96 o                         
  -1  17 -21         43.50         46.49         6.44 o                         
   2  17 -21        527.12        572.60        18.21 o                         
 -18  18 -21         63.22         35.55        10.07 o                         
 -15  18 -21        307.83        300.61        10.27 o                         
 -12  18 -21       1048.13       1238.98        15.56 o                         
  -9  18 -21        177.48        177.76         7.82 o                         
  -6  18 -21       1599.57       1783.72        20.52 o                         
  -3  18 -21        822.58        865.55        18.29 o                         
   0  18 -21         16.28         15.53         7.49 o                         
 -17  19 -21        617.56        585.89        20.44 o                         
 -14  19 -21        417.02        319.21        12.29 o                         
 -11  19 -21       1486.18       1598.71        19.83 o                         
  -8  19 -21        727.96        694.83        14.56 o                         
  -5  19 -21         60.89         32.87         7.78 o                         
  -2  19 -21        386.49        339.57        13.33 o                         
 -13  20 -21          8.84          5.53         5.27 o                         
 -10  20 -21        576.88        556.04        15.77 o                         
  -7  20 -21        193.19        141.20         9.52 o                         
 -12  21 -21        406.85        369.68        18.34 o                         
  -9  21 -21        467.27        432.79        20.41 o                         
  -1   1 -20       7688.61       8700.14        59.34 o                         
  -3   2 -20       2005.90       2542.51        20.15 o                         
   0   2 -20       3818.65       3542.22        25.77 o                         
  -5   3 -20       2711.05       2575.68        16.71 o                         
  -2   3 -20       8755.56       9089.74        60.12 o                         
   1   3 -20       5206.42       5126.73        30.90 o                         
  -7   4 -20        246.58        200.39         4.29 o                         
  -4   4 -20       8630.37       8819.86        51.44 o                         
  -1   4 -20        500.86        699.57         7.12 o                         
   2   4 -20        647.64        534.80         5.29 o                         
  -9   5 -20       1011.68       1091.85        11.81 o                         
  -6   5 -20      14340.99      12532.06        75.37 o                         
  -3   5 -20       6868.52       7164.15        45.24 o                         
   0   5 -20       9798.58      10873.35        60.67 o                         
   3   5 -20       6345.65       6699.64        41.22 o                         
 -11   6 -20       1929.52       1922.27        18.28 o                         
  -8   6 -20       7586.40       7221.68        45.57 o                         
  -5   6 -20       5043.98       4553.96        29.38 o                         
  -2   6 -20      10827.11      10447.65        60.20 o                         
   1   6 -20       1448.67       1209.66         9.94 o                         
   4   6 -20       1183.37       1354.13        13.86 o                         
 -13   7 -20        849.27       1002.92        11.61 o                         
 -10   7 -20        518.07        684.23         8.84 o                         
  -7   7 -20        284.95        349.19         5.92 o                         
  -4   7 -20       1735.55       1769.86        13.70 o                         
  -1   7 -20       9659.97       9480.20        63.65 o                         
   2   7 -20       5428.77       6280.66        40.44 o                         
   5   7 -20         80.26        132.70         5.23 o                         
 -15   8 -20       1899.78       2331.06        22.40 o                         
 -12   8 -20       4415.90       4707.39        34.65 o                         
  -9   8 -20       3510.75       3348.83        24.82 o                         
  -6   8 -20       6723.80       8291.73        53.48 o                         
  -3   8 -20       8043.54      10443.24        60.67 o                         
   0   8 -20        564.81        507.91         6.63 o                         
   3   8 -20        394.69        426.17         7.89 o                         
   6   8 -20        514.74        597.52         9.33 o                         
 -17   9 -20       1033.44       1127.60        14.59 o                         
 -14   9 -20        717.04        711.60        10.49 o                         
 -11   9 -20       8748.00       9415.08        59.18 o                         
  -8   9 -20       3216.51       2101.92        17.03 o                         
  -5   9 -20       1166.54       1391.94        12.39 o                         
  -2   9 -20        181.62        359.41         6.66 o                         
   1   9 -20       3343.43       3169.51        24.25 o                         
   4   9 -20       4235.77       4689.33        34.06 o                         
   7   9 -20        630.24        542.84        10.50 o                         
 -19  10 -20        146.38        157.00         7.58 o                         
 -16  10 -20       1099.20       1037.89        13.68 o                         
 -13  10 -20       1421.26       1433.98        14.19 o                         
 -10  10 -20       5174.82       5491.02        37.50 o                         
  -7  10 -20       3668.37       3366.59        24.58 o                         
  -4  10 -20       3783.08       3777.38        25.68 o                         
  -1  10 -20       7388.51       9366.36        57.78 o                         
   2  10 -20       2527.01       2933.13        22.99 o                         
   5  10 -20        122.66        128.99         6.56 o                         
   8  10 -20        275.21        265.63         8.22 o                         
 -21  11 -20        126.71         83.94         9.63 o                         
 -18  11 -20       1085.54       1201.27        15.22 o                         
 -15  11 -20       2315.73       2695.54        24.28 o                         
 -12  11 -20       7739.33       7431.06        47.13 o                         
  -9  11 -20       1422.59       1361.90        12.98 o                         
  -6  11 -20       4281.85       3921.70        26.58 o                         
  -3  11 -20       2409.95       2149.69        16.69 o                         
   0  11 -20       4134.87       4697.13        34.41 o                         
   3  11 -20        681.91        717.80        10.22 o                         
   6  11 -20       1042.94       1168.51        15.03 o                         
   9  11 -20       1501.68       1574.28        24.49 o                         
 -20  12 -20        408.78        361.69        16.45 o                         
 -17  12 -20        105.83        125.12         6.47 o                         
 -14  12 -20         32.44         38.24         5.20 o                         
 -11  12 -20       3054.83       3365.48        24.65 o                         
  -8  12 -20        744.30        599.42         8.57 o                         
  -5  12 -20        501.69        551.24         7.02 o                         
  -2  12 -20       5463.87       5554.08        36.46 o                         
   1  12 -20        925.73       1087.70        12.93 o                         
   4  12 -20        731.80        720.63        10.63 o                         
   7  12 -20        640.01        607.68        12.65 o                         
 -19  13 -20       1059.36        987.33        16.05 o                         
 -16  13 -20        215.19        138.74         6.22 o                         
 -13  13 -20        397.85        353.49         8.33 o                         
 -10  13 -20       4055.50       3990.74        27.11 o                         
  -7  13 -20        281.35        286.54         6.41 o                         
  -4  13 -20       1608.59       1636.59        14.91 o                         
  -1  13 -20       1000.21       1228.12        13.95 o                         
   2  13 -20        834.06        814.03        13.13 o                         
   5  13 -20        620.88        586.88        11.51 o                         
   8  13 -20        386.70        357.10        16.23 o                         
 -21  14 -20        184.13        177.51        12.74 o                         
 -18  14 -20        494.15        546.38        10.59 o                         
 -15  14 -20        672.40        695.85        11.02 o                         
 -12  14 -20        484.17        563.14         9.92 o                         
  -9  14 -20        210.81        301.08         6.45 o                         
  -6  14 -20        218.00        211.52         6.08 o                         
   3  14 -20        724.19        771.40        11.78 o                         
   6  14 -20        174.92        184.51        11.22 o                         
 -20  15 -20         61.30         54.56         8.53 o                         
 -17  15 -20        282.76        327.49         9.24 o                         
 -14  15 -20        882.60        889.37        12.62 o                         
 -11  15 -20       1341.81       1380.44        14.30 o                         
  -8  15 -20        876.70        866.53        11.95 o                         
  -5  15 -20        942.99        765.59        11.82 o                         
  -2  15 -20         10.62         24.49         4.23 o                         
   1  15 -20        196.45        216.72         8.69 o                         
   4  15 -20        397.38        390.65        13.89 o                         
 -19  16 -20        128.91        112.02         9.54 o                         
 -16  16 -20        102.92        156.92         6.75 o                         
 -13  16 -20        327.54        376.03         8.85 o                         
 -10  16 -20        291.03        247.42         8.20 o                         
  -4  16 -20        747.10        664.50        10.87 o                         
  -1  16 -20        199.24        167.36         7.18 o                         
   2  16 -20        347.66        307.75        12.07 o                         
 -18  17 -20        122.83        110.45         8.68 o                         
 -15  17 -20        372.79        433.28        11.63 o                         
  -9  17 -20       1200.90       1272.67        14.88 o                         
  -3  17 -20        835.54        808.24        12.61 o                         
   0  17 -20        189.30        178.22         9.08 o                         
 -17  18 -20        506.79        363.99        11.78 o                         
 -14  18 -20         95.86         72.72         6.32 o                         
  -8  18 -20         92.90         75.84         5.16 o                         
  -2  18 -20        948.18       1015.19        17.74 o                         
   1  18 -20        330.19        300.09        15.94 o                         
 -16  19 -20        523.46        480.74        14.87 o                         
 -13  19 -20          2.22          9.05         3.50 o                         
 -10  19 -20       1647.20       1799.81        20.58 o                         
  -4  19 -20         56.28         32.79         4.88 o                         
  -1  19 -20         96.11        106.46        11.33 o                         
 -15  20 -20        578.68        569.25        19.11 o                         
 -12  20 -20        330.49        292.36        11.18 o                         
  -9  20 -20         33.86         27.86         7.59 o                         
  -6  20 -20         13.39         -1.38         5.03 o                         
 -14  21 -20         25.23         18.64         8.15 o                         
 -11  21 -20        413.18        461.40        26.60 o                         
  -8  21 -20        241.40        253.88        15.80 o                         
   0   1 -19      15671.27      15565.15       108.49 o                         
  -2   2 -19      10092.69       8456.68        62.09 o                         
   1   2 -19      10031.84      11381.45        68.88 o                         
  -4   3 -19        981.82       1238.85         9.53 o                         
  -1   3 -19       3062.16       4152.40        27.80 o                         
   2   3 -19      13309.54      13956.56        76.39 o                         
  -6   4 -19       8025.54       7051.47        42.34 o                         
  -3   4 -19      12740.33      13441.38        79.70 o                         
   0   4 -19       2631.10       2166.84        14.95 o                         
   3   4 -19       1270.71       1275.21        10.52 o                         
  -8   5 -19        635.57        494.61         7.04 o                         
  -5   5 -19       4593.81       4756.07        31.24 o                         
  -2   5 -19       4283.43       5658.37        34.25 o                         
   1   5 -19         49.69         19.08         2.20 o                         
   4   5 -19       3149.28       3299.37        23.66 o                         
 -10   6 -19        855.43        962.90        11.39 o                         
  -7   6 -19      21506.53      23305.12       130.97 o                         
  -4   6 -19       9877.76      11047.27        66.37 o                         
  -1   6 -19      18223.23      17820.70       100.07 o                         
   2   6 -19       6491.05       5990.39        37.99 o                         
   5   6 -19       1618.36       1469.18        14.66 o                         
 -12   7 -19       2913.28       2540.13        20.79 o                         
  -9   7 -19       4533.71       4359.68        31.36 o                         
  -6   7 -19      12144.90      11103.12        67.62 o                         
  -3   7 -19      11837.21       8539.94        51.90 o                         
   0   7 -19        394.46        635.74         8.06 o                         
   3   7 -19       3349.03       2831.74        22.15 o                         
   6   7 -19        131.00        115.22         5.33 o                         
 -14   8 -19        988.74        869.95        11.04 o                         
 -11   8 -19       1646.17       1481.42        13.70 o                         
  -8   8 -19        229.93        162.54         4.85 o                         
  -5   8 -19      12910.32      11986.71        69.86 o                         
  -2   8 -19      10183.16      10425.25        61.77 o                         
   1   8 -19       1249.08        916.62        10.98 o                         
   4   8 -19       4465.82       4013.69        28.49 o                         
   7   8 -19        706.66        698.22        10.61 o                         
 -16   9 -19       2660.75       2672.69        24.22 o                         
 -13   9 -19        740.74        914.43        11.45 o                         
 -10   9 -19      13116.28      12974.85        83.11 o                         
  -7   9 -19       4524.43       4351.71        29.07 o                         
  -4   9 -19         24.86         18.05         3.59 o                         
  -1   9 -19       2133.29       2209.66        16.69 o                         
   2   9 -19       3482.89       3276.54        24.03 o                         
   5   9 -19        632.29        732.35        10.23 o                         
   8   9 -19        794.74        901.63        14.09 o                         
 -18  10 -19        315.73        314.24         9.15 o                         
 -15  10 -19       1617.11       1750.52        16.45 o                         
 -12  10 -19        619.92        685.81         9.21 o                         
  -9  10 -19       3407.84       2613.57        20.54 o                         
  -6  10 -19        296.80        506.69         7.14 o                         
  -3  10 -19        759.71        872.47         8.88 o                         
   0  10 -19      17789.45      18093.46       105.77 o                         
   3  10 -19       5538.22       6651.73        44.04 o                         
   6  10 -19        452.08        486.12         9.79 o                         
   9  10 -19       1452.23       1578.43        21.23 o                         
 -20  11 -19         56.44         51.47         5.83 o                         
 -17  11 -19        360.97        245.21         7.35 o                         
 -14  11 -19       2829.01       2975.12        23.37 o                         
 -11  11 -19       2813.13       2973.67        23.53 o                         
  -8  11 -19       4336.44       3479.21        24.39 o                         
  -5  11 -19       9258.11      10304.14        61.34 o                         
  -2  11 -19        551.27        842.72         9.51 o                         
   1  11 -19        200.21        111.41         5.31 o                         
   4  11 -19        364.25        301.66         7.64 o                         
   7  11 -19        105.10         86.36         5.58 o                         
  10  11 -19        359.68        435.08        14.62 o                         
 -19  12 -19       2415.87       2645.75        24.98 o                         
 -16  12 -19       1000.47        961.97        12.07 o                         
 -13  12 -19       4535.87       4459.68        31.74 o                         
 -10  12 -19        757.23        718.04         9.44 o                         
  -7  12 -19       1516.46       1815.20        15.42 o                         
  -4  12 -19        182.13        216.61         5.28 o                         
  -1  12 -19       3426.03       3343.63        24.58 o                         
   2  12 -19        778.98        846.56        13.50 o                         
   5  12 -19       1234.41       1334.91        15.91 o                         
   8  12 -19       2149.87       2126.71        28.33 o                         
 -21  13 -19         20.30          8.97         7.08 o                         
 -18  13 -19        296.23        260.96         7.97 o                         
 -15  13 -19        400.19        400.94         8.38 o                         
 -12  13 -19        972.65        865.66        16.80 o                         
  -9  13 -19       4420.25       4031.59        27.32 o                         
  -6  13 -19        528.56        605.91         8.13 o                         
  -3  13 -19       3717.58       4033.34        29.64 o                         
   0  13 -19       5979.30       5935.18        42.76 o                         
   3  13 -19        346.50        355.91         9.20 o                         
   6  13 -19         12.06         23.24         5.40 o                         
 -20  14 -19        641.81        480.40        14.24 o                         
 -17  14 -19        797.77        837.89        11.67 o                         
 -14  14 -19       1177.29       1166.33        14.93 o                         
 -11  14 -19       1858.28       2025.62        18.62 o                         
  -8  14 -19        949.35       1095.34        12.36 o                         
  -5  14 -19        845.46        847.80        10.04 o                         
  -2  14 -19        134.80        116.67         5.27 o                         
   1  14 -19       1297.84       1234.78        16.96 o                         
   4  14 -19        483.17        437.61        10.91 o                         
   7  14 -19        506.44        467.65        15.32 o                         
 -19  15 -19        231.01        184.75         9.35 o                         
 -16  15 -19         65.86         50.03         4.14 o                         
 -13  15 -19        195.52        186.30         6.98 o                         
 -10  15 -19        770.35        666.75         9.78 o                         
  -1  15 -19       1325.84       1387.60        15.35 o                         
   2  15 -19        950.16       1094.13        15.22 o                         
   5  15 -19        288.17        327.64        12.74 o                         
 -18  16 -19        204.63        180.79         7.76 o                         
 -15  16 -19        292.02        230.17         7.62 o                         
  -9  16 -19        787.78        725.13        10.83 o                         
  -6  16 -19        138.98         21.38        12.93 o                         
  -3  16 -19        558.09        617.61        11.24 o                         
   0  16 -19        467.30        625.48        11.27 o                         
   3  16 -19        353.91        358.90        11.98 o                         
 -20  17 -19          3.35          0.90         6.50 o                         
 -17  17 -19        145.92        155.46         7.73 o                         
 -14  17 -19        280.94        272.89         8.45 o                         
  -8  17 -19        349.15        325.83         8.44 o                         
  -5  17 -19        437.54        357.09         8.42 o                         
  -2  17 -19        620.12        711.57        11.32 o                         
   1  17 -19        385.99        351.17        11.08 o                         
 -19  18 -19        188.42        170.22        11.28 o                         
 -16  18 -19       1199.28       1184.64        17.88 o                         
  -4  18 -19        437.65        424.21         9.40 o                         
  -1  18 -19        136.25        160.60         8.93 o                         
 -18  19 -19         44.22         37.09         9.23 o                         
 -15  19 -19        205.44        151.55         8.03 o                         
 -12  19 -19        617.00        546.96        11.11 o                         
  -9  19 -19        766.86        698.93        13.53 o                         
  -6  19 -19       1015.68        948.58        15.50 o                         
  -3  19 -19        159.99        199.11         9.50 o                         
 -17  20 -19        152.43        174.38        12.43 o                         
 -14  20 -19        507.39        464.84        13.69 o                         
 -11  20 -19       1152.05       1273.65        18.68 o                         
  -8  20 -19        681.47        673.60        12.99 o                         
  -5  20 -19        192.70        181.38         9.49 o                         
 -13  21 -19          9.52         17.88         7.57 o                         
 -10  21 -19         62.99         32.13         8.15 o                         
  -7  21 -19         70.51         87.72        12.97 o                         
   0   0 -18      24390.00      25535.68       350.28 o                         
   1   1 -18       9515.98      10855.53        75.84 o                         
  -1   2 -18      12163.54      11957.14        81.28 o                         
   2   2 -18      20416.88      20531.75       113.08 o                         
  -3   3 -18      12139.42      10937.63        67.99 o                         
   0   3 -18      10716.11      11982.89        67.46 o                         
   3   3 -18        549.77        839.98         7.23 o                         
  -5   4 -18       1153.41       1290.25        10.42 o                         
  -2   4 -18       5420.74       5690.48        33.86 o                         
   1   4 -18       9704.52       8667.50        48.57 o                         
   4   4 -18       2712.27       2117.17        16.12 o                         
  -7   5 -18      29907.33      32719.32       183.40 o                         
  -4   5 -18      18947.68      18198.76       109.97 o                         
  -1   5 -18       4146.04       3871.79        24.17 o                         
   2   5 -18       1373.92       1702.28        12.89 o                         
   5   5 -18       4340.90       4158.18        29.71 o                         
  -9   6 -18       3029.70       3327.49        24.49 o                         
  -6   6 -18       2081.73       1623.86        13.17 o                         
  -3   6 -18        417.43        423.98         5.46 o                         
   0   6 -18       7331.63       5979.48        34.26 o                         
   3   6 -18       4370.02       4801.33        32.17 o                         
   6   6 -18       2436.52       2905.55        21.92 o                         
 -11   7 -18        809.66        967.94        10.65 o                         
  -8   7 -18       4613.96       4366.11        31.38 o                         
  -5   7 -18       7102.11       7052.90        42.88 o                         
  -2   7 -18       8926.69       9494.71        55.89 o                         
   1   7 -18      11543.07      11318.60        67.82 o                         
   4   7 -18        236.41        192.94         5.89 o                         
   7   7 -18       1070.35       1242.32        13.17 o                         
 -13   8 -18       1042.56        658.35         9.10 o                         
 -10   8 -18       3029.57       2814.97        21.08 o                         
  -7   8 -18       9037.87      11207.75        72.96 o                         
  -4   8 -18      22213.61      24211.65       137.03 o                         
  -1   8 -18       2766.31       2731.45        19.23 o                         
   2   8 -18        705.32        842.69         9.79 o                         
   5   8 -18       4491.65       4771.22        32.94 o                         
   8   8 -18       3128.26       3205.21        27.67 o                         
 -15   9 -18       2766.46       2967.79        24.76 o                         
 -12   9 -18        596.29        588.77         8.94 o                         
  -9   9 -18       3103.70       3297.73        22.88 o                         
  -6   9 -18       3987.25       4957.51        30.93 o                         
  -3   9 -18        939.04        876.10         8.23 o                         
   0   9 -18      11123.31      11914.58        69.41 o                         
   3   9 -18       5751.19       5781.34        36.89 o                         
   6   9 -18         18.49         20.97         3.58 o                         
   9   9 -18        715.90        716.86        11.83 o                         
 -17  10 -18       1749.38       1762.65        19.42 o                         
 -14  10 -18       2089.52       2260.46        18.71 o                         
 -11  10 -18       2703.15       2585.12        20.88 o                         
  -8  10 -18       2295.21       2876.70        21.43 o                         
  -5  10 -18       2033.71       1588.45        13.32 o                         
  -2  10 -18       4234.36       4665.40        30.68 o                         
   1  10 -18       3665.54       3151.79        23.74 o                         
   4  10 -18        486.46        431.71         8.05 o                         
   7  10 -18         31.61         14.02         4.19 o                         
  10  10 -18        504.12        457.67        11.22 o                         
 -19  11 -18       1013.20       1213.77        16.49 o                         
 -16  11 -18        287.07        199.99         7.13 o                         
 -13  11 -18       1300.01       1378.72        14.89 o                         
 -10  11 -18       2928.10       3610.07        24.85 o                         
  -7  11 -18       2540.61       3084.16        22.13 o                         
  -4  11 -18       4832.68       4231.49        28.65 o                         
  -1  11 -18      12333.16      12316.47        82.12 o                         
   2  11 -18       2410.48       3166.06        26.51 o                         
   5  11 -18        417.15        362.24        11.46 o                         
   8  11 -18       1019.45        985.02        13.84 o                         
  11  11 -18        348.76        332.27        18.13 o                         
 -21  12 -18        256.73        227.69        11.61 o                         
 -18  12 -18       1077.91       1050.90        13.51 o                         
 -15  12 -18       1805.29       1889.20        17.13 o                         
 -12  12 -18       3864.76       4352.03        29.51 o                         
  -9  12 -18       7506.31       8979.04        57.89 o                         
  -6  12 -18        518.54        331.45         6.08 o                         
  -3  12 -18       1477.39       1339.27        13.16 o                         
   0  12 -18        190.97        122.14         5.24 o                         
   3  12 -18       1550.07       1431.66        15.78 o                         
   6  12 -18        408.14        448.27        10.61 o                         
   9  12 -18        682.41        664.04        17.97 o                         
 -20  13 -18       1486.88       1423.13        19.32 o                         
 -17  13 -18        638.99        555.75         9.11 o                         
 -14  13 -18        753.34        788.58        10.95 o                         
 -11  13 -18        318.57        221.66         6.31 o                         
  -8  13 -18       3423.77       3384.18        24.46 o                         
  -5  13 -18        748.44        773.50         9.03 o                         
  -2  13 -18       2382.30       2261.19        19.98 o                         
   1  13 -18       3416.28       3758.27        31.55 o                         
   4  13 -18       1297.98       1645.04        18.71 o                         
   7  13 -18        409.37        336.68        10.54 o                         
 -19  14 -18        496.99        501.77        10.03 o                         
 -16  14 -18        223.90        231.97         7.59 o                         
 -13  14 -18       2641.47       2672.32        21.14 o                         
  -7  14 -18       2529.90       2379.88        21.74 o                         
  -1  14 -18       1770.74       1756.61        18.10 o                         
   2  14 -18        241.90        253.39         7.65 o                         
   5  14 -18         18.17         17.66         4.56 o                         
 -21  15 -18        538.75        450.45        20.55 o                         
 -18  15 -18        720.22        762.50        12.44 o                         
 -15  15 -18        312.67        243.22         7.74 o                         
 -12  15 -18        330.15        259.02         7.54 o                         
  -6  15 -18        563.41        461.72         8.68 o                         
  -3  15 -18        512.05        530.46         9.43 o                         
   0  15 -18        237.39        288.12         7.73 o                         
   3  15 -18        413.26        381.37         9.09 o                         
   6  15 -18        797.93        901.43        20.70 o                         
 -20  16 -18          4.34          7.07         6.82 o                         
 -17  16 -18        267.20        209.85         7.79 o                         
 -14  16 -18        446.62        440.48         9.60 o                         
  -8  16 -18       1535.98       1687.26        25.37 o                         
  -5  16 -18        416.17        473.24         9.16 o                         
  -2  16 -18       1837.73       1698.19        18.52 o                         
   1  16 -18       1310.72       1550.82        17.05 o                         
   4  16 -18        138.05        143.91         9.56 o                         
 -19  17 -18          6.61         12.93         5.32 o                         
 -16  17 -18       1018.61       1125.90        14.63 o                         
 -10  17 -18         16.84          6.59         3.54 o                         
  -4  17 -18        299.45        297.70         8.40 o                         
  -1  17 -18         38.47         53.20         5.20 o                         
   2  17 -18        480.77        516.05        13.14 o                         
 -18  18 -18        243.48        193.59         9.53 o                         
 -15  18 -18        345.63        278.90         8.81 o                         
 -12  18 -18        573.85        568.93         9.99 o                         
  -6  18 -18       1370.32       1351.14        15.94 o                         
  -3  18 -18        771.50        625.85        11.66 o                         
   0  18 -18         85.67         70.78         8.57 o                         
 -17  19 -18        963.08        914.93        18.19 o                         
 -14  19 -18         30.97         13.56         3.88 o                         
  -8  19 -18        773.69        780.33        12.73 o                         
  -5  19 -18        310.42        306.16         9.04 o                         
  -2  19 -18        266.50        302.91        10.31 o                         
 -16  20 -18        137.81        166.27        10.70 o                         
 -13  20 -18        159.18        140.19         7.29 o                         
 -10  20 -18       1161.67       1351.92        17.77 o                         
  -7  20 -18        563.86        580.17        12.38 o                         
  -4  20 -18         47.54         48.51         6.24 o                         
 -15  21 -18        394.93        364.37        15.71 o                         
 -12  21 -18        197.83        166.25        10.64 o                         
  -9  21 -18        119.50        142.04         8.82 o                         
  -6  21 -18        262.32        257.60        14.89 o                         
 -11  22 -18         26.88         37.76        11.38 o                         
  -1   1 -17       5341.54       3790.68        27.71 o                         
  -3   2 -17      10608.36       9967.36        58.56 o                         
   0   2 -17       4373.97       3658.10        24.45 o                         
  -5   3 -17       2067.08       2936.90        17.55 o                         
  -2   3 -17      18466.61      18027.45       109.31 o                         
   1   3 -17      30814.61      28244.84       154.29 o                         
  -7   4 -17       4277.67       5104.58        32.46 o                         
  -4   4 -17      11900.16      12798.01        74.22 o                         
  -1   4 -17       1877.37       1629.80        12.00 o                         
   2   4 -17       2528.38       1948.37        12.98 o                         
  -9   5 -17        761.93        615.95         7.72 o                         
  -6   5 -17      11895.40      10186.99        58.22 o                         
  -3   5 -17      15060.08      15872.81        98.14 o                         
   0   5 -17       7091.98       8441.65        45.89 o                         
   3   5 -17       4097.20       5064.13        33.18 o                         
 -11   6 -17       4395.99       3220.11        23.93 o                         
  -8   6 -17      16416.70      16677.60        97.24 o                         
  -5   6 -17       4177.66       3831.68        25.56 o                         
  -2   6 -17       1875.78       2521.17        17.01 o                         
   1   6 -17       9962.89       9527.41        55.14 o                         
   4   6 -17       6931.27       6589.02        42.65 o                         
 -13   7 -17        131.13        111.00         5.36 o                         
 -10   7 -17       1259.97       1105.34        11.01 o                         
  -7   7 -17       2280.73       2826.37        20.40 o                         
  -4   7 -17      14243.30      14021.15        84.75 o                         
  -1   7 -17       8745.03       9213.48        52.95 o                         
   2   7 -17       4463.54       4877.70        32.66 o                         
   5   7 -17        567.39        596.89         9.01 o                         
 -15   8 -17       3719.42       3438.47        28.22 o                         
 -12   8 -17       1856.71       1508.24        13.96 o                         
  -9   8 -17       6236.34       6118.41        39.45 o                         
  -6   8 -17      28124.15      27312.51       155.52 o                         
  -3   8 -17       3478.02       4268.62        27.04 o                         
   0   8 -17        318.31        309.58         5.55 o                         
   3   8 -17       6891.46       6999.05        45.37 o                         
   6   8 -17       1186.74       1278.54        13.78 o                         
 -17   9 -17        287.17        247.69         7.77 o                         
 -14   9 -17       2172.44       2749.37        22.51 o                         
 -11   9 -17       4703.54       4885.35        34.01 o                         
  -8   9 -17       4854.60       3008.81        21.18 o                         
  -5   9 -17       3423.58       3057.38        21.11 o                         
  -2   9 -17        428.19        713.34         8.33 o                         
   1   9 -17       1872.60       1779.97        15.12 o                         
   4   9 -17       6965.07       7388.26        46.35 o                         
   7   9 -17        563.96        611.84        10.06 o                         
 -19  10 -17        582.31        615.54        11.06 o                         
 -16  10 -17        212.17        219.80         7.10 o                         
 -13  10 -17       1052.23       1059.35        11.37 o                         
 -10  10 -17       2949.47       2850.49        21.04 o                         
  -7  10 -17       1043.13        894.79         9.36 o                         
  -4  10 -17        455.74        332.16         5.34 o                         
  -1  10 -17       8053.86       8281.83        65.49 o                         
   2  10 -17       2356.97       3035.78        24.15 o                         
   5  10 -17         40.75         27.76         3.48 o                         
   8  10 -17        405.89        405.03         9.75 o                         
 -21  11 -17        355.93        324.84        15.05 o                         
 -18  11 -17       2428.67       2534.84        23.72 o                         
 -15  11 -17       1888.11       1821.62        16.68 o                         
 -12  11 -17       2226.30       1847.51        16.77 o                         
  -9  11 -17        355.73        200.95         5.54 o                         
  -6  11 -17       4305.73       4516.75        28.03 o                         
  -3  11 -17       7533.46       8013.20        49.42 o                         
   0  11 -17       5518.32       5611.99        39.75 o                         
   3  11 -17         33.15         26.39         3.82 o                         
   6  11 -17        204.01        253.33         8.26 o                         
   9  11 -17       1236.03       1428.29        16.50 o                         
 -20  12 -17        714.42        691.33        12.42 o                         
 -17  12 -17        258.67        183.90         7.08 o                         
 -14  12 -17         97.71         92.38         5.50 o                         
 -11  12 -17        803.89        718.07         9.39 o                         
  -8  12 -17       5213.84       4424.59        29.99 o                         
  -5  12 -17       2132.09       2339.65        17.87 o                         
  -2  12 -17       1588.80       1818.13        15.85 o                         
   1  12 -17       4741.14       5386.86        38.74 o                         
   4  12 -17        175.21        218.47         8.07 o                         
   7  12 -17        154.94        139.51         7.20 o                         
  10  12 -17         75.30         86.55        10.59 o                         
 -22  13 -17        532.94        537.45        25.05 o                         
 -19  13 -17       1423.07       1494.92        16.94 o                         
 -16  13 -17        732.77        659.38        10.54 o                         
 -13  13 -17       3181.53       3280.29        25.28 o                         
 -10  13 -17       2341.93       3146.97        30.28 o                         
  -7  13 -17       1429.44       1351.90        12.98 o                         
  -4  13 -17       1150.23       1605.77        14.91 o                         
  -1  13 -17        377.34        519.92         8.70 o                         
   2  13 -17       2848.88       3062.17        25.99 o                         
   5  13 -17        756.31        775.42        12.12 o                         
   8  13 -17        233.56        230.16        11.41 o                         
 -21  14 -17        255.74        253.65        11.51 o                         
 -18  14 -17        490.84        476.14         9.81 o                         
 -15  14 -17        323.20        433.69         9.16 o                         
 -12  14 -17       2136.09       2207.48        19.81 o                         
  -9  14 -17       2628.11       2613.37        23.33 o                         
   0  14 -17        343.45        234.34         6.42 o                         
   3  14 -17        271.53        281.52         7.78 o                         
   6  14 -17        614.25        554.94        11.41 o                         
 -20  15 -17         62.63         69.97         7.05 o                         
 -17  15 -17        884.10        833.59        12.38 o                         
 -14  15 -17       1957.25       1922.11        18.58 o                         
 -11  15 -17        383.09        248.54         6.65 o                         
  -5  15 -17         21.52         12.47         3.05 o                         
  -2  15 -17         49.24         89.74         5.10 o                         
   1  15 -17        906.55        935.02        12.26 o                         
   4  15 -17         58.21         66.21         5.70 o                         
   7  15 -17        178.11        186.63        14.04 o                         
 -19  16 -17         92.79         60.05         5.97 o                         
 -16  16 -17         66.56         49.89         4.53 o                         
 -13  16 -17       1267.59       1270.82        13.95 o                         
 -10  16 -17        741.32        823.64        14.47 o                         
  -7  16 -17        619.69        657.43         9.87 o                         
  -4  16 -17        339.84        330.32         8.83 o                         
  -1  16 -17         20.95         27.86         3.93 o                         
   2  16 -17        723.98        633.98        11.12 o                         
   5  16 -17        446.91        480.48        14.57 o                         
 -21  17 -17        236.31        236.28        16.98 o                         
 -18  17 -17        145.01        155.68         6.84 o                         
 -15  17 -17        813.67        750.32        13.40 o                         
  -9  17 -17        456.15        501.07        10.01 o                         
  -6  17 -17        604.50        740.67        11.29 o                         
  -3  17 -17       2080.06       2000.44        18.85 o                         
   0  17 -17        378.97        393.39         9.06 o                         
   3  17 -17        107.22        115.65         8.70 o                         
 -20  18 -17        119.84        118.09        12.19 o                         
 -17  18 -17       1646.10       1589.54        17.35 o                         
 -14  18 -17        149.85        130.24         6.64 o                         
 -11  18 -17        302.42        315.65         8.75 o                         
  -8  18 -17        127.52        158.56         7.13 o                         
  -5  18 -17        812.58        855.21        12.90 o                         
  -2  18 -17        315.66        258.83         7.43 o                         
   1  18 -17        389.32        433.48        12.69 o                         
 -19  19 -17        289.24        287.33        15.39 o                         
 -16  19 -17        248.49        194.12         8.12 o                         
 -13  19 -17         49.78         24.83         3.68 o                         
  -7  19 -17       1803.46       1739.38        18.62 o                         
  -4  19 -17        171.52        164.94         6.59 o                         
  -1  19 -17        373.00        313.51        11.65 o                         
 -18  20 -17         41.61         29.35         8.59 o                         
 -15  20 -17        365.95        372.81        11.64 o                         
 -12  20 -17       1360.32       1367.99        17.38 o                         
  -9  20 -17        499.84        551.72        10.08 o                         
  -6  20 -17        118.61         94.82         5.42 o                         
  -3  20 -17         39.09         45.15         9.11 o                         
 -17  21 -17         22.74         26.08        11.33 o                         
 -14  21 -17        762.10        750.16        20.10 o                         
 -11  21 -17        300.94        316.53        10.67 o                         
  -8  21 -17        188.91        156.24         8.26 o                         
  -5  21 -17        261.46        230.73        13.43 o                         
 -13  22 -17         37.51         39.88         9.53 o                         
 -10  22 -17        218.39        178.68        13.15 o                         
  -7  22 -17        380.15        301.31        26.10 o                         
   0   1 -16      16193.08      16440.83       108.60 o                         
  -2   2 -16       2031.03       1681.43        11.64 o                         
   1   2 -16       2928.82       2308.83        14.89 o                         
  -4   3 -16        194.32        170.02         3.57 o                         
  -1   3 -16       3747.26       3063.15        21.35 o                         
   2   3 -16       2018.22       1273.47         9.07 o                         
  -6   4 -16      16000.99      19540.38       109.61 o                         
  -3   4 -16      14872.93      13973.15        84.29 o                         
   0   4 -16      13820.74      10954.27        60.60 o                         
   3   4 -16       3557.01       3292.83        22.61 o                         
  -8   5 -16         46.59         20.90         2.80 o                         
  -5   5 -16       3266.36       3714.40        25.50 o                         
  -2   5 -16        740.81        355.67         5.21 o                         
   1   5 -16       4678.27       5335.25        31.22 o                         
   4   5 -16       2155.27       2444.70        19.39 o                         
 -10   6 -16       2447.60       3386.63        23.46 o                         
  -7   6 -16      10821.92       9850.89        58.72 o                         
  -4   6 -16       5913.21       6596.78        42.18 o                         
  -1   6 -16      13192.99      11672.45        66.57 o                         
   2   6 -16      19076.94      19632.70       122.68 o                         
   5   6 -16        728.41        562.65         8.24 o                         
 -12   7 -16       7500.74       7216.61        48.33 o                         
  -9   7 -16       2627.68       2292.91        17.74 o                         
  -6   7 -16       9824.13       8368.93        53.30 o                         
  -3   7 -16       9188.74       7983.32        49.37 o                         
   0   7 -16       5585.15       6226.34        39.97 o                         
   3   7 -16        182.94        263.44         5.50 o                         
   6   7 -16        403.66        340.57         7.44 o                         
 -14   8 -16        728.91        734.02         9.72 o                         
 -11   8 -16       6378.50       6855.37        43.50 o                         
  -8   8 -16       3199.60       4815.96        30.64 o                         
  -5   8 -16      12553.20      11895.23        70.80 o                         
  -2   8 -16       5093.93       3931.09        25.94 o                         
   1   8 -16       2400.13       2735.39        20.23 o                         
   4   8 -16       9409.17       9352.56        61.20 o                         
   7   8 -16       2199.42       2472.05        22.90 o                         
 -16   9 -16       1118.64       1353.24        14.95 o                         
 -13   9 -16        825.28        678.26         8.94 o                         
 -10   9 -16       9586.28       8483.62        52.17 o                         
  -7   9 -16      17886.63      17340.86       103.56 o                         
  -4   9 -16        347.94        460.28         6.67 o                         
  -1   9 -16       6361.91       6691.54        41.27 o                         
   2   9 -16       1510.96       1132.00        11.98 o                         
   5   9 -16       1314.92       1692.06        15.93 o                         
   8   9 -16        336.63        322.78         8.29 o                         
 -18  10 -16        185.62        190.93         7.24 o                         
 -15  10 -16       3411.58       3829.60        28.53 o                         
 -12  10 -16         31.45         37.69         4.35 o                         
  -9  10 -16       7162.85       9233.46        67.61 o                         
  -6  10 -16        572.42        450.89         6.43 o                         
  -3  10 -16       2113.75       2722.15        20.66 o                         
   0  10 -16       4353.01       5476.89        37.13 o                         
   3  10 -16       3989.03       4119.66        30.60 o                         
   6  10 -16        310.09        441.54         9.54 o                         
   9  10 -16        776.07        723.59        11.87 o                         
 -20  11 -16        378.68        333.76         9.08 o                         
 -17  11 -16       1712.02       1667.19        16.76 o                         
 -14  11 -16       1520.71       1660.99        14.66 o                         
 -11  11 -16        933.60       1003.16        11.15 o                         
  -8  11 -16        569.60       1020.34        10.57 o                         
  -5  11 -16       1301.70       1627.74        13.64 o                         
  -2  11 -16      13699.78      13271.68        78.11 o                         
   1  11 -16        812.52        661.45         9.48 o                         
   4  11 -16        831.62        764.55        12.29 o                         
   7  11 -16         49.31         29.67         4.32 o                         
  10  11 -16        196.77        187.69         9.09 o                         
 -22  12 -16        526.33        478.80        16.11 o                         
 -19  12 -16       2458.46       2533.83        22.77 o                         
 -16  12 -16        391.45        303.87         7.31 o                         
 -13  12 -16        604.93        600.89         8.39 o                         
 -10  12 -16       6891.95       6477.15        41.79 o                         
  -7  12 -16       9621.84       9700.49        58.79 o                         
  -4  12 -16       1586.25       1572.92        14.03 o                         
  -1  12 -16       1023.68       1244.86        13.59 o                         
   2  12 -16        423.06        287.91         8.44 o                         
   5  12 -16        306.35        331.63         8.22 o                         
   8  12 -16        910.10        982.13        13.57 o                         
 -21  13 -16         18.41          1.42         6.56 o                         
 -18  13 -16        701.12        712.69        11.04 o                         
 -15  13 -16        118.80        138.67         5.70 o                         
 -12  13 -16       2568.18       2645.20        25.00 o                         
  -9  13 -16       2289.78       2647.01        21.87 o                         
  -6  13 -16       1100.90        911.89        12.46 o                         
   0  13 -16       6137.35       6460.06        46.90 o                         
   3  13 -16        462.85        568.66        11.39 o                         
   6  13 -16         43.85         28.01         4.24 o                         
   9  13 -16        199.02        171.32        11.81 o                         
 -20  14 -16        678.41        509.00        10.28 o                         
 -17  14 -16        675.37        657.69        10.29 o                         
 -14  14 -16       1632.51       1395.16        14.57 o                         
 -11  14 -16       1220.92       1223.74        19.14 o                         
  -8  14 -16       4028.89       3769.30        44.16 o                         
  -5  14 -16       1795.25       1635.99        17.96 o                         
  -2  14 -16       2679.54       3012.13        29.19 o                         
   1  14 -16        990.41       1042.08        12.86 o                         
   4  14 -16        433.49        356.48         8.41 o                         
   7  14 -16        199.25        212.44         9.79 o                         
 -22  15 -16        731.88        791.29        28.00 o                         
 -19  15 -16        399.34        362.37         9.16 o                         
 -16  15 -16        546.82        458.27        10.22 o                         
 -13  15 -16       1062.04        848.23        10.70 o                         
  -7  15 -16       1971.14       1843.96        17.40 o                         
  -4  15 -16       1341.81       1643.85        18.85 o                         
  -1  15 -16         15.38         40.18         4.62 o                         
   2  15 -16         97.22        143.06         6.37 o                         
   5  15 -16        955.18        980.11        15.00 o                         
 -21  16 -16        687.62        605.85        17.23 o                         
 -18  16 -16        317.96        309.90         8.50 o                         
 -15  16 -16        326.92        447.64         9.51 o                         
 -12  16 -16       1778.14       1796.15        16.53 o                         
  -6  16 -16        172.80        211.58         6.46 o                         
  -3  16 -16        407.82        362.81         8.31 o                         
   0  16 -16        427.66        655.16        10.61 o                         
   3  16 -16        233.40        253.20         7.99 o                         
   6  16 -16         89.96         89.12        14.07 o                         
 -20  17 -16         29.34         21.42         6.85 o                         
 -17  17 -16        426.89        349.51         9.11 o                         
 -14  17 -16       1449.88       1476.44        16.72 o                         
  -8  17 -16        941.46        969.83        13.13 o                         
  -5  17 -16        261.18        299.44         7.39 o                         
  -2  17 -16        650.75        758.75        11.22 o                         
   1  17 -16       1039.09       1000.69        12.84 o                         
   4  17 -16        303.14        275.36        13.77 o                         
 -19  18 -16        207.62        189.31        10.95 o                         
 -16  18 -16       1208.52        994.79        14.66 o                         
 -13  18 -16        651.24        870.88        12.46 o                         
 -10  18 -16        605.25        540.81        12.55 o                         
  -7  18 -16       1971.56       1950.05        33.17 o                         
  -4  18 -16        945.67        965.64        12.64 o                         
  -1  18 -16         25.60         27.07         4.77 o                         
   2  18 -16         27.13         18.48         7.57 o                         
 -18  19 -16        422.56        356.11        11.80 o                         
 -15  19 -16        104.04         67.18         6.00 o                         
 -12  19 -16        596.99        713.59        11.49 o                         
  -9  19 -16       1342.52       1255.33        14.60 o                         
  -6  19 -16       1185.67       1413.68        17.69 o                         
  -3  19 -16        238.33        268.78         7.37 o                         
   0  19 -16        400.75        447.46        13.53 o                         
 -17  20 -16         75.07         68.57         8.25 o                         
 -14  20 -16        454.93        366.30         9.93 o                         
 -11  20 -16       2381.95       2479.68        24.30 o                         
  -8  20 -16        726.77        692.35        12.28 o                         
  -5  20 -16         35.58         20.37         4.61 o                         
  -2  20 -16        447.30        493.14        15.02 o                         
 -16  21 -16        205.02        146.40        10.54 o                         
 -13  21 -16        208.16        215.22         8.91 o                         
 -10  21 -16         27.92         20.05         4.66 o                         
  -7  21 -16         22.01         11.30         3.25 o                         
  -4  21 -16        117.10         74.69        15.01 o                         
 -15  22 -16        142.20        128.68        18.75 o                         
 -12  22 -16          5.79         -0.41         6.86 o                         
  -9  22 -16        468.76        537.52        19.12 o                         
  -6  22 -16        764.77        739.53        82.37 o                         
   0   0 -15     118646.28     123996.18      1315.35 o                         
   1   1 -15      10092.93      14324.71        88.33 o                         
  -1   2 -15       7009.73       4397.03        32.48 o                         
   2   2 -15      20718.49      19122.87       100.25 o                         
  -3   3 -15       9405.66       8089.75        46.58 o                         
   0   3 -15       7492.61       8365.04        55.98 o                         
   3   3 -15      10901.26       9977.15        58.17 o                         
  -5   4 -15      12469.04      12603.41        78.91 o                         
  -2   4 -15      15336.34      20212.36       117.40 o                         
   1   4 -15       5947.10       5983.12        33.02 o                         
   4   4 -15       1976.52       1991.16        16.13 o                         
  -7   5 -15      15896.23      16607.34        94.91 o                         
  -4   5 -15      26334.26      18740.95       104.69 o                         
  -1   5 -15       5751.84       4705.43        31.16 o                         
   2   5 -15       1508.06       1896.25        14.09 o                         
   5   5 -15        811.48        621.29         8.49 o                         
  -9   6 -15        372.99        452.61         6.25 o                         
  -6   6 -15      14583.19       9479.71        54.56 o                         
  -3   6 -15       8241.46       7497.47        48.76 o                         
   3   6 -15      13195.59      14169.12        86.45 o                         
   6   6 -15       4085.03       3911.75        28.08 o                         
 -11   7 -15       9509.21       9669.04        56.74 o                         
  -8   7 -15        386.93        614.29         7.45 o                         
  -5   7 -15       2261.16       2679.36        17.57 o                         
  -2   7 -15      12423.22      15732.12        89.91 o                         
   1   7 -15       6057.32       5206.05        34.11 o                         
   4   7 -15         31.73         41.47         3.72 o                         
   7   7 -15        592.36        509.74         8.00 o                         
 -13   8 -15       1203.57        940.12        10.95 o                         
 -10   8 -15       9785.48       9005.21        52.78 o                         
  -7   8 -15       3424.25       4313.80        29.10 o                         
  -4   8 -15       5322.68       3559.01        23.48 o                         
  -1   8 -15       7205.59       6248.45        38.73 o                         
   2   8 -15       3414.43       2729.84        20.07 o                         
   5   8 -15       4812.01       4553.52        33.28 o                         
   8   8 -15       1102.72       1076.18        12.62 o                         
 -15   9 -15       3126.51       3179.93        24.91 o                         
 -12   9 -15       1844.29       2211.63        17.84 o                         
  -9   9 -15      13160.81      13271.06        76.24 o                         
  -6   9 -15      31139.56      31287.86       170.60 o                         
   0   9 -15       8691.03       7893.00        47.63 o                         
   3   9 -15       5096.75       4912.01        36.15 o                         
   6   9 -15        128.72        105.97         5.40 o                         
   9   9 -15        749.76        612.60        11.08 o                         
 -17  10 -15        527.30        528.18         9.30 o                         
 -14  10 -15       5171.83       5734.18        37.52 o                         
 -11  10 -15       5410.46       5542.29        35.37 o                         
  -8  10 -15       2076.86       2281.14        16.83 o                         
  -5  10 -15       1174.94        774.79         8.16 o                         
  -2  10 -15       2774.10       2740.61        20.30 o                         
   1  10 -15       1900.44       1465.21        13.62 o                         
   4  10 -15       1197.56       1200.06        14.11 o                         
   7  10 -15        244.02        242.18         7.11 o                         
  10  10 -15       1072.92       1055.07        14.13 o                         
 -19  11 -15        844.06       1039.47        13.65 o                         
 -16  11 -15        589.93        500.53         8.90 o                         
 -13  11 -15       2901.40       3318.05        24.61 o                         
 -10  11 -15       3633.81       3236.06        22.51 o                         
  -7  11 -15       5857.30       5838.75        36.66 o                         
  -4  11 -15       3541.29       2814.44        22.06 o                         
  -1  11 -15      12238.00      10162.23        68.19 o                         
   2  11 -15       4135.42       4319.29        31.36 o                         
   5  11 -15       1132.77       1182.83        14.50 o                         
   8  11 -15        479.74        539.22        10.29 o                         
  11  11 -15         29.40         46.10         7.86 o                         
 -21  12 -15         89.63         73.26         6.06 o                         
 -18  12 -15       2483.77       2473.81        22.25 o                         
 -15  12 -15        504.77        440.08         8.71 o                         
 -12  12 -15       1669.61       1660.65        14.42 o                         
  -9  12 -15       7847.40       7747.54        46.23 o                         
  -6  12 -15      12735.78      11913.76        71.48 o                         
   0  12 -15       2721.05       1707.07        16.78 o                         
   3  12 -15        503.62        552.16        10.14 o                         
   6  12 -15        308.39        376.21         8.98 o                         
   9  12 -15        180.65        178.41         7.95 o                         
 -23  13 -15        595.57        557.59        42.59 o                         
 -20  13 -15       1234.06       1181.59        14.63 o                         
 -17  13 -15          6.64         12.17         3.88 o                         
 -14  13 -15        393.22        423.65         7.55 o                         
 -11  13 -15       1332.52       1149.07        12.30 o                         
  -8  13 -15        238.24        153.89         5.07 o                         
  -5  13 -15       2126.30       1998.39        17.65 o                         
  -2  13 -15       1926.58       1940.54        19.17 o                         
   1  13 -15       1376.73       1455.74        16.07 o                         
   4  13 -15         24.84         36.30         3.86 o                         
   7  13 -15        920.88        915.98        12.77 o                         
  10  13 -15        603.13        554.22        28.13 o                         
 -22  14 -15        697.91        684.73        20.05 o                         
 -19  14 -15        260.28        231.58         7.59 o                         
 -16  14 -15        591.73        666.42         9.83 o                         
 -13  14 -15        936.37        928.21        11.06 o                         
 -10  14 -15         55.39         25.35         3.84 o                         
  -7  14 -15       1392.88       1490.17        14.88 o                         
  -1  14 -15       3354.77       3584.01        30.51 o                         
   2  14 -15        172.58        119.18         7.05 o                         
   5  14 -15         64.57         95.87         6.09 o                         
   8  14 -15        214.77        224.39        12.07 o                         
 -21  15 -15        832.16        708.24        17.12 o                         
 -18  15 -15       1463.76       1655.42        16.68 o                         
 -15  15 -15        826.16        963.25        13.98 o                         
 -12  15 -15        845.13        961.35        11.35 o                         
  -9  15 -15       2719.91       3661.05        30.08 o                         
  -6  15 -15        583.98        602.15        10.82 o                         
  -3  15 -15       2418.59       2551.83        21.68 o                         
   0  15 -15        368.70        275.17         7.57 o                         
   3  15 -15        505.42        511.72         9.75 o                         
   6  15 -15        614.87        642.39        14.14 o                         
 -20  16 -15          0.86         12.06         5.30 o                         
 -17  16 -15        740.68        829.41        12.38 o                         
 -14  16 -15        248.27        260.02         7.43 o                         
 -11  16 -15       1043.11        824.85        11.11 o                         
  -8  16 -15       1802.51       1877.91        17.99 o                         
  -5  16 -15        127.61         70.45         4.63 o                         
  -2  16 -15         48.76         43.55         4.81 o                         
   1  16 -15        326.56        449.75         9.09 o                         
   4  16 -15        972.07       1025.07        15.41 o                         
 -22  17 -15        625.62        531.33        61.62 o                         
 -19  17 -15          3.93         12.73         5.03 o                         
 -16  17 -15       1178.27       1281.27        14.61 o                         
 -13  17 -15       1951.95       2104.47        20.82 o                         
 -10  17 -15        429.67        375.72         9.66 o                         
  -7  17 -15         79.88         86.03         4.45 o                         
  -4  17 -15        180.91        210.29         6.57 o                         
  -1  17 -15        250.91        251.82         7.18 o                         
   2  17 -15        497.73        522.38        10.08 o                         
   5  17 -15         73.95         83.88        14.52 o                         
 -21  18 -15        483.32        455.91        26.70 o                         
 -18  18 -15        849.97        917.84        13.83 o                         
 -15  18 -15        906.55        942.30        13.33 o                         
 -12  18 -15        776.70        743.81        11.79 o                         
  -9  18 -15        164.42        211.96         7.39 o                         
  -6  18 -15       1305.17       1374.10        15.49 o                         
  -3  18 -15        408.00        483.30         9.70 o                         
   0  18 -15        717.54        864.14        12.11 o                         
   3  18 -15        494.80        488.37        17.13 o                         
 -20  19 -15        495.79        452.43        28.96 o                         
 -17  19 -15        413.69        422.12         9.51 o                         
 -14  19 -15         15.09          9.03         3.41 o                         
  -8  19 -15       1875.31       1827.07        18.59 o                         
  -5  19 -15        473.26        382.66         8.47 o                         
  -2  19 -15        352.06        306.69         7.90 o                         
   1  19 -15        117.97        149.46        10.96 o                         
 -19  20 -15         25.96          8.71        10.09 o                         
 -16  20 -15        473.43        550.61        11.59 o                         
 -13  20 -15        123.90        136.98         6.28 o                         
 -10  20 -15       1115.18       1190.43        14.47 o                         
  -7  20 -15        333.33        306.65         7.47 o                         
  -4  20 -15         57.58         53.69         5.45 o                         
  -1  20 -15        794.02        822.45        27.55 o                         
 -18  21 -15        259.34        304.96        29.78 o                         
 -15  21 -15        475.34        445.68        12.34 o                         
 -12  21 -15        575.78        617.38        11.47 o                         
  -9  21 -15        415.07        465.03         9.74 o                         
  -6  21 -15        206.32        177.29         7.64 o                         
  -3  21 -15        107.03        103.43        14.64 o                         
 -17  22 -15         50.80         21.93        10.67 o                         
 -14  22 -15         12.45         11.65         7.14 o                         
 -11  22 -15         29.00         19.11         6.31 o                         
  -8  22 -15        182.18        184.23        14.18 o                         
  -5  22 -15        390.70        377.56        41.40 o                         
 -13  23 -15        132.68         72.91        23.92 o                         
 -10  23 -15        474.58        504.37        34.81 o                         
  -1   1 -14      41669.45      35294.80       204.40 o                         
  -3   2 -14      31938.91      32928.23       184.28 o                         
   0   2 -14      55236.79      52215.47       273.99 o                         
  -5   3 -14       2048.05       3226.18        21.29 o                         
  -2   3 -14      15621.92      12912.71        74.28 o                         
   1   3 -14      44426.28      37283.75       281.96 o                         
  -7   4 -14      33969.83      38420.72       212.08 o                         
  -4   4 -14      15434.72      17350.79       106.17 o                         
  -1   4 -14        588.60        568.95         6.09 o                         
   2   4 -14       2465.89       1875.85        14.71 o                         
  -9   5 -14        138.15        151.32         4.72 o                         
  -6   5 -14      30200.87      28721.04       170.52 o                         
  -3   5 -14      42807.53      45760.46       257.16 o                         
   0   5 -14        158.54        130.11         3.14 o                         
   3   5 -14       5583.41       4164.34        28.04 o                         
 -11   6 -14      12563.96      11362.05        67.45 o                         
  -8   6 -14       8558.07       6415.16        40.42 o                         
  -5   6 -14       2865.55       1413.89        12.00 o                         
  -2   6 -14      14597.20      11956.05        66.55 o                         
   1   6 -14       9890.54       8988.69        62.31 o                         
   4   6 -14       1766.67       2155.22        16.75 o                         
 -13   7 -14        547.31        514.60         8.44 o                         
 -10   7 -14       3771.23       4362.49        28.81 o                         
  -7   7 -14       5001.96       6583.77        42.54 o                         
  -4   7 -14       6073.87      10155.26        61.88 o                         
  -1   7 -14       8069.83       7608.62        47.25 o                         
   2   7 -14      19287.36      18637.70       114.36 o                         
   5   7 -14       2835.83       2777.46        21.59 o                         
 -15   8 -14       4142.76       4593.78        33.36 o                         
 -12   8 -14       4295.95       3302.22        24.00 o                         
  -9   8 -14        284.34        264.87         4.71 o                         
  -6   8 -14      18550.70      17915.65       109.85 o                         
  -3   8 -14       3264.56       3475.30        24.17 o                         
   0   8 -14       2274.51       2483.40        19.37 o                         
   3   8 -14       3526.87       3299.17        23.54 o                         
   6   8 -14       1181.84       1296.77        13.26 o                         
 -17   9 -14        274.29        234.92         6.70 o                         
 -14   9 -14       1998.98       2128.46        18.25 o                         
 -11   9 -14      10360.71       8730.70        52.60 o                         
  -8   9 -14       4436.51       4461.53        30.41 o                         
  -5   9 -14      10651.92      10119.34        58.94 o                         
  -2   9 -14       1322.43       2219.52        16.62 o                         
   1   9 -14       1019.02       1276.20        12.64 o                         
   4   9 -14       6786.92       6403.46        47.80 o                         
   7   9 -14         75.86        106.52         5.59 o                         
 -19  10 -14        322.52        372.69         8.39 o                         
 -16  10 -14        893.60       1021.53        11.52 o                         
 -13  10 -14       2152.51       2357.35        20.14 o                         
 -10  10 -14      18547.32      19919.73       109.61 o                         
  -7  10 -14       1792.17       1715.14        14.15 o                         
  -4  10 -14        370.73        256.51         5.02 o                         
  -1  10 -14      20492.92      23965.87       150.96 o                         
   2  10 -14       2796.06       3032.42        23.46 o                         
   5  10 -14       1447.24       1898.42        17.99 o                         
   8  10 -14        742.30        954.93        12.60 o                         
 -21  11 -14        239.43        205.71         7.28 o                         
 -18  11 -14        701.49        869.84        12.43 o                         
 -15  11 -14       4344.35       4462.15        32.36 o                         
 -12  11 -14        684.39        605.14        12.09 o                         
  -9  11 -14       3547.31       2808.57        19.45 o                         
  -6  11 -14       3080.16       3010.18        22.41 o                         
  -3  11 -14       1671.57       1513.12        15.19 o                         
   0  11 -14       3754.94       3294.27        26.60 o                         
   3  11 -14       2353.14       1845.29        17.33 o                         
   6  11 -14        536.25        483.49         8.91 o                         
   9  11 -14       1375.49       1392.01        15.71 o                         
 -23  12 -14        110.33        107.80        16.95 o                         
 -20  12 -14        622.45        542.66        10.43 o                         
 -17  12 -14         72.24         55.68         5.02 o                         
 -14  12 -14       2597.24       2735.98        22.48 o                         
 -11  12 -14        832.78        990.45        11.38 o                         
  -8  12 -14      10155.29       8901.69        55.05 o                         
  -5  12 -14       5866.23       4960.62        35.51 o                         
  -2  12 -14       7237.77       7006.52        51.32 o                         
   1  12 -14       5113.48       6590.67        47.73 o                         
   4  12 -14       2285.99       2137.14        20.54 o                         
   7  12 -14        322.42        363.80         8.56 o                         
  10  12 -14        414.82        356.34        12.51 o                         
 -22  13 -14        745.29        708.51        17.27 o                         
 -19  13 -14       2089.06       2316.99        20.47 o                         
 -16  13 -14        267.20        159.72         5.87 o                         
 -13  13 -14       2367.64       2518.17        20.33 o                         
 -10  13 -14       2666.75       2903.60        24.90 o                         
  -7  13 -14        235.90        315.39         6.42 o                         
  -4  13 -14       2217.76       2311.80        23.55 o                         
  -1  13 -14        696.33        717.25        10.32 o                         
   2  13 -14         97.42        115.76         5.58 o                         
   5  13 -14        398.59        334.43         9.00 o                         
   8  13 -14        483.12        492.56        10.73 o                         
 -21  14 -14        208.18        177.02         7.42 o                         
 -18  14 -14        692.28        847.47        12.29 o                         
 -15  14 -14        617.41        601.84         8.59 o                         
 -12  14 -14        391.00        466.89         8.41 o                         
  -9  14 -14       4954.75       5265.46        39.38 o                         
  -6  14 -14        376.61        286.82         7.20 o                         
   0  14 -14       5445.51       5737.59        42.38 o                         
   3  14 -14         66.05         67.50         5.17 o                         
   6  14 -14        764.29        842.62        12.16 o                         
   9  14 -14        865.66        997.00        36.37 o                         
 -23  15 -14         22.10         23.60        21.72 o                         
 -20  15 -14         84.30         81.41         5.87 o                         
 -17  15 -14       2601.70       2678.99        23.13 o                         
 -14  15 -14        516.02        439.50         8.91 o                         
 -11  15 -14        624.09        556.72         8.80 o                         
  -5  15 -14       3554.08       3632.18        30.54 o                         
  -2  15 -14        218.59        176.81         6.05 o                         
   1  15 -14        224.65        215.53         7.11 o                         
   4  15 -14        660.97        652.89        11.60 o                         
   7  15 -14        210.84        196.41        11.97 o                         
 -22  16 -14        596.14        540.70        22.22 o                         
 -19  16 -14        338.47        376.17         8.27 o                         
 -16  16 -14        310.00        245.46         8.21 o                         
 -13  16 -14         16.75         25.51         3.12 o                         
 -10  16 -14       1260.16       1102.10        13.38 o                         
  -7  16 -14        295.24        313.83         6.69 o                         
  -4  16 -14        661.18        813.30        10.70 o                         
  -1  16 -14        429.79        534.85         9.89 o                         
   2  16 -14       1420.10       1364.71        14.89 o                         
   5  16 -14       1426.05       1465.63        21.89 o                         
 -21  17 -14        556.76        569.81        18.67 o                         
 -18  17 -14         86.05         75.03         5.81 o                         
 -15  17 -14       2885.21       2999.14        26.43 o                         
 -12  17 -14       3237.30       3473.21        27.23 o                         
  -9  17 -14       1924.08       1881.98        17.61 o                         
  -6  17 -14        227.40        288.35         7.15 o                         
  -3  17 -14        371.83        401.30         8.38 o                         
   0  17 -14       1578.17       1499.41        16.89 o                         
   3  17 -14        167.30        193.99         8.23 o                         
 -20  18 -14        414.72        389.72        12.77 o                         
 -17  18 -14       1358.51       1165.46        15.06 o                         
 -14  18 -14       1135.29       1091.04        14.37 o                         
 -11  18 -14        369.30        268.28         7.37 o                         
  -8  18 -14        322.61        428.94         8.17 o                         
  -5  18 -14        681.50        662.51        10.70 o                         
  -2  18 -14        249.17        212.09         6.82 o                         
   1  18 -14        268.36        357.32         9.49 o                         
 -19  19 -14        139.37        139.48         8.94 o                         
 -16  19 -14        178.60        137.06         6.03 o                         
 -13  19 -14         25.17         19.53         4.09 o                         
 -10  19 -14       2697.10       2638.92        24.17 o                         
  -7  19 -14       2160.21       2276.19        21.98 o                         
  -4  19 -14        298.10        354.11         8.07 o                         
  -1  19 -14        368.42        490.20        10.05 o                         
   2  19 -14        505.43        464.75        19.30 o                         
 -18  20 -14        239.36        293.90        12.17 o                         
 -15  20 -14        550.67        464.18         9.81 o                         
 -12  20 -14        865.19        887.22        11.36 o                         
  -9  20 -14        486.27        467.59         9.30 o                         
  -6  20 -14        224.35        277.24         7.14 o                         
  -3  20 -14          1.07          3.63         5.23 o                         
   0  20 -14        225.16        295.77        15.87 o                         
 -17  21 -14         48.82         18.96         4.54 o                         
 -14  21 -14        306.83        241.23         7.79 o                         
 -11  21 -14        363.11        405.95         8.41 o                         
  -8  21 -14        523.10        506.64         9.08 o                         
  -5  21 -14        470.19        395.36        10.37 o                         
  -2  21 -14        387.38        371.56        17.36 o                         
 -16  22 -14        102.79         73.44        12.55 o                         
 -13  22 -14        136.86        104.17         7.51 o                         
 -10  22 -14        267.73        251.50         9.57 o                         
  -7  22 -14        163.27        172.58        12.52 o                         
 -15  23 -14         61.67         56.55        14.69 o                         
 -12  23 -14         54.93         11.46         9.53 o                         
  -9  23 -14        314.03        296.30        28.26 o                         
   0   1 -13      91414.65     100519.80       558.22 o                         
  -2   2 -13       5117.83       3019.86        17.97 o                         
   1   2 -13      43017.30      36562.91       182.99 o                         
  -4   3 -13      13412.15      21685.74       116.55 o                         
  -1   3 -13       8253.23       9896.67        56.05 o                         
   2   3 -13      14490.13      15427.64        89.27 o                         
  -6   4 -13      12025.92      13788.15        79.42 o                         
  -3   4 -13      94744.06      89888.27       477.09 o                         
   0   4 -13      36989.80      45219.81       240.12 o                         
   3   4 -13        128.38        102.19         4.98 o                         
  -8   5 -13      37878.31      29355.87       184.29 o                         
  -5   5 -13       2804.87       3458.07        23.89 o                         
  -2   5 -13      21077.26      15456.33        89.45 o                         
   1   5 -13      10497.97       8065.88        47.57 o                         
   4   5 -13       3610.00       5579.68        38.43 o                         
 -10   6 -13       4940.70       4567.71        30.94 o                         
  -7   6 -13      13915.61      13122.43        80.28 o                         
  -4   6 -13       9757.01      10274.08        60.61 o                         
  -1   6 -13       6882.30       7893.51        44.68 o                         
   2   6 -13       5639.51       7088.83        44.54 o                         
   5   6 -13      10135.76      11371.47        66.75 o                         
 -12   7 -13      11453.19      10511.61        60.55 o                         
  -9   7 -13       1317.19       1082.45         9.99 o                         
  -6   7 -13       4475.78       3226.15        22.05 o                         
  -3   7 -13      10954.46       9663.33        55.37 o                         
   0   7 -13       1632.20       1503.78        12.29 o                         
   3   7 -13       4771.39       4856.95        34.00 o                         
   6   7 -13        393.59        501.91         8.04 o                         
 -14   8 -13       2123.31       2277.04        18.66 o                         
 -11   8 -13      14303.60      17336.66        97.35 o                         
  -8   8 -13       9362.69       9944.25        61.49 o                         
  -5   8 -13      18759.66      18051.94       103.09 o                         
  -2   8 -13       6444.75       5535.70        38.11 o                         
   1   8 -13       8424.75       9541.82        62.48 o                         
   4   8 -13       4182.70       4238.42        31.24 o                         
   7   8 -13       4849.13       4911.36        35.24 o                         
 -16   9 -13       1935.39       1693.78        15.94 o                         
 -13   9 -13        326.89        171.05         5.43 o                         
 -10   9 -13       5836.61       4925.87        30.78 o                         
  -7   9 -13      11967.17      11598.34        67.43 o                         
  -4   9 -13        964.55        927.01         9.21 o                         
  -1   9 -13       7428.28       7107.58        50.15 o                         
   2   9 -13       4266.44       4180.16        28.17 o                         
   5   9 -13       4924.35       5634.41        38.95 o                         
   8   9 -13        736.70        622.67         9.64 o                         
 -18  10 -13        411.99        366.33         8.09 o                         
 -15  10 -13       4511.71       4785.34        33.71 o                         
 -12  10 -13       1639.66       2032.01        17.26 o                         
  -9  10 -13      14386.00      12620.54        71.41 o                         
  -6  10 -13       5623.54       6342.44        39.31 o                         
  -3  10 -13        494.39        593.65         7.61 o                         
   0  10 -13      15891.39      16525.86       112.94 o                         
   3  10 -13       4521.24       4468.80        36.88 o                         
   6  10 -13        713.89        912.28        13.05 o                         
   9  10 -13       1023.79       1120.14        14.34 o                         
 -20  11 -13         49.35         28.82         4.68 o                         
 -17  11 -13        962.14        989.24        11.65 o                         
 -14  11 -13       4622.92       5191.69        34.96 o                         
 -11  11 -13       5133.21       5391.92        38.85 o                         
  -8  11 -13       3588.62       3603.78        24.06 o                         
  -5  11 -13       6582.29       7450.58        47.54 o                         
  -2  11 -13       2850.50       2569.45        21.65 o                         
   1  11 -13        595.62        366.04         7.09 o                         
   4  11 -13        604.69        563.69        10.14 o                         
   7  11 -13        200.11        152.98         6.69 o                         
  10  11 -13        429.93        467.57         9.54 o                         
 -22  12 -13        699.44        712.16        15.70 o                         
 -19  12 -13       1910.78       2021.67        19.16 o                         
 -16  12 -13        561.61        404.24         7.32 o                         
 -13  12 -13       2387.17       1906.84        17.18 o                         
 -10  12 -13       2519.62       3196.69        23.67 o                         
  -7  12 -13       1004.17       1550.35        13.44 o                         
  -4  12 -13       2355.60       2485.05        20.37 o                         
   2  12 -13       2207.01       2269.08        22.01 o                         
   5  12 -13        952.32       1155.89        12.99 o                         
   8  12 -13        983.70        978.09        15.65 o                         
  11  12 -13        159.39        173.68        16.75 o                         
 -21  13 -13         95.45        103.89         6.19 o                         
 -18  13 -13        393.32        410.57         9.00 o                         
 -15  13 -13         55.99         48.07         4.46 o                         
 -12  13 -13       3693.38       3136.90        23.42 o                         
  -9  13 -13       6182.22       6154.16        42.93 o                         
  -6  13 -13        438.19        527.73         9.30 o                         
  -3  13 -13       3839.01       3627.55        29.13 o                         
   0  13 -13       6112.77       6718.84        49.94 o                         
   3  13 -13       1141.14       1284.66        13.87 o                         
   6  13 -13        242.52        213.39         7.20 o                         
   9  13 -13        125.98        129.32        10.90 o                         
 -23  14 -13        218.65        255.59        25.67 o                         
 -20  14 -13        461.88        386.89         8.66 o                         
 -17  14 -13        406.54        442.68         8.56 o                         
 -14  14 -13        307.13        273.78         6.45 o                         
 -11  14 -13        823.82       1025.34        12.29 o                         
  -8  14 -13       1872.64       2105.74        19.68 o                         
  -5  14 -13        916.67        682.04         9.70 o                         
  -2  14 -13       1868.92       2118.39        18.96 o                         
   1  14 -13       3802.48       3716.91        27.14 o                         
   4  14 -13        397.81        395.29         9.00 o                         
   7  14 -13        824.80        914.59        15.14 o                         
 -22  15 -13        143.36        139.45        10.52 o                         
 -19  15 -13        408.63        378.59         8.22 o                         
 -16  15 -13        306.96        299.01         7.09 o                         
 -13  15 -13       1439.60       1919.90        17.36 o                         
 -10  15 -13        457.40        234.35         7.11 o                         
  -7  15 -13       2387.46       2207.35        22.97 o                         
  -4  15 -13       4906.65       4743.92        34.31 o                         
  -1  15 -13       2189.31       2429.75        20.47 o                         
   2  15 -13        655.52        830.82        12.09 o                         
   5  15 -13        722.43        680.51        11.00 o                         
   8  15 -13        103.33        103.57        19.87 o                         
 -21  16 -13        847.76        969.62        21.70 o                         
 -18  16 -13       1146.17       1203.60        14.51 o                         
 -15  16 -13        961.26       1170.99        16.62 o                         
 -12  16 -13        336.59        267.50         6.85 o                         
  -6  16 -13        853.77        628.61        10.02 o                         
  -3  16 -13         38.32         35.57         3.67 o                         
   0  16 -13         20.55          2.69         3.27 o                         
   3  16 -13       2462.98       2865.11        24.09 o                         
   6  16 -13        766.84        789.15        22.01 o                         
 -20  17 -13        210.48        231.58         8.03 o                         
 -17  17 -13        369.92        444.01         9.19 o                         
 -14  17 -13       1566.40       1309.11        15.38 o                         
 -11  17 -13       2037.15       2180.77        20.47 o                         
  -8  17 -13       1040.34        904.72        12.42 o                         
  -5  17 -13       1407.90       1549.74        14.53 o                         
  -2  17 -13        900.56       1092.95        13.59 o                         
   1  17 -13       2101.21       2120.67        20.24 o                         
   4  17 -13        522.31        520.76        15.76 o                         
 -22  18 -13        136.28        109.93        27.42 o                         
 -19  18 -13        117.06        119.90         6.18 o                         
 -16  18 -13       2441.00       2510.50        23.66 o                         
 -13  18 -13       1957.60       1870.48        19.75 o                         
 -10  18 -13        271.87        284.29         7.62 o                         
  -7  18 -13       1346.80       1407.37        14.60 o                         
  -4  18 -13        660.33        700.13        11.15 o                         
  -1  18 -13        318.13        388.90         8.04 o                         
   2  18 -13         86.87        120.16         7.35 o                         
 -21  19 -13        561.96        449.62        39.63 o                         
 -18  19 -13         90.99         65.57         5.16 o                         
 -15  19 -13        146.98        152.05         6.23 o                         
 -12  19 -13        421.03        403.84         9.37 o                         
  -9  19 -13        913.39        864.50        13.95 o                         
  -6  19 -13        679.55        725.29        12.40 o                         
  -3  19 -13        363.26        439.09         8.37 o                         
   0  19 -13        283.22        259.97         8.58 o                         
 -20  20 -13        372.38        396.19        44.19 o                         
 -17  20 -13          2.31          0.51         3.88 o                         
 -14  20 -13        329.05        330.19         7.96 o                         
 -11  20 -13       1859.34       2099.39        19.99 o                         
  -8  20 -13        474.67        577.62         9.19 o                         
  -5  20 -13        103.03        109.40         5.89 o                         
  -2  20 -13        594.27        695.50        15.67 o                         
 -19  21 -13        257.09        290.77        23.17 o                         
 -16  21 -13        207.90        249.79         9.00 o                         
 -13  21 -13        528.15        443.49         8.41 o                         
 -10  21 -13          3.19          9.01         3.45 o                         
  -7  21 -13         82.05         81.94         5.54 o                         
  -4  21 -13        344.92        355.98        10.18 o                         
 -18  22 -13         78.00         41.66        12.36 o                         
 -15  22 -13        143.71        147.38         8.87 o                         
 -12  22 -13        139.40        104.24         6.63 o                         
  -9  22 -13        571.37        547.78        10.60 o                         
  -6  22 -13        488.12        490.80        16.97 o                         
 -14  23 -13        159.22        194.61        16.76 o                         
 -11  23 -13        299.41        304.95        18.28 o                         
  -8  23 -13         11.67          6.02        11.54 o                         
   0   0 -12     158905.16     179495.69      1788.10 o                         
   1   1 -12      10623.39      10758.61        55.64 o                         
  -1   2 -12      27819.30      16181.99        86.68 o                         
   2   2 -12      12172.92       8332.80        44.29 o                         
  -3   3 -12      78985.84      65723.13       348.39 o                         
   0   3 -12      16991.16      14926.64        75.91 o                         
   3   3 -12       2104.30       2337.41        16.99 o                         
  -5   4 -12       3569.24       6904.66        52.53 o                         
  -2   4 -12      53706.16      72011.54       385.72 o                         
   1   4 -12      17360.69      20729.09       111.09 o                         
   4   4 -12       4084.89       4273.70        29.05 o                         
  -7   5 -12      10510.54      15166.08        86.66 o                         
  -4   5 -12      15813.48      18515.01       100.97 o                         
  -1   5 -12       9529.58       9297.51        50.63 o                         
   2   5 -12      10665.76      12092.34        67.70 o                         
   5   5 -12      12977.61      11920.52        71.24 o                         
  -9   6 -12       7031.35       7994.67        48.47 o                         
  -6   6 -12      16900.91      15479.18        94.14 o                         
  -3   6 -12      28111.26      26883.80       150.94 o                         
   0   6 -12       3616.15       5156.20        36.80 o                         
   3   6 -12       6557.37       4763.79        35.51 o                         
   6   6 -12       1376.68       1332.48        12.31 o                         
 -11   7 -12       6868.18       7317.41        45.57 o                         
  -8   7 -12      20734.74      22206.25       131.54 o                         
  -5   7 -12      31078.94      33041.57       180.67 o                         
  -2   7 -12      19892.55      17647.05       111.04 o                         
   1   7 -12       5789.17       3891.23        27.42 o                         
   4   7 -12       2525.60       2810.77        20.38 o                         
   7   7 -12       2239.12       2235.55        18.85 o                         
 -13   8 -12       2274.85       3370.28        25.73 o                         
 -10   8 -12      10029.69      10617.28        61.66 o                         
  -7   8 -12       8793.56      11505.25        68.89 o                         
  -4   8 -12       3103.77       4208.76        29.28 o                         
  -1   8 -12       9052.35       9416.02        57.02 o                         
   2   8 -12       2259.35       1708.46        16.18 o                         
   5   8 -12        897.84        641.47         9.75 o                         
   8   8 -12       2876.72       3205.13        25.11 o                         
 -15   9 -12       4971.86       4968.22        35.72 o                         
 -12   9 -12       1717.15       1410.89        12.19 o                         
  -9   9 -12      19017.12      18484.24       101.88 o                         
  -6   9 -12      10857.35      10223.58        59.36 o                         
  -3   9 -12       4213.69       3429.00        23.34 o                         
   0   9 -12      17169.08      15976.63        93.77 o                         
   3   9 -12      14345.56      14436.50        85.67 o                         
   6   9 -12        841.99        933.76        12.16 o                         
   9   9 -12        280.45        278.09         6.99 o                         
 -17  10 -12        311.37        296.75         7.81 o                         
 -14  10 -12       6320.80       6210.45        40.65 o                         
 -11  10 -12       8589.46       9169.18        55.33 o                         
  -8  10 -12       3594.77       6366.12        37.99 o                         
  -5  10 -12       1579.28       1200.96        10.79 o                         
  -2  10 -12       3014.60       3449.07        23.94 o                         
   1  10 -12       3223.87       2107.65        18.52 o                         
   4  10 -12       4483.03       4129.87        58.62 o                         
   7  10 -12         10.82         14.95         4.66 o                         
  10  10 -12       2168.86       2299.90        20.99 o                         
 -19  11 -12       1107.94       1201.93        15.49 o                         
 -16  11 -12       1300.52       1257.75        13.05 o                         
 -13  11 -12       1013.19       1070.45        11.15 o                         
 -10  11 -12       6804.42       6958.16        42.30 o                         
  -7  11 -12       1192.97        857.87         8.68 o                         
  -4  11 -12       1596.20       1712.67        14.42 o                         
  -1  11 -12      11128.51       9358.05        64.53 o                         
   2  11 -12       2229.53       3048.76        26.68 o                         
   5  11 -12       2218.39       1976.26        17.12 o                         
   8  11 -12       1303.29       1451.07        18.82 o                         
  11  11 -12        262.56        240.63         8.24 o                         
 -21  12 -12        496.27        502.90         9.41 o                         
 -18  12 -12       2225.21       2293.87        21.40 o                         
 -15  12 -12        625.18        478.19         8.47 o                         
 -12  12 -12       2544.53       2221.00        17.68 o                         
  -9  12 -12      14116.96      14891.49        84.72 o                         
  -6  12 -12        143.23         58.57         3.94 o                         
  -3  12 -12         17.26         21.54         3.77 o                         
   0  12 -12        302.59        114.60         5.47 o                         
   3  12 -12          1.16         18.35         3.43 o                         
   6  12 -12        363.37        313.19         7.91 o                         
   9  12 -12        824.23        831.10        11.98 o                         
 -23  13 -12        531.35        504.12        24.19 o                         
 -20  13 -12       1480.45       1373.11        17.84 o                         
 -17  13 -12         16.81         15.75         3.65 o                         
 -14  13 -12       1360.19       1456.33        14.09 o                         
 -11  13 -12       1335.34       1252.94        12.83 o                         
  -8  13 -12       2936.29       2791.90        22.14 o                         
  -5  13 -12       1298.67       1562.81        16.14 o                         
  -2  13 -12       3096.08       2995.32        24.54 o                         
   1  13 -12       5717.22       5394.36        38.96 o                         
   4  13 -12        673.24        977.75        11.65 o                         
   7  13 -12        151.84        133.65         6.34 o                         
  10  13 -12        348.46        360.20        19.07 o                         
 -22  14 -12         28.93         37.74         7.23 o                         
 -19  14 -12        492.93        500.04         9.56 o                         
 -16  14 -12        358.60        376.51         7.93 o                         
 -13  14 -12       5087.62       5143.52        34.41 o                         
 -10  14 -12       3273.49       3280.46        42.27 o                         
  -7  14 -12       1402.27       1506.61        15.40 o                         
  -4  14 -12       1770.87       1931.37        19.01 o                         
  -1  14 -12       1776.38       1801.33        16.63 o                         
   2  14 -12         67.32         76.19         5.56 o                         
   5  14 -12        102.83        111.40         6.14 o                         
   8  14 -12         24.51         22.28         6.71 o                         
 -21  15 -12        450.59        425.50         9.29 o                         
 -18  15 -12       1262.93       1255.40        15.40 o                         
 -15  15 -12        158.94        171.75         5.79 o                         
 -12  15 -12        332.86        354.17         7.76 o                         
  -9  15 -12        494.01        597.98         9.76 o                         
  -6  15 -12        173.55        238.53         6.63 o                         
  -3  15 -12       3185.34       3243.41        25.16 o                         
   0  15 -12       3377.43       3845.35        27.29 o                         
   3  15 -12       2702.48       2901.24        25.50 o                         
   6  15 -12       1608.26       1787.04        17.77 o                         
 -23  16 -12        141.56        133.85        24.98 o                         
 -20  16 -12        382.84        441.81         8.97 o                         
 -17  16 -12        346.08        455.65         9.71 o                         
 -14  16 -12        210.71        196.85         6.11 o                         
 -11  16 -12        780.96        711.27        13.46 o                         
  -8  16 -12       3818.67       3798.19        29.07 o                         
  -5  16 -12       2734.96       3047.97        23.34 o                         
  -2  16 -12        722.07        600.97         9.19 o                         
   1  16 -12       1207.33       1264.43        18.03 o                         
   4  16 -12        465.80        483.51         9.68 o                         
   7  16 -12        272.81        263.37        20.37 o                         
 -22  17 -12        206.78        249.33        20.10 o                         
 -19  17 -12        129.66        104.94         5.38 o                         
 -16  17 -12       1979.22       1973.60        21.34 o                         
 -13  17 -12       1355.77       1590.66        16.58 o                         
 -10  17 -12        300.78        336.96         7.10 o                         
  -7  17 -12        325.72        367.61         7.27 o                         
  -4  17 -12        178.51        190.47         6.10 o                         
  -1  17 -12        767.35        874.10        12.25 o                         
   2  17 -12       1331.66       1580.19        15.88 o                         
   5  17 -12        217.40        204.78        13.79 o                         
 -21  18 -12        170.84        171.88        13.36 o                         
 -18  18 -12         84.77         59.41         4.63 o                         
 -15  18 -12       1367.37       1427.80        17.59 o                         
 -12  18 -12       2349.43       2652.92        23.27 o                         
  -9  18 -12         81.25        129.01         5.36 o                         
  -6  18 -12       2353.55       2390.14        22.32 o                         
  -3  18 -12       1094.35       1064.80        13.29 o                         
   0  18 -12        485.38        513.38         9.43 o                         
   3  18 -12        164.89        147.96        10.11 o                         
 -20  19 -12        932.42        819.55        24.00 o                         
 -17  19 -12        460.56        439.31         9.15 o                         
 -14  19 -12         16.03         10.13         3.76 o                         
 -11  19 -12       1870.26       1941.94        19.13 o                         
  -8  19 -12       1312.66       1459.26        18.61 o                         
  -5  19 -12        145.88         91.45         5.06 o                         
  -2  19 -12        127.40        116.47         6.03 o                         
   1  19 -12          9.20         16.64         6.79 o                         
 -19  20 -12         46.48         41.97         5.89 o                         
 -16  20 -12        237.15        290.02         7.53 o                         
 -13  20 -12        268.69        220.54         6.61 o                         
 -10  20 -12       1196.05       1277.19        13.65 o                         
  -7  20 -12        429.47        369.82         7.66 o                         
  -4  20 -12         11.27          2.72         4.18 o                         
  -1  20 -12       1092.16       1157.23        19.53 o                         
 -18  21 -12        217.85        176.71        11.60 o                         
 -15  21 -12        497.24        487.14         9.41 o                         
 -12  21 -12       1078.10       1117.42        12.83 o                         
  -9  21 -12        195.55        178.12         6.21 o                         
  -6  21 -12        297.04        280.40         7.31 o                         
  -3  21 -12        250.03        245.07        11.49 o                         
 -17  22 -12          6.36         -5.14         7.48 o                         
 -14  22 -12        154.01        127.61         7.43 o                         
 -11  22 -12         14.46          7.78         3.92 o                         
  -8  22 -12         80.03         85.22         5.82 o                         
  -5  22 -12        512.10        548.79        18.13 o                         
 -16  23 -12         28.30         22.90         8.74 o                         
 -13  23 -12        243.74        220.78        14.25 o                         
 -10  23 -12        535.21        514.71        17.88 o                         
  -7  23 -12        244.47        236.47        16.08 o                         
  -1   1 -11      65057.04      52410.10       286.50 o                         
  -3   2 -11      25140.96      28950.78       145.04 o                         
   0   2 -11      11073.29      14231.91        74.24 o                         
  -5   3 -11       8115.89       7650.69        45.40 o                         
  -2   3 -11      32797.01      14923.60        79.67 o                         
   1   3 -11      29871.76      21089.27       106.56 o                         
  -7   4 -11       3681.58       3152.44        22.47 o                         
  -4   4 -11       3108.66       2492.17        15.64 o                         
  -1   4 -11       9928.85       7157.50        38.28 o                         
   2   4 -11      19087.05      16541.88        95.48 o                         
  -9   5 -11        894.78       1570.93        12.80 o                         
  -6   5 -11        239.15        347.46         6.26 o                         
  -3   5 -11      26029.12      26440.19       138.19 o                         
   0   5 -11       8366.40      10954.91        60.97 o                         
   3   5 -11      10418.33      11317.77        73.41 o                         
 -11   6 -11       9626.51      10271.14        58.02 o                         
  -8   6 -11      36221.20      30218.73       172.87 o                         
  -5   6 -11       5056.60      10285.96        62.64 o                         
  -2   6 -11       9843.41       8258.44        47.88 o                         
   1   6 -11       3949.58       3964.19        26.77 o                         
   4   6 -11       9694.13      12647.78        74.15 o                         
 -13   7 -11        390.87        477.06         7.42 o                         
 -10   7 -11      11687.95      10615.61        60.26 o                         
  -7   7 -11      10893.85      12650.00        76.07 o                         
  -4   7 -11      17101.87       8876.39        54.56 o                         
  -1   7 -11       7811.26       6761.90        43.32 o                         
   2   7 -11       5681.36       5071.58        34.87 o                         
   5   7 -11       1749.34       2568.68        19.23 o                         
 -15   8 -11       4344.52       4204.62        30.17 o                         
 -12   8 -11       6235.90       5588.85        34.64 o                         
  -9   8 -11       5952.63       5483.94        32.26 o                         
  -6   8 -11      21110.04      19128.84       105.80 o                         
  -3   8 -11      14661.12      14384.66        92.82 o                         
   0   8 -11       2600.20       2428.44        19.11 o                         
   3   8 -11       5795.04       5224.40        33.35 o                         
   6   8 -11        513.25        384.65         7.02 o                         
 -17   9 -11       3522.31       3384.45        23.60 o                         
 -14   9 -11       3269.42       4173.47        30.76 o                         
 -11   9 -11       3137.58       2949.24        20.19 o                         
  -8   9 -11       1384.31        912.70         9.17 o                         
  -5   9 -11       5731.74       6091.65        37.50 o                         
  -2   9 -11       2782.50       5580.57        36.97 o                         
   1   9 -11       4067.88       4331.55        29.19 o                         
   4   9 -11      13776.73      13840.18        85.63 o                         
   7   9 -11       1025.84        851.74        10.91 o                         
 -19  10 -11        547.99        521.70         9.35 o                         
 -16  10 -11        105.89         82.05         5.02 o                         
 -13  10 -11       1949.97       2337.81        24.56 o                         
 -10  10 -11      29233.90      26139.24       143.21 o                         
  -7  10 -11       9130.60      11060.17        63.10 o                         
  -4  10 -11       4608.87       2631.79        19.10 o                         
  -1  10 -11      16582.23      21786.64       125.71 o                         
   2  10 -11       4452.70       4885.18        32.31 o                         
   5  10 -11       3161.29       3577.29        26.85 o                         
   8  10 -11        522.66        371.57         7.54 o                         
 -21  11 -11        353.80        354.12         8.24 o                         
 -18  11 -11       5167.32       5884.59        38.29 o                         
 -15  11 -11       2706.91       2586.50        21.15 o                         
 -12  11 -11        291.01        407.43         6.84 o                         
  -9  11 -11       1715.42       1499.30        12.35 o                         
  -6  11 -11       1194.18       1460.68        12.54 o                         
  -3  11 -11        646.88        759.57         8.79 o                         
   0  11 -11       8271.96       9522.95        56.78 o                         
   3  11 -11        459.43        405.08         8.78 o                         
   6  11 -11       1138.27       1360.59        13.86 o                         
   9  11 -11       3376.30       3528.63        31.20 o                         
 -23  12 -11        533.44        513.82        25.08 o                         
 -20  12 -11        669.03        701.73        10.97 o                         
 -17  12 -11        880.31        848.27        10.41 o                         
 -14  12 -11        619.03        728.48         9.60 o                         
 -11  12 -11         94.33         96.14         5.36 o                         
  -8  12 -11       1349.00       1142.30        10.96 o                         
  -5  12 -11       7552.47       6890.55        43.94 o                         
  -2  12 -11       3476.25       3739.72        26.91 o                         
   1  12 -11       2595.61       2535.64        22.71 o                         
   4  12 -11        752.05        794.32        10.51 o                         
   7  12 -11        938.18        868.63        11.82 o                         
  10  12 -11         18.65         16.86         5.66 o                         
 -22  13 -11        423.16        468.60        10.22 o                         
 -19  13 -11       2225.59       2281.95        22.24 o                         
 -16  13 -11        340.47        298.74         6.62 o                         
 -13  13 -11       4608.80       4094.50        29.58 o                         
 -10  13 -11      16978.32      17430.36       103.35 o                         
  -7  13 -11        310.63        140.99         5.27 o                         
  -4  13 -11       1227.91       1294.42        12.64 o                         
  -1  13 -11        238.44        297.96         6.86 o                         
   2  13 -11       1357.28       1294.18        13.85 o                         
   5  13 -11        708.60        606.10        10.40 o                         
   8  13 -11         86.17         73.72         5.99 o                         
 -21  14 -11        551.60        576.46         9.89 o                         
 -18  14 -11         66.71        106.52         5.94 o                         
 -15  14 -11        215.30        304.41         6.68 o                         
 -12  14 -11       1004.29        999.45        11.71 o                         
  -9  14 -11       7867.47       8982.88        56.68 o                         
  -6  14 -11       2107.32       1959.23        16.77 o                         
  -3  14 -11       3111.90       3559.34        29.34 o                         
   0  14 -11       4071.30       4353.99        32.39 o                         
   3  14 -11        754.75        584.15         9.53 o                         
   6  14 -11         86.27         94.25         6.04 o                         
   9  14 -11        151.88        181.52        15.89 o                         
 -23  15 -11          8.05         15.01        16.07 o                         
 -20  15 -11        170.63        163.48         6.40 o                         
 -17  15 -11       2222.85       2206.70        21.69 o                         
 -14  15 -11       4017.53       4299.21        30.55 o                         
 -11  15 -11       3075.97       2926.86        23.19 o                         
  -8  15 -11       2492.96       2826.11        24.01 o                         
  -5  15 -11        628.60        590.21         8.82 o                         
  -2  15 -11       1114.77       1265.81        13.57 o                         
   1  15 -11        459.26        435.00         7.82 o                         
   4  15 -11       1583.19       1720.51        17.18 o                         
   7  15 -11        765.12        779.72        15.12 o                         
 -22  16 -11        414.01        406.21        14.57 o                         
 -19  16 -11       1130.21       1107.23        14.01 o                         
 -16  16 -11        229.66        209.51         7.15 o                         
 -13  16 -11        764.60        850.22        10.71 o                         
 -10  16 -11          3.30         13.60         3.49 o                         
  -7  16 -11       1999.75       2243.09        18.30 o                         
  -4  16 -11       1495.54       1450.14        14.62 o                         
  -1  16 -11        335.58        294.92         7.11 o                         
   2  16 -11       4479.29       4477.31        33.78 o                         
   5  16 -11        605.79        683.52        11.37 o                         
 -21  17 -11        301.48        313.81         9.83 o                         
 -18  17 -11        221.52        212.59         7.37 o                         
 -15  17 -11       1157.88        909.30        13.20 o                         
 -12  17 -11       2744.15       2848.57        22.74 o                         
  -9  17 -11       3019.94       3122.19        23.44 o                         
  -6  17 -11       1996.02       1839.98        16.06 o                         
  -3  17 -11        744.36        606.59         9.26 o                         
   0  17 -11        142.51        150.73         6.38 o                         
   3  17 -11        283.42        243.80         7.84 o                         
   6  17 -11         17.37         18.90        18.20 o                         
 -20  18 -11        482.70        541.78        11.91 o                         
 -17  18 -11       1529.80       1540.82        17.36 o                         
 -14  18 -11        505.09        544.39        10.15 o                         
 -11  18 -11        767.85        895.76        11.06 o                         
  -8  18 -11        868.33        818.78        10.28 o                         
  -5  18 -11        765.05        568.91         9.29 o                         
  -2  18 -11       1752.69       1993.16        19.34 o                         
   1  18 -11        301.93        434.41         9.09 o                         
   4  18 -11        272.93        285.55        21.53 o                         
 -22  19 -11         31.18         21.92        19.14 o                         
 -19  19 -11         55.50         38.89         4.77 o                         
 -16  19 -11       1484.31       1496.39        15.62 o                         
 -13  19 -11        160.09        105.45         5.90 o                         
 -10  19 -11       1231.82       1301.56        14.15 o                         
  -7  19 -11       2218.87       2501.29        22.45 o                         
  -4  19 -11        320.40        345.46         8.16 o                         
  -1  19 -11        256.94        202.99         6.97 o                         
   2  19 -11         82.87         59.25         9.31 o                         
 -21  20 -11        998.03       1019.86        48.44 o                         
 -18  20 -11        190.59        176.77         7.27 o                         
 -15  20 -11        644.86        663.43        12.01 o                         
 -12  20 -11       1473.59       1369.71        15.00 o                         
  -9  20 -11        110.22        120.82         6.01 o                         
  -6  20 -11        221.84        227.99         6.61 o                         
  -3  20 -11        133.26        117.87         5.82 o                         
   0  20 -11        356.74        331.72        14.23 o                         
 -20  21 -11        251.05        273.71        28.74 o                         
 -17  21 -11          2.27         -7.78         5.18 o                         
 -14  21 -11        518.43        392.47         8.52 o                         
 -11  21 -11        860.97        948.62        12.07 o                         
  -8  21 -11         47.04         39.93         4.01 o                         
  -5  21 -11        478.29        475.38         9.41 o                         
  -2  21 -11        785.68        796.04        19.16 o                         
 -19  22 -11        751.01        777.14        35.88 o                         
 -16  22 -11        198.98        230.87         9.97 o                         
 -13  22 -11        109.66        114.74         6.03 o                         
 -10  22 -11        508.92        506.91         9.24 o                         
  -7  22 -11         73.55         84.22         6.14 o                         
  -4  22 -11        105.23        104.85        10.90 o                         
 -15  23 -11        108.10        130.84        11.84 o                         
 -12  23 -11        325.40        364.85        12.79 o                         
  -9  23 -11        279.93        262.85        11.76 o                         
  -6  23 -11        252.19        277.67        15.22 o                         
   0   1 -10      26963.26      21138.91       112.64 o                         
  -2   2 -10      22616.74      41284.59       214.04 o                         
   1   2 -10      13549.85      17255.07        87.13 o                         
  -4   3 -10       5592.54      11323.87        60.93 o                         
   2   3 -10      15489.05      22125.41       120.85 o                         
  -6   4 -10      11136.65      13691.23        82.17 o                         
  -3   4 -10      32234.86      21228.92       111.21 o                         
   0   4 -10       4561.85       6210.77        33.02 o                         
   3   4 -10       1696.94       1626.08        16.15 o                         
  -8   5 -10      34081.09      34084.30       207.16 o                         
  -5   5 -10       3049.09       2795.26        20.14 o                         
  -2   5 -10      25588.43      37564.19       201.42 o                         
   1   5 -10      10631.91       9684.29        56.01 o                         
   4   5 -10      13313.75       7614.55        50.20 o                         
 -10   6 -10       5777.82       6597.47        39.78 o                         
  -7   6 -10      15768.87      17352.56       110.53 o                         
  -4   6 -10      33100.82      44556.84       236.26 o                         
  -1   6 -10       2696.48       2603.42        25.37 o                         
   2   6 -10      13903.37      14719.80        88.33 o                         
   5   6 -10       3247.35       3463.51        22.39 o                         
 -12   7 -10       7261.88       7626.90        44.69 o                         
  -9   7 -10       1635.19       1704.80        13.07 o                         
  -6   7 -10       2512.38       3113.86        20.54 o                         
  -3   7 -10      30923.80      31439.29       201.47 o                         
   0   7 -10       2588.11       4877.54        32.97 o                         
   3   7 -10       3761.44       4744.49        31.40 o                         
   6   7 -10       1463.53       1629.09        13.76 o                         
 -14   8 -10       2990.14       2364.56        18.50 o                         
 -11   8 -10       2276.14       3866.04        24.40 o                         
  -8   8 -10       7069.15      10161.98        62.34 o                         
  -5   8 -10      19687.82      15956.07       105.55 o                         
  -2   8 -10      43550.69      39741.10       238.16 o                         
   1   8 -10        591.96        456.90         6.45 o                         
   4   8 -10       6550.26       4920.07        32.45 o                         
   7   8 -10       2354.75       2552.34        21.07 o                         
 -16   9 -10       1194.37       1563.89        14.92 o                         
 -13   9 -10        820.16        704.77         8.31 o                         
 -10   9 -10      22962.14      27619.58       146.05 o                         
  -7   9 -10      36578.13      33024.02       180.21 o                         
  -4   9 -10       2314.99       2051.84        16.32 o                         
  -1   9 -10       3231.18       2797.35        21.42 o                         
   2   9 -10       4241.19       4447.63        29.63 o                         
   5   9 -10       1652.69       1890.33        16.56 o                         
   8   9 -10       4523.34       4785.66        32.50 o                         
 -18  10 -10       2015.58       1903.49        16.30 o                         
 -15  10 -10       3251.22       3863.85        29.19 o                         
 -12  10 -10         96.16         57.22         3.88 o                         
  -9  10 -10       2430.79       2739.74        18.29 o                         
  -6  10 -10       3275.67       3718.64        24.03 o                         
  -3  10 -10       4300.60       4944.72        31.30 o                         
   0  10 -10      19679.67      18532.24       109.72 o                         
   3  10 -10       5724.70       5958.88        39.91 o                         
   6  10 -10        508.89        445.10         7.80 o                         
   9  10 -10       2634.91       2884.76        29.45 o                         
 -20  11 -10         81.44         57.72         4.72 o                         
 -17  11 -10       4366.22       4060.02        28.01 o                         
 -14  11 -10       8829.62       9288.30        65.53 o                         
 -11  11 -10       4679.97       4950.92        30.93 o                         
  -8  11 -10       2981.25       2889.92        19.62 o                         
  -5  11 -10       7055.95       7085.31        44.04 o                         
  -2  11 -10       6982.16       6279.61        40.98 o                         
   1  11 -10       1101.28       1427.31        12.69 o                         
   4  11 -10       3015.74       3749.89        27.52 o                         
   7  11 -10       1351.51       1391.55        14.05 o                         
  10  11 -10       1154.33       1232.21        14.12 o                         
 -22  12 -10        983.98       1039.55        14.18 o                         
 -19  12 -10       6176.61       6427.81        41.25 o                         
 -16  12 -10        656.34        590.26         8.80 o                         
 -13  12 -10        991.48       1221.40        12.59 o                         
 -10  12 -10       7002.69       7839.11        45.50 o                         
  -7  12 -10       1885.33        748.66         8.67 o                         
  -4  12 -10       1923.11       2658.15        19.40 o                         
  -1  12 -10       5585.24       6333.19        40.33 o                         
   2  12 -10       1629.68       1543.91        15.20 o                         
   5  12 -10       2806.21       3160.86        23.31 o                         
   8  12 -10       1378.23       1313.12        13.98 o                         
  11  12 -10         76.85         94.41        10.99 o                         
 -24  13 -10        163.35         91.03        37.16 o                         
 -21  13 -10         56.48         61.18         5.04 o                         
 -18  13 -10         68.32         82.12         5.47 o                         
 -15  13 -10       1157.18       1148.28        11.84 o                         
 -12  13 -10       3602.87       3824.01        49.08 o                         
  -9  13 -10       9736.30       9224.98        55.30 o                         
  -6  13 -10       4063.08       3995.71        27.04 o                         
  -3  13 -10       2170.41       2380.27        19.07 o                         
   0  13 -10       6206.37       6196.67        45.05 o                         
   3  13 -10        524.40        601.94         8.96 o                         
   6  13 -10        138.35        188.61         7.00 o                         
   9  13 -10        221.82        208.12         7.49 o                         
 -23  14 -10        344.11        299.91        15.96 o                         
 -20  14 -10       1661.70       1653.05        16.72 o                         
 -17  14 -10       2700.77       2732.51        21.57 o                         
 -14  14 -10       5631.19       6192.95        38.96 o                         
 -11  14 -10       1509.83       1220.99        14.03 o                         
  -8  14 -10       3603.99       3626.25        27.03 o                         
  -5  14 -10       1730.41       1940.13        18.53 o                         
  -2  14 -10       3700.11       3102.95        25.92 o                         
   1  14 -10       3581.72       3919.23        28.60 o                         
   4  14 -10        784.38        765.98        10.58 o                         
   7  14 -10         34.95         31.20         5.40 o                         
  10  14 -10        475.89        383.76        38.98 o                         
 -22  15 -10        163.30        147.04         7.31 o                         
 -19  15 -10        177.46        200.73         7.17 o                         
 -16  15 -10        675.46        594.74         9.46 o                         
 -13  15 -10        969.37       1082.21        11.50 o                         
 -10  15 -10       2938.23       2928.40        22.09 o                         
  -7  15 -10       4712.21       4505.40        32.53 o                         
  -4  15 -10       3542.85       3597.10        26.91 o                         
  -1  15 -10        184.33        205.62         6.17 o                         
   2  15 -10       1863.78       2079.22        18.06 o                         
   5  15 -10        711.39        703.06        10.90 o                         
   8  15 -10        104.79         84.18        13.09 o                         
 -21  16 -10        941.19        893.34        13.04 o                         
 -18  16 -10       2455.89       2462.88        20.97 o                         
 -15  16 -10       2369.95       2197.01        18.72 o                         
 -12  16 -10       6346.21       6373.12        42.11 o                         
  -9  16 -10       5364.40       4988.09        34.50 o                         
  -6  16 -10        373.41        344.34         6.85 o                         
  -3  16 -10          4.20         36.04         4.43 o                         
   0  16 -10        132.48        236.59         6.74 o                         
   3  16 -10       1436.36       1637.36        16.36 o                         
   6  16 -10        774.72        759.78        17.87 o                         
 -23  17 -10         37.97         37.97        19.44 o                         
 -20  17 -10        143.28        173.65         6.92 o                         
 -17  17 -10        443.14        402.37         9.06 o                         
 -14  17 -10         92.10        104.01         5.36 o                         
 -11  17 -10        850.34        608.29         8.75 o                         
  -8  17 -10       2806.53       2702.44        22.55 o                         
  -5  17 -10        505.98        566.72         8.47 o                         
  -2  17 -10       2256.26       2372.95        19.54 o                         
   1  17 -10       1490.56       1568.48        16.11 o                         
   4  17 -10         81.71         85.56         6.23 o                         
 -22  18 -10         32.41         24.83        13.89 o                         
 -19  18 -10        162.17        187.99         6.80 o                         
 -16  18 -10       4071.22       3925.93        29.84 o                         
 -13  18 -10       2167.44       2421.86        19.01 o                         
 -10  18 -10        475.85        453.44         8.16 o                         
  -7  18 -10       3044.21       2990.52        22.34 o                         
  -4  18 -10        466.62        595.22         9.52 o                         
  -1  18 -10         48.61         27.99         4.19 o                         
   2  18 -10         75.11         94.67         6.00 o                         
 -21  19 -10       1095.01       1078.24        34.80 o                         
 -18  19 -10        746.77        682.86        10.14 o                         
 -15  19 -10        253.06        261.57         7.65 o                         
 -12  19 -10       1120.46       1211.16        12.93 o                         
  -9  19 -10        325.63        361.92         7.97 o                         
  -6  19 -10        677.57        658.65        10.24 o                         
  -3  19 -10        818.00        931.33        11.84 o                         
   0  19 -10        417.05        411.23         8.58 o                         
   3  19 -10        402.45        401.97        20.86 o                         
 -20  20 -10        335.43        317.98        15.11 o                         
 -17  20 -10        243.92        233.36         7.10 o                         
 -14  20 -10        588.26        522.94         9.00 o                         
 -11  20 -10       3216.34       3567.86        27.03 o                         
  -8  20 -10        270.81        286.93         7.36 o                         
  -5  20 -10        237.59        198.27         6.35 o                         
  -2  20 -10        615.97        619.84         9.98 o                         
   1  20 -10         43.83         46.92        10.90 o                         
 -19  21 -10        827.60        788.01        28.53 o                         
 -16  21 -10        725.45        801.22        11.30 o                         
 -13  21 -10        426.23        432.25         8.92 o                         
 -10  21 -10         12.84         12.36         4.09 o                         
  -7  21 -10        440.17        325.67         7.34 o                         
  -4  21 -10        568.37        559.73         9.87 o                         
  -1  21 -10        685.13        688.18        20.70 o                         
 -18  22 -10        327.08        312.46        17.10 o                         
 -15  22 -10        235.88        216.19         7.45 o                         
 -12  22 -10        249.59        244.65         6.64 o                         
  -9  22 -10        606.92        697.22        10.22 o                         
  -6  22 -10        317.04        340.37         9.84 o                         
  -3  22 -10         44.09         42.88        10.76 o                         
 -17  23 -10         23.29         14.78        10.65 o                         
 -14  23 -10        268.05        234.07        12.72 o                         
 -11  23 -10        626.39        682.47        15.40 o                         
  -8  23 -10         14.19          8.58         7.04 o                         
 -13  24 -10        137.91        132.88        16.38 o                         
 -10  24 -10        110.53        119.94        13.76 o                         
   0   0  -9      82855.72     128605.86      1280.43 o                         
   1   1  -9      15542.60      25244.87       126.29 o                         
  -1   2  -9      63802.64      55006.58       285.65 o                         
   2   2  -9       3688.24       3871.19        21.58 o                         
  -3   3  -9       5203.39       4611.70        25.50 o                         
   0   3  -9       9788.52      16323.72        82.60 o                         
   3   3  -9       1902.06       1335.68        10.07 o                         
  -5   4  -9       1200.19       1511.32        10.71 o                         
  -2   4  -9      42994.96      53056.74       264.56 o                         
   1   4  -9      20500.34      13769.39        73.00 o                         
   4   4  -9       6366.29       2493.65        19.49 o                         
  -7   5  -9      25725.44      16585.89        99.23 o                         
  -4   5  -9      37248.28      25452.96       139.25 o                         
  -1   5  -9      25327.86      33628.38       190.60 o                         
   2   5  -9       2570.16       2615.95        20.09 o                         
   5   5  -9       4097.05       4971.01        30.63 o                         
  -9   6  -9       4900.51       4841.46        45.43 o                         
  -6   6  -9       4171.42       8255.44        49.61 o                         
  -3   6  -9       5450.99       7124.66        41.13 o                         
   0   6  -9       2050.76       3296.59        22.32 o                         
   3   6  -9       7024.82       8115.04        54.33 o                         
   6   6  -9       9201.46       9523.33        53.24 o                         
 -11   7  -9      10293.23       9376.63        52.68 o                         
  -8   7  -9       3341.41       2705.93        19.26 o                         
  -5   7  -9      15392.97      13655.01        80.11 o                         
  -2   7  -9      15259.92      13555.25        87.05 o                         
   1   7  -9       7309.37       6740.48        41.84 o                         
   4   7  -9       1243.86       1290.82        10.54 o                         
   7   7  -9       6638.40       6033.75        43.07 o                         
 -13   8  -9       1313.01       1717.73        13.70 o                         
 -10   8  -9      12156.48      10978.13        60.07 o                         
  -7   8  -9      12614.97      18281.82       105.50 o                         
  -4   8  -9       8623.40       8303.41        61.91 o                         
  -1   8  -9       6142.37       2611.21        19.98 o                         
   2   8  -9       9392.07       7880.15        48.22 o                         
   5   8  -9       4532.18       4055.67        25.80 o                         
   8   8  -9       7297.67       7259.18        46.40 o                         
 -15   9  -9         13.75         55.49         5.27 o                         
 -12   9  -9       1987.23       2257.37        16.31 o                         
  -9   9  -9       2230.18       1414.86        13.02 o                         
  -6   9  -9      36997.98      43545.69       256.36 o                         
  -3   9  -9      17133.66      16892.47       100.37 o                         
   0   9  -9      14871.88      14382.62        86.94 o                         
   3   9  -9      21439.05      23545.95       132.03 o                         
   6   9  -9        941.55        928.02        12.33 o                         
   9   9  -9        284.20        395.70         7.52 o                         
 -17  10  -9       1448.62       1382.35        13.17 o                         
 -14  10  -9      16358.78      17129.21        95.98 o                         
 -11  10  -9      19057.71      16518.22        87.48 o                         
  -8  10  -9      13336.78      12690.88        68.53 o                         
  -5  10  -9         87.18         56.98         3.37 o                         
  -2  10  -9       3268.25       2980.76        22.39 o                         
   1  10  -9       9596.02      10183.80        61.14 o                         
   4  10  -9       2701.24       2785.70        23.65 o                         
   7  10  -9       1327.76       1313.82        12.69 o                         
  10  10  -9       1509.57       1539.17        16.72 o                         
 -19  11  -9       4937.96       5300.91        39.06 o                         
 -16  11  -9       3149.93       3068.47        22.12 o                         
 -13  11  -9       1477.64       1417.01        16.74 o                         
 -10  11  -9       2829.41       2047.51        15.27 o                         
  -7  11  -9       2166.31       3348.51        22.28 o                         
  -4  11  -9      16418.41      13050.50        75.35 o                         
  -1  11  -9       9426.71       7568.50        44.38 o                         
   2  11  -9         70.37         56.21         4.46 o                         
   5  11  -9        576.90        369.14         7.01 o                         
   8  11  -9       3757.98       4237.52        31.74 o                         
  11  11  -9        624.03        563.06         9.99 o                         
 -21  12  -9        762.46        711.56        10.23 o                         
 -18  12  -9       2202.59       2306.25        18.27 o                         
 -15  12  -9       2542.66       3023.45        22.91 o                         
 -12  12  -9       2401.97       2728.96        25.31 o                         
  -9  12  -9       8231.11       8450.76        48.83 o                         
  -6  12  -9      11465.98      13536.47        80.11 o                         
  -3  12  -9       2821.12       3431.46        23.71 o                         
   0  12  -9         47.57         20.81         3.93 o                         
   3  12  -9        931.55       1075.67        11.53 o                         
   6  12  -9        548.18        498.44         8.37 o                         
   9  12  -9        412.04        370.82         8.08 o                         
  12  12  -9         49.76         55.20        20.07 o                         
 -23  13  -9        602.19        567.97        20.12 o                         
 -20  13  -9        933.71        923.66        11.92 o                         
 -17  13  -9        866.57        799.19         9.95 o                         
 -14  13  -9       1314.09       1148.01        12.38 o                         
 -11  13  -9       2197.08       1900.26        16.79 o                         
  -8  13  -9       5766.18       4713.54        30.77 o                         
  -5  13  -9       3021.52       2693.51        20.14 o                         
  -2  13  -9       2054.80       1896.89        16.28 o                         
   1  13  -9       5946.72       5621.22        38.57 o                         
   4  13  -9       4796.33       5018.02        32.89 o                         
   7  13  -9        218.69        204.58         7.04 o                         
  10  13  -9        515.25        492.53        16.05 o                         
 -22  14  -9         13.03         32.03         5.52 o                         
 -19  14  -9         36.65         66.92         6.46 o                         
 -16  14  -9       4565.81       4158.96        27.87 o                         
 -13  14  -9       4791.68       4549.04        32.16 o                         
 -10  14  -9       6588.02       6606.36        44.71 o                         
  -7  14  -9        352.31        333.56         6.68 o                         
  -4  14  -9       3357.92       3136.80        24.52 o                         
  -1  14  -9       2403.67       2524.51        22.98 o                         
   2  14  -9        285.59        467.14         7.83 o                         
   5  14  -9        195.45        213.92         7.38 o                         
   8  14  -9         37.01         35.87         5.72 o                         
 -24  15  -9        235.39        242.44        47.37 o                         
 -21  15  -9       1358.44       1271.64        13.68 o                         
 -18  15  -9       1130.18       1512.46        15.46 o                         
 -15  15  -9       1112.76       1363.17        12.92 o                         
 -12  15  -9       1185.62        869.63        10.17 o                         
  -9  15  -9       3864.65       5010.37        37.23 o                         
  -6  15  -9       2881.83       2807.93        24.04 o                         
  -3  15  -9       2344.58       2600.13        21.58 o                         
   0  15  -9       1941.82       2541.93        19.73 o                         
   3  15  -9        903.90        862.09        11.14 o                         
   6  15  -9        796.01        832.55        11.81 o                         
   9  15  -9        236.82        232.64        33.46 o                         
 -23  16  -9        109.86        116.77        26.75 o                         
 -20  16  -9         87.29         61.60         5.22 o                         
 -17  16  -9        490.49        611.07        10.13 o                         
 -14  16  -9       1872.64       2014.77        17.26 o                         
 -11  16  -9       3744.57       3335.84        24.32 o                         
  -8  16  -9       7842.06       9086.71        57.10 o                         
  -5  16  -9       1714.14       2089.77        17.57 o                         
  -2  16  -9        458.95        483.57         8.20 o                         
   1  16  -9       2952.92       3313.68        25.88 o                         
   4  16  -9        590.59        574.57        10.17 o                         
   7  16  -9        220.78        249.93        19.10 o                         
 -22  17  -9        258.89        219.82        12.85 o                         
 -19  17  -9        519.20        514.87         9.07 o                         
 -16  17  -9       3302.93       3562.93        27.84 o                         
 -13  17  -9       2998.71       2999.43        21.91 o                         
 -10  17  -9       1129.67       1124.45        11.62 o                         
  -7  17  -9        594.59        458.41         7.78 o                         
  -4  17  -9        245.79        273.65         6.65 o                         
  -1  17  -9        505.82        702.61         9.96 o                         
   2  17  -9       1012.72       1192.13        13.63 o                         
   5  17  -9         84.52         93.70         8.82 o                         
 -21  18  -9        948.65       1061.11        17.22 o                         
 -18  18  -9        841.14        842.39        11.47 o                         
 -15  18  -9       1517.96       1357.54        15.08 o                         
 -12  18  -9       2045.67       1934.01        16.47 o                         
  -9  18  -9        194.78        285.28         6.82 o                         
  -6  18  -9       1339.29       1432.59        13.91 o                         
  -3  18  -9       1756.65       2300.62        20.23 o                         
   0  18  -9        414.45        469.15         9.19 o                         
   3  18  -9        397.33        407.95         9.87 o                         
 -20  19  -9        988.96       1085.71        14.82 o                         
 -17  19  -9       2225.46       2414.41        21.11 o                         
 -14  19  -9        196.57        144.22         6.22 o                         
 -11  19  -9       2423.51       2560.20        21.48 o                         
  -8  19  -9       2858.24       3098.38        23.56 o                         
  -5  19  -9        181.16        188.12         6.68 o                         
  -2  19  -9        654.16        636.16        10.79 o                         
   1  19  -9        196.82        205.49         7.31 o                         
 -22  20  -9         55.20         72.30        23.10 o                         
 -19  20  -9        282.10        224.95         7.89 o                         
 -16  20  -9        324.70        331.32         7.93 o                         
 -13  20  -9        357.26        303.21         8.41 o                         
 -10  20  -9       1335.75       1336.36        15.11 o                         
  -7  20  -9        801.50        803.92        11.22 o                         
  -4  20  -9         39.70         50.51         5.09 o                         
  -1  20  -9        999.47       1086.28        15.06 o                         
   2  20  -9        395.61        433.18        47.99 o                         
 -21  21  -9        227.04        235.31        22.64 o                         
 -18  21  -9        572.42        578.21        13.91 o                         
 -15  21  -9       1355.00       1641.09        15.83 o                         
 -12  21  -9        926.75        957.31        11.68 o                         
  -9  21  -9        157.77        220.88         6.54 o                         
  -6  21  -9        805.96        857.30        10.98 o                         
  -3  21  -9         97.87         77.81         6.05 o                         
   0  21  -9        109.10        104.16        15.24 o                         
 -20  22  -9        947.05        945.81        32.47 o                         
 -17  22  -9         62.88         59.34         7.84 o                         
 -14  22  -9         96.87         76.72         5.29 o                         
 -11  22  -9         70.23         58.35         5.01 o                         
  -8  22  -9         95.57        123.33         5.80 o                         
  -5  22  -9        305.26        313.44        10.08 o                         
  -2  22  -9        163.72        192.98        17.62 o                         
 -16  23  -9         17.25         12.97         8.69 o                         
 -13  23  -9        191.58        196.27         8.82 o                         
 -10  23  -9        876.58        949.12        18.16 o                         
  -7  23  -9        126.23        125.51         8.92 o                         
 -15  24  -9        269.79        248.38        18.03 o                         
 -12  24  -9         52.62         62.55        10.26 o                         
  -9  24  -9          2.41         -1.69         9.45 o                         
  -1   1  -8      35605.48      16135.97        84.53 o                         
  -3   2  -8      22148.50      26547.02       136.18 o                         
   0   2  -8      17019.16      22016.62       110.32 o                         
  -2   3  -8       5513.80       4120.93        22.78 o                         
  -7   4  -8      13282.68      22836.44       128.05 o                         
  -4   4  -8      24635.31      26311.41       137.66 o                         
  -1   4  -8       3738.65       5974.40        31.92 o                         
   2   4  -8       3426.73       5996.40        40.27 o                         
  -9   5  -8        714.50        394.41         5.54 o                         
  -6   5  -8      10922.33      10730.27        61.28 o                         
  -3   5  -8      22982.51      31148.42       161.73 o                         
   0   5  -8       9658.46      19214.25       103.24 o                         
   3   5  -8       9782.22      10532.94        72.92 o                         
 -11   6  -8       9378.44       9586.42        53.25 o                         
  -8   6  -8      29587.04      30727.48       190.42 o                         
  -5   6  -8      10042.07       9598.70        55.31 o                         
  -2   6  -8      19120.26       8673.98        49.50 o                         
   1   6  -8       4495.86       4224.77        29.84 o                         
   4   6  -8       8810.45       8560.52        49.68 o                         
 -13   7  -8       9059.31       8625.82        49.25 o                         
 -10   7  -8       3813.51       2856.35        18.39 o                         
  -4   7  -8       5991.35      11250.70        72.51 o                         
  -1   7  -8       1284.47       2191.48        16.73 o                         
   2   7  -8      23411.37      22436.48       129.99 o                         
   5   7  -8        864.52        527.96         7.76 o                         
 -15   8  -8       2398.20       2214.36        19.79 o                         
 -12   8  -8       2739.62       2751.34        18.57 o                         
  -9   8  -8      16366.57      15997.33        87.15 o                         
  -6   8  -8      64037.40      56494.89       342.95 o                         
  -3   8  -8      11900.75       9572.26        66.22 o                         
   0   8  -8       7229.22       6894.17        47.47 o                         
   3   8  -8       8370.64       5293.02        31.59 o                         
   6   8  -8       1354.36        990.93        13.43 o                         
 -17   9  -8       2434.50       2488.03        19.43 o                         
 -14   9  -8       2369.49       2353.78        20.66 o                         
 -11   9  -8      10139.24      13915.55        76.32 o                         
  -8   9  -8      16901.80      13926.72        75.58 o                         
  -5   9  -8       3755.91       1841.01        14.29 o                         
  -2   9  -8       2046.84       2145.02        16.86 o                         
   1   9  -8       3746.64       3674.85        24.36 o                         
   4   9  -8      11899.92      11869.83        76.85 o                         
   7   9  -8       4736.33       4315.81        35.16 o                         
 -19  10  -8       2397.84       2290.95        18.61 o                         
 -16  10  -8       4078.71       4168.27        29.28 o                         
 -13  10  -8       5010.93       6016.40        35.54 o                         
 -10  10  -8      10254.01      11306.71        63.75 o                         
  -7  10  -8       5554.11       6865.14        39.24 o                         
  -4  10  -8       5580.18       5644.70        36.13 o                         
  -1  10  -8      15218.57      16965.02        97.66 o                         
   2  10  -8      10278.79      10799.22        62.79 o                         
   5  10  -8       1147.88       1336.20        14.27 o                         
   8  10  -8        471.00        489.73         8.38 o                         
 -21  11  -8        944.34        894.34        11.44 o                         
 -18  11  -8       3069.70       3152.74        22.52 o                         
 -15  11  -8      12281.74      12383.50        74.42 o                         
 -12  11  -8       4592.23       4569.73        27.74 o                         
  -9  11  -8       2238.67       2224.36        16.70 o                         
  -6  11  -8        642.03        683.17         8.12 o                         
  -3  11  -8       4830.28       4697.56        31.08 o                         
   0  11  -8       9554.20      10192.66        60.72 o                         
   3  11  -8       3243.26       3077.53        25.86 o                         
   6  11  -8        205.86        227.47         6.12 o                         
   9  11  -8       2804.36       2863.39        24.55 o                         
 -23  12  -8        505.47        475.14        14.86 o                         
 -20  12  -8       1035.95       1049.53        13.99 o                         
 -17  12  -8        650.31        707.46         9.36 o                         
 -14  12  -8       2634.26       3070.72        25.02 o                         
 -11  12  -8       1658.63       1226.13        10.78 o                         
  -8  12  -8        613.06        307.61         6.11 o                         
  -5  12  -8      16366.21      16948.12        98.56 o                         
  -2  12  -8       8070.87       8321.12        50.06 o                         
   1  12  -8       1214.46       1758.87        16.50 o                         
   4  12  -8       1056.30       1226.95        12.25 o                         
   7  12  -8        695.54        567.38         9.41 o                         
  10  12  -8         25.32         24.58         5.58 o                         
 -22  13  -8        899.25        992.82        12.24 o                         
 -19  13  -8        864.95        965.59        12.78 o                         
 -16  13  -8       2166.27       2180.84        17.29 o                         
 -13  13  -8       8404.64       8728.26        60.69 o                         
 -10  13  -8       7298.77       7788.45        46.01 o                         
  -7  13  -8        863.02        927.03         9.78 o                         
  -4  13  -8        352.40        347.89         6.46 o                         
  -1  13  -8       1124.60       1414.14        13.77 o                         
   2  13  -8        531.20        499.49         8.02 o                         
   5  13  -8        167.12        168.68         5.86 o                         
   8  13  -8        409.35        386.53         8.36 o                         
  11  13  -8        147.55         75.65        39.46 o                         
 -24  14  -8        290.63        296.99        45.23 o                         
 -21  14  -8        769.53        658.58        10.07 o                         
 -18  14  -8       2099.22       2293.46        18.52 o                         
 -15  14  -8       1119.61       1317.61        12.73 o                         
 -12  14  -8        135.70        105.59         5.35 o                         
  -9  14  -8       8326.30      10203.59        63.12 o                         
  -6  14  -8       1819.72       1735.56        14.83 o                         
  -3  14  -8       4891.33       5738.51        42.29 o                         
   0  14  -8       8867.45       8691.78        55.61 o                         
   3  14  -8       3382.98       3968.18        26.66 o                         
   6  14  -8        800.36        798.84        13.69 o                         
   9  14  -8        289.15        322.37        13.21 o                         
 -23  15  -8         71.52         43.66        11.92 o                         
 -20  15  -8        566.41        463.26         8.55 o                         
 -17  15  -8        457.07        557.07         8.63 o                         
 -14  15  -8       2608.76       2578.16        19.98 o                         
 -11  15  -8       2437.83       2109.14        18.58 o                         
  -8  15  -8       5175.63       5911.04        42.92 o                         
  -5  15  -8       1735.25       1976.49        20.16 o                         
  -2  15  -8       1427.43       1203.17        14.07 o                         
   1  15  -8        213.57        187.75         5.92 o                         
   4  15  -8        251.58        263.42         7.94 o                         
   7  15  -8        426.40        409.24         9.35 o                         
 -22  16  -8        603.77        568.93        11.77 o                         
 -19  16  -8        690.69        806.39        11.42 o                         
 -16  16  -8        189.35        180.20         5.96 o                         
 -13  16  -8        381.03        617.71         8.80 o                         
 -10  16  -8        722.75        428.34         7.57 o                         
  -7  16  -8       5213.86       5321.58        35.97 o                         
  -4  16  -8        289.80        288.65         6.59 o                         
  -1  16  -8        210.39        235.44         6.32 o                         
   2  16  -8       2318.81       2358.55        22.28 o                         
   5  16  -8        933.69        846.37        11.50 o                         
   8  16  -8          8.34         36.60        38.39 o                         
 -21  17  -8        994.59        971.28        12.47 o                         
 -18  17  -8         50.16         45.52         4.90 o                         
 -15  17  -8       2532.47       2578.59        20.54 o                         
 -12  17  -8       5418.43       6024.87        37.72 o                         
  -9  17  -8       1628.81       2005.86        17.27 o                         
  -6  17  -8        778.82        819.05         9.92 o                         
  -3  17  -8        355.98        409.35         7.85 o                         
   0  17  -8        978.43        852.22        11.02 o                         
   3  17  -8        168.64        128.10         6.24 o                         
   6  17  -8        304.99        319.90        23.93 o                         
 -23  18  -8        107.44         87.98        20.64 o                         
 -20  18  -8        960.80        920.35        12.10 o                         
 -17  18  -8       3345.69       3437.28        27.05 o                         
 -14  18  -8         31.88         22.82         4.06 o                         
 -11  18  -8        819.04        872.32        10.42 o                         
  -8  18  -8        602.99        505.90         8.08 o                         
  -5  18  -8        523.13        445.80         8.14 o                         
  -2  18  -8        727.75        756.06        11.11 o                         
   1  18  -8        421.75        409.88         8.51 o                         
   4  18  -8        306.00        288.30        12.43 o                         
 -22  19  -8        119.58        114.96        18.00 o                         
 -19  19  -8         96.35        103.08         5.96 o                         
 -16  19  -8       1183.40       1190.36        13.42 o                         
 -13  19  -8        124.32        130.49         5.67 o                         
 -10  19  -8       2085.95       2375.74        19.16 o                         
  -7  19  -8       2854.66       2905.21        22.55 o                         
  -4  19  -8        313.69        298.49         7.68 o                         
  -1  19  -8        576.57        631.86        10.19 o                         
   2  19  -8        250.89        236.18        10.47 o                         
 -21  20  -8        648.17        620.11        26.38 o                         
 -18  20  -8        430.21        457.85         8.89 o                         
 -15  20  -8       1449.19       1356.17        15.04 o                         
 -12  20  -8       2230.61       2374.13        20.94 o                         
  -9  20  -8        343.77        315.97         7.70 o                         
  -6  20  -8        395.28        380.00         7.91 o                         
  -3  20  -8        244.31        234.19         6.77 o                         
   0  20  -8        781.17        827.67        16.48 o                         
 -20  21  -8        518.23        518.04        20.88 o                         
 -17  21  -8         16.75          2.87         4.66 o                         
 -14  21  -8        748.47        672.46         9.67 o                         
 -11  21  -8       1059.02       1065.72        12.26 o                         
  -8  21  -8        194.42        171.58         6.23 o                         
  -5  21  -8        840.16        866.31        11.51 o                         
  -2  21  -8        381.02        415.62        11.77 o                         
 -19  22  -8        933.19       1023.07        28.44 o                         
 -16  22  -8        288.14        332.98         8.65 o                         
 -13  22  -8         20.20         18.09         4.52 o                         
 -10  22  -8       1154.86       1111.53        12.32 o                         
  -7  22  -8        235.16        268.03         7.63 o                         
  -4  22  -8        187.64        196.66         9.70 o                         
 -18  23  -8         53.81         51.27        11.40 o                         
 -15  23  -8         37.80         35.80         6.68 o                         
 -12  23  -8         46.43         60.57         6.48 o                         
  -9  23  -8        448.02        414.38        11.51 o                         
  -6  23  -8        180.40        184.92        10.31 o                         
 -14  24  -8        350.66        355.06        16.88 o                         
 -11  24  -8        205.36        238.99        12.08 o                         
  -8  24  -8        167.72        193.10        12.68 o                         
   0   1  -7       3039.07       3645.83        20.56 o                         
  -2   2  -7      46230.46      72745.92       375.05 o                         
   1   2  -7       3165.88       4985.88        26.74 o                         
  -4   3  -7      31558.16      53021.75       273.42 o                         
  -1   3  -7      36127.56      46162.96       230.02 o                         
  -6   4  -7       9060.61       9503.07        50.12 o                         
  -3   4  -7      41962.72      28037.14       141.96 o                         
   0   4  -7      13969.95      21972.62       113.41 o                         
   3   4  -7       3875.24       1792.53        17.93 o                         
  -8   5  -7        848.06        753.64         7.84 o                         
   1   5  -7       6718.64       7521.41        51.68 o                         
   4   5  -7        502.11        619.46         7.28 o                         
 -10   6  -7       4529.73       4159.64        24.67 o                         
  -7   6  -7      26315.00      17407.27        95.02 o                         
  -4   6  -7       1301.91       1462.53        10.14 o                         
  -1   6  -7       6906.71      10623.73        62.62 o                         
   2   6  -7      19385.07      19859.72       129.58 o                         
   5   6  -7      15152.85      15902.42        86.20 o                         
 -12   7  -7      11957.36      12032.88        65.23 o                         
  -9   7  -7      24462.57      22620.64       122.79 o                         
  -6   7  -7      18476.77      21319.82       117.37 o                         
  -3   7  -7        837.48       1025.42         8.72 o                         
   0   7  -7       1657.07       3630.12        27.33 o                         
   3   7  -7      16919.85      17188.85       100.82 o                         
   6   7  -7       2401.30       2444.16        17.42 o                         
 -14   8  -7        427.14        530.78         7.49 o                         
 -11   8  -7       8878.83       8299.75        46.16 o                         
  -8   8  -7       1264.08       2460.37        36.91 o                         
  -5   8  -7      38027.51      41321.99       235.39 o                         
  -2   8  -7      23616.89      27640.62       169.23 o                         
   1   8  -7       2898.87       2205.65        15.85 o                         
   4   8  -7       6776.75       6066.54        40.30 o                         
   7   8  -7       2947.17       3939.48        27.79 o                         
 -16   9  -7       5608.28       5468.59        36.61 o                         
 -13   9  -7       1254.42        794.41         8.59 o                         
 -10   9  -7      33401.19      29155.11       153.83 o                         
  -7   9  -7      31233.19      36374.18       200.71 o                         
  -4   9  -7       5064.06       9749.88        62.51 o                         
  -1   9  -7      12916.18       8653.64        52.50 o                         
   2   9  -7       7002.65       7486.21        43.81 o                         
   5   9  -7       1474.12       1785.66        14.73 o                         
   8   9  -7       2339.13       2296.42        18.06 o                         
 -18  10  -7       1773.12       2238.75        17.63 o                         
 -15  10  -7       4502.72       3830.25        31.22 o                         
 -12  10  -7       1597.70       1095.66        10.52 o                         
  -9  10  -7       5833.19       8086.08        44.86 o                         
  -6  10  -7        523.94        428.50         6.38 o                         
  -3  10  -7       7986.46       6876.39        43.23 o                         
   0  10  -7      27419.46      28367.20       150.28 o                         
   3  10  -7      14650.18      14418.04        79.56 o                         
   6  10  -7        900.70        828.66        10.03 o                         
   9  10  -7       3733.33       4796.60        31.62 o                         
 -20  11  -7        637.90        547.00        10.61 o                         
 -17  11  -7       3200.21       3198.04        22.68 o                         
 -14  11  -7       9107.60       9101.22        57.14 o                         
 -11  11  -7       3970.01       4775.05        29.63 o                         
  -8  11  -7        942.24       1663.94        13.29 o                         
  -5  11  -7      14868.86      13550.09        75.92 o                         
  -2  11  -7       2223.13       2677.50        18.88 o                         
   1  11  -7       2230.59       1534.72        13.21 o                         
   4  11  -7        542.84        443.45         8.74 o                         
   7  11  -7        226.71        333.10         7.32 o                         
  10  11  -7        390.99        517.18         9.15 o                         
 -22  12  -7       1581.95       1694.61        18.34 o                         
 -19  12  -7       2056.66       2235.99        18.54 o                         
 -16  12  -7         20.08         44.35         4.58 o                         
 -13  12  -7        775.06        983.20        10.95 o                         
 -10  12  -7       6281.75       7217.02        43.07 o                         
  -7  12  -7        695.13        440.21         6.69 o                         
  -4  12  -7       3465.50       3195.46        21.83 o                         
  -1  12  -7       4577.34       4636.47        30.03 o                         
   2  12  -7        149.38        110.80         5.64 o                         
   5  12  -7       1845.72       2063.47        17.24 o                         
   8  12  -7       1974.34       1940.71        19.54 o                         
  11  12  -7         64.76         81.20         7.42 o                         
 -24  13  -7        139.03        156.14        20.50 o                         
 -21  13  -7         51.74         43.61         5.20 o                         
 -18  13  -7       1147.24       1300.47        12.67 o                         
 -15  13  -7        177.96        211.91         5.75 o                         
 -12  13  -7       4104.78       4216.10        30.10 o                         
  -9  13  -7      15866.34      16383.89        93.79 o                         
  -6  13  -7       2987.77       3607.30        23.45 o                         
  -3  13  -7       7366.54       9367.28        56.58 o                         
   0  13  -7       1986.20       2110.24        18.91 o                         
   3  13  -7       1010.20        701.49         9.49 o                         
   6  13  -7       1157.24       1119.19        12.78 o                         
   9  13  -7        197.69        202.81         6.95 o                         
 -23  14  -7        272.61        308.62        16.47 o                         
 -20  14  -7        935.13        987.75        12.11 o                         
 -17  14  -7       1328.49       1375.86        13.06 o                         
 -14  14  -7       3203.13       3161.71        22.61 o                         
 -11  14  -7       1017.97        937.21        10.81 o                         
  -8  14  -7       2764.87       2991.82        20.93 o                         
  -5  14  -7       1264.53       1512.54        13.08 o                         
  -2  14  -7       1522.62       1999.93        18.84 o                         
   1  14  -7       1671.81       1839.78        16.55 o                         
   4  14  -7        403.88        306.95         6.94 o                         
   7  14  -7        588.02        611.72         9.49 o                         
  10  14  -7        389.43        376.73        36.14 o                         
 -22  15  -7        535.59        481.91         9.33 o                         
 -19  15  -7        255.77        287.34         8.87 o                         
 -16  15  -7        723.93        752.23         9.69 o                         
 -13  15  -7        207.35        268.11         6.45 o                         
 -10  15  -7        863.37       1029.75        11.71 o                         
  -7  15  -7       7333.50       7092.78        48.27 o                         
  -4  15  -7       6797.37       6875.47        52.65 o                         
  -1  15  -7       3370.68       3993.38        29.57 o                         
   2  15  -7       1806.80       1633.29        14.75 o                         
   5  15  -7        719.12        751.04        11.00 o                         
   8  15  -7         43.36         51.76         8.50 o                         
 -24  16  -7         63.48         70.91        22.66 o                         
 -21  16  -7        999.82        978.84        12.17 o                         
 -18  16  -7        374.79        359.11         8.50 o                         
 -15  16  -7       2511.81       2683.52        21.20 o                         
 -12  16  -7       3765.05       4177.49        28.71 o                         
  -9  16  -7       4024.35       3728.92        27.52 o                         
  -6  16  -7        766.20       1074.68        11.38 o                         
  -3  16  -7         18.67         25.89         4.54 o                         
   0  16  -7        310.86        355.74         7.40 o                         
   3  16  -7        901.74       1120.49        13.63 o                         
   6  16  -7        848.46        992.27        13.45 o                         
 -23  17  -7         13.42         -0.41        13.66 o                         
 -20  17  -7         37.28         39.44         4.87 o                         
 -17  17  -7        535.34        610.84        10.21 o                         
 -14  17  -7         29.93         55.25         4.17 o                         
 -11  17  -7        851.60        739.85         9.83 o                         
  -8  17  -7        468.59        578.57         8.95 o                         
  -5  17  -7        408.06        501.47         8.73 o                         
  -2  17  -7        640.56        784.50        10.01 o                         
   1  17  -7       2934.68       2888.14        24.41 o                         
   4  17  -7        240.94        198.91         6.66 o                         
 -22  18  -7        141.89        135.01        12.48 o                         
 -19  18  -7        229.89        177.55         6.28 o                         
 -16  18  -7       2459.42       2410.15        20.59 o                         
 -13  18  -7        656.22        799.92         9.84 o                         
 -10  18  -7        536.88        368.81         7.00 o                         
  -7  18  -7       2275.74       2310.85        19.11 o                         
  -4  18  -7       1270.31       1387.72        13.44 o                         
  -1  18  -7        197.31        193.28         7.18 o                         
   2  18  -7        140.60        134.54         6.14 o                         
   5  18  -7         43.16         55.95        18.58 o                         
 -21  19  -7        767.59        828.47        20.23 o                         
 -18  19  -7        625.55        663.87         9.76 o                         
 -15  19  -7        242.50        185.05         6.88 o                         
 -12  19  -7        569.46        596.68         9.09 o                         
  -9  19  -7        869.13        954.48        11.04 o                         
  -6  19  -7        892.12       1033.51        12.45 o                         
  -3  19  -7         77.52        117.93         5.83 o                         
   0  19  -7        500.03        501.80         8.71 o                         
   3  19  -7       1203.61       1270.42        26.59 o                         
 -20  20  -7        907.90       1043.97        19.40 o                         
 -17  20  -7        186.51        212.69         6.61 o                         
 -14  20  -7       1226.22       1210.31        13.27 o                         
 -11  20  -7       3977.41       4302.85        32.22 o                         
  -8  20  -7        930.63        969.57        12.18 o                         
  -5  20  -7        559.31        613.75         9.59 o                         
  -2  20  -7        503.73        567.45         9.47 o                         
   1  20  -7         12.81          9.13         7.84 o                         
 -19  21  -7        511.11        483.87        14.01 o                         
 -16  21  -7        574.15        588.20         9.62 o                         
 -13  21  -7        198.16        187.50         6.21 o                         
 -10  21  -7        147.07        130.80         5.67 o                         
  -7  21  -7         73.25         75.58         5.00 o                         
  -4  21  -7        416.87        334.33         7.85 o                         
  -1  21  -7        807.19        819.66        18.15 o                         
 -18  22  -7        170.33        171.18         9.70 o                         
 -15  22  -7        212.04        237.90         6.95 o                         
 -12  22  -7         98.57         97.50         5.50 o                         
  -9  22  -7       1355.85       1538.36        15.17 o                         
  -6  22  -7       1092.63       1044.57        13.35 o                         
  -3  22  -7        139.77        156.95        10.05 o                         
 -17  23  -7        155.46        167.04        11.33 o                         
 -14  23  -7        133.54        134.54         7.72 o                         
 -11  23  -7        182.06        175.34         7.60 o                         
  -8  23  -7         37.11         51.60         7.10 o                         
  -5  23  -7         32.88         24.78         8.54 o                         
 -16  24  -7        110.43         95.34        12.41 o                         
 -13  24  -7        242.19        246.95        12.04 o                         
 -10  24  -7        264.20        260.77        12.01 o                         
  -1   2  -6     123869.70     126753.12       652.92 o                         
   3   3  -6       5610.38       4450.37        25.29 o                         
  -5   4  -6       4006.06       8385.02        48.86 o                         
   1   4  -6        109.53        191.83         3.31 o                         
   4   4  -6      14350.36      15662.51        86.93 o                         
  -7   5  -6      32240.25      27193.88       154.07 o                         
  -4   5  -6      35244.63      13695.80        70.70 o                         
  -1   5  -6      11981.87       7944.90        44.19 o                         
   2   5  -6       1616.73        992.24         9.82 o                         
   5   5  -6      12398.35      10868.12        63.60 o                         
  -9   6  -6       3104.23       3391.66        22.89 o                         
  -6   6  -6      28071.28      35299.79       191.03 o                         
  -3   6  -6      21743.72      11900.14        63.72 o                         
   0   6  -6       5184.17       5840.89        37.26 o                         
   3   6  -6      14443.45      13606.84        93.45 o                         
   6   6  -6       6905.94       6248.98        36.91 o                         
 -11   7  -6      11658.42      10256.18        55.98 o                         
  -8   7  -6      63387.86      72630.62       419.62 o                         
  -5   7  -6       4592.56       7153.56        74.01 o                         
   1   7  -6       6748.14       5018.87        36.27 o                         
   4   7  -6        292.69        201.43         4.47 o                         
   7   7  -6       1538.82       1241.86        11.33 o                         
 -13   8  -6       1181.58       1839.56        14.33 o                         
 -10   8  -6      17912.24      19862.50       105.02 o                         
  -7   8  -6      57050.84      52657.69       306.65 o                         
  -4   8  -6      34976.95      24916.33       147.43 o                         
  -1   8  -6      15090.79      11437.59        75.59 o                         
   2   8  -6       2924.68       2815.53        19.47 o                         
   5   8  -6       7460.59       7700.64        47.87 o                         
   8   8  -6       6123.91       5873.66        40.55 o                         
 -15   9  -6       5307.23       4576.08        32.33 o                         
 -12   9  -6       7801.45       6932.97        40.11 o                         
  -9   9  -6      20609.89      18986.34       101.23 o                         
  -6   9  -6      16633.41      16199.65        96.33 o                         
  -3   9  -6       8656.92       7719.73        52.55 o                         
   0   9  -6      11745.11      12757.80        76.82 o                         
   3   9  -6      17817.17      20679.03       113.84 o                         
   6   9  -6        207.58        363.37         7.40 o                         
   9   9  -6        253.53        288.68         6.69 o                         
 -17  10  -6        982.36       1258.07        12.28 o                         
 -14  10  -6       3668.71       4191.47        29.00 o                         
 -11  10  -6       6818.63       8216.51        45.91 o                         
  -8  10  -6       2938.10       1698.71        13.83 o                         
  -5  10  -6      27717.66      40751.00       221.39 o                         
  -2  10  -6       5404.22       7908.70        45.98 o                         
   1  10  -6        519.22        315.86         6.20 o                         
   4  10  -6       5011.44       5909.81        39.65 o                         
   7  10  -6         37.06         28.43         4.32 o                         
  10  10  -6       1093.03       1229.91        14.87 o                         
 -19  11  -6       3636.12       3526.94        24.84 o                         
 -16  11  -6       3926.00       3309.95        23.65 o                         
 -13  11  -6       2163.96       2271.62        17.09 o                         
 -10  11  -6        183.81        180.05         4.57 o                         
  -7  11  -6        756.65        479.93         8.28 o                         
  -4  11  -6      21082.35      21006.61       114.94 o                         
  -1  11  -6      38947.68      33779.11       179.45 o                         
   2  11  -6       1685.24       2512.06        18.41 o                         
   5  11  -6       3671.80       3831.56        28.52 o                         
   8  11  -6       3530.32       3719.73        25.61 o                         
  11  11  -6        139.37        125.79         5.83 o                         
 -21  12  -6         83.67        120.71         5.93 o                         
 -18  12  -6       3258.33       3343.40        23.77 o                         
 -15  12  -6       2647.79       2828.17        22.19 o                         
 -12  12  -6        852.19       1010.36        10.20 o                         
  -9  12  -6       5404.58       5832.02        35.31 o                         
  -6  12  -6       2669.20       2578.77        18.53 o                         
  -3  12  -6       8559.76       8564.37        49.37 o                         
   0  12  -6       2830.88       2715.52        19.34 o                         
   3  12  -6        332.60        271.10         7.00 o                         
   6  12  -6        294.09        276.74         6.63 o                         
   9  12  -6       1121.15       1185.29        13.44 o                         
  12  12  -6         87.59         88.07        17.71 o                         
 -23  13  -6       1030.88       1037.16        20.37 o                         
 -20  13  -6        455.40        425.92         9.16 o                         
 -17  13  -6        799.35        919.78        10.30 o                         
 -14  13  -6       2040.23       1673.60        16.64 o                         
 -11  13  -6       1624.61       1598.72        14.19 o                         
  -8  13  -6       2588.33       1494.42        13.09 o                         
  -5  13  -6       3711.01       3522.83        25.79 o                         
  -2  13  -6       5373.85       3979.26        27.91 o                         
   1  13  -6       3896.62       3056.97        26.63 o                         
   4  13  -6       1255.96       1884.26        15.71 o                         
   7  13  -6        888.93        877.92        14.48 o                         
  10  13  -6        204.40        192.30         8.21 o                         
 -22  14  -6        200.26        194.76         6.89 o                         
 -19  14  -6        361.67        287.82         7.81 o                         
 -16  14  -6       1330.46       1332.17        13.13 o                         
 -13  14  -6        992.59        844.38        12.27 o                         
 -10  14  -6       5474.53       5435.52        35.96 o                         
  -7  14  -6       2588.93       2791.67        19.93 o                         
  -4  14  -6      11695.71      10420.84        61.34 o                         
  -1  14  -6       1350.58       1161.38        13.05 o                         
   2  14  -6        608.86        613.92         8.72 o                         
   5  14  -6        910.31        904.05        12.68 o                         
   8  14  -6        134.24        113.86         6.02 o                         
 -24  15  -6         82.24         37.59        16.26 o                         
 -21  15  -6       1196.00       1205.56        13.89 o                         
 -18  15  -6       1460.26       1409.40        13.91 o                         
 -15  15  -6       1345.12       1477.49        13.56 o                         
 -12  15  -6       3864.55       3575.52        27.00 o                         
  -9  15  -6       6602.08       6477.30        41.76 o                         
  -6  15  -6       3517.49       3758.90        27.07 o                         
  -3  15  -6       2443.51       2052.41        21.33 o                         
   0  15  -6       1337.59       1592.84        14.70 o                         
   3  15  -6        565.21        437.40         8.00 o                         
   6  15  -6       1089.02       1189.81        12.99 o                         
   9  15  -6        372.10        260.56        35.65 o                         
 -23  16  -6        177.18        162.23        15.28 o                         
 -20  16  -6         48.33         32.95         4.68 o                         
 -17  16  -6        282.84        334.42         7.47 o                         
 -14  16  -6       1105.26       1484.19        13.97 o                         
 -11  16  -6       1853.66       1931.77        19.60 o                         
  -8  16  -6       5317.41       5338.99        36.20 o                         
  -5  16  -6       2637.44       2149.43        17.39 o                         
  -2  16  -6       2965.62       2690.60        21.67 o                         
   1  16  -6       5141.99       6110.48        37.32 o                         
   4  16  -6         37.46         49.87         5.44 o                         
   7  16  -6         36.40         41.65         8.87 o                         
 -22  17  -6        314.75        241.26         8.92 o                         
 -19  17  -6        241.93        186.02         6.31 o                         
 -16  17  -6       1804.27       1823.12        16.35 o                         
 -13  17  -6       2602.42       2643.92        19.88 o                         
 -10  17  -6        203.41        147.59         5.33 o                         
  -7  17  -6       4375.51       4661.37        32.64 o                         
  -4  17  -6       1471.89       1677.90        15.77 o                         
  -1  17  -6       1382.29       1385.22        13.37 o                         
   2  17  -6       1517.23       1452.94        14.86 o                         
   5  17  -6        586.18        497.55        10.76 o                         
 -21  18  -6        341.95        308.51         8.01 o                         
 -18  18  -6        603.67        666.11         9.80 o                         
 -15  18  -6        389.59        385.19         7.76 o                         
 -12  18  -6        755.68        932.38        11.00 o                         
  -9  18  -6        124.46        117.86         5.55 o                         
  -6  18  -6        336.10        379.15         7.57 o                         
  -3  18  -6       1043.22       1050.95        11.32 o                         
   0  18  -6        185.81        152.70         6.18 o                         
   3  18  -6        283.26        296.68         7.80 o                         
 -23  19  -6         20.49        -19.05        19.37 o                         
 -20  19  -6       1253.67       1369.11        14.71 o                         
 -17  19  -6       1390.85       1455.66        14.83 o                         
 -14  19  -6        418.90        490.96         9.69 o                         
 -11  19  -6       2915.41       3377.94        24.02 o                         
  -8  19  -6       1456.18       1635.00        14.42 o                         
  -5  19  -6          1.45          4.84         4.72 o                         
  -2  19  -6        546.64        527.06         8.64 o                         
   1  19  -6          9.91          8.60         4.78 o                         
   4  19  -6        380.97        304.34        29.07 o                         
 -22  20  -6        139.95        153.70        16.11 o                         
 -19  20  -6        135.60        166.58         6.28 o                         
 -16  20  -6        174.03        248.59         6.86 o                         
 -13  20  -6       1037.59       1021.16        12.29 o                         
 -10  20  -6       2090.20       2245.66        20.09 o                         
  -7  20  -6        138.29        119.18         6.30 o                         
  -4  20  -6        424.84        446.33         8.48 o                         
  -1  20  -6       1012.69       1147.76        12.83 o                         
   2  20  -6        794.66        788.93        33.51 o                         
 -21  21  -6        223.43        247.19        17.52 o                         
 -18  21  -6        452.87        479.06         9.11 o                         
 -15  21  -6       1248.90       1431.68        14.34 o                         
 -12  21  -6        557.00        523.70         8.86 o                         
  -9  21  -6        337.99        349.55         7.37 o                         
  -6  21  -6       1445.46       1437.83        14.17 o                         
  -3  21  -6        445.36        488.37         8.98 o                         
   0  21  -6         37.25         40.03        10.98 o                         
 -20  22  -6        506.69        480.45        21.78 o                         
 -17  22  -6          1.19         -1.21         5.07 o                         
 -14  22  -6         30.54         34.21         4.73 o                         
 -11  22  -6        131.96        116.70         5.71 o                         
  -8  22  -6        713.32        718.47        10.62 o                         
  -5  22  -6        593.11        579.85        11.87 o                         
  -2  22  -6        239.62        299.88        15.69 o                         
 -19  23  -6        280.95        319.17        18.28 o                         
 -16  23  -6         74.97         69.27         7.78 o                         
 -13  23  -6        247.08        262.87         8.24 o                         
 -10  23  -6        825.23        942.93        14.40 o                         
  -7  23  -6        406.74        450.33        12.25 o                         
  -4  23  -6         56.76         76.11        12.98 o                         
 -15  24  -6        167.80        158.53        11.26 o                         
 -12  24  -6        170.39        155.18         9.82 o                         
  -9  24  -6        117.74        137.28        10.53 o                         
  -1   1  -5     141869.97      85125.58       453.72 o                         
  -3   2  -5       9352.73      18319.58        96.33 o                         
   0   2  -5      38794.50      55646.54       279.30 o                         
  -5   3  -5       1925.67       2981.11        22.78 o                         
   1   3  -5       2593.08       4209.90        26.50 o                         
  -7   4  -5      20216.86      23407.20       119.99 o                         
  -4   4  -5      64588.37     103966.15       516.48 o                         
  -1   4  -5      11344.57      19924.79       108.22 o                         
   2   4  -5       8457.82       8528.84        45.45 o                         
  -9   5  -5       4405.04       4662.35        32.74 o                         
  -6   5  -5      31296.16      27269.14       137.66 o                         
  -3   5  -5       9051.28      12631.31        65.31 o                         
   0   5  -5      10439.99      16123.34        86.97 o                         
   3   5  -5      12031.79      22602.43       125.63 o                         
 -11   6  -5      22676.61      25516.77       133.89 o                         
  -8   6  -5       3653.16       3885.11        24.79 o                         
  -5   6  -5      20009.71      27206.49       137.28 o                         
  -2   6  -5      37612.16      16787.57        89.41 o                         
   1   6  -5      10607.48      16245.94        94.92 o                         
   4   6  -5       9247.75       9000.17        54.02 o                         
 -13   7  -5       1334.01       1091.31        10.53 o                         
 -10   7  -5        683.68        996.63         9.15 o                         
  -7   7  -5       9925.46       4553.57        29.01 o                         
  -4   7  -5      58427.63      70720.45       356.44 o                         
  -1   7  -5      13618.33      10611.44        67.59 o                         
   2   7  -5       9353.64       8878.09        55.77 o                         
   5   7  -5        159.30        344.19         5.91 o                         
 -15   8  -5       5617.38       6325.93        44.62 o                         
 -12   8  -5       5366.23       5547.77        33.08 o                         
  -9   8  -5      40389.92      33188.68       174.89 o                         
  -6   8  -5      17271.06      16410.35        91.37 o                         
  -3   8  -5      11007.99       5981.53        41.62 o                         
   0   8  -5       3124.32       2206.99        18.72 o                         
   3   8  -5       8976.15       5924.96        35.85 o                         
   6   8  -5       1138.08        878.85         9.50 o                         
 -17   9  -5       1769.79       1525.73        13.68 o                         
 -14   9  -5       1050.23       1432.63        12.68 o                         
 -11   9  -5       4719.87       4932.84        30.37 o                         
  -8   9  -5      39865.03      46613.46       249.14 o                         
  -5   9  -5      18158.84      19880.75       125.86 o                         
  -2   9  -5       2443.79       2559.09        19.40 o                         
   1   9  -5      11811.45      11209.87        63.37 o                         
   4   9  -5      15839.15      13926.06        76.76 o                         
   7   9  -5       2120.10       2002.14        18.33 o                         
 -19  10  -5        469.28        644.06         9.21 o                         
 -16  10  -5       5942.22       6528.63        43.62 o                         
 -13  10  -5       2281.13       2395.84        17.15 o                         
 -10  10  -5       9753.56       7990.27        45.72 o                         
  -4  10  -5      37118.49      37792.13       221.92 o                         
  -1  10  -5      35970.12      39634.41       207.54 o                         
   2  10  -5       4233.16       3879.51        25.53 o                         
   5  10  -5       1782.44       1505.74        14.78 o                         
   8  10  -5       3027.56       2666.19        19.84 o                         
 -21  11  -5         69.99         77.71         5.71 o                         
 -18  11  -5       9739.00      11132.70        64.20 o                         
 -15  11  -5       2663.15       2055.66        18.93 o                         
 -12  11  -5       3121.68       3648.75        23.40 o                         
  -9  11  -5      14179.98      13862.45        78.47 o                         
  -6  11  -5       8828.36       6098.92        36.88 o                         
  -3  11  -5      13689.68      12876.64        70.72 o                         
   0  11  -5       6251.49       7827.21        45.17 o                         
   3  11  -5       2221.37       2042.23        17.31 o                         
   6  11  -5       2595.95       2722.37        20.38 o                         
   9  11  -5       2382.32       2542.93        21.75 o                         
 -23  12  -5        485.13        455.62        10.31 o                         
 -20  12  -5        666.83        617.25        11.01 o                         
 -17  12  -5       1433.84       1742.97        15.03 o                         
 -14  12  -5       2572.96       2703.01        21.75 o                         
 -11  12  -5        132.18        224.81         5.12 o                         
  -8  12  -5       4907.20       3663.76        24.32 o                         
  -5  12  -5       5063.22       6477.03        38.14 o                         
  -2  12  -5      29201.29      31496.89       164.80 o                         
   1  12  -5      10797.45      11744.87        68.52 o                         
   4  12  -5       3525.15       3221.05        25.00 o                         
   7  12  -5        565.90        550.35         8.50 o                         
  10  12  -5        474.72        491.55         8.77 o                         
 -22  13  -5        912.62        958.32        13.04 o                         
 -19  13  -5        625.67        603.38         8.97 o                         
 -16  13  -5        180.85        235.24         6.11 o                         
 -13  13  -5        453.21        645.77         9.89 o                         
 -10  13  -5       5990.88       6048.48        35.94 o                         
  -7  13  -5       2588.71       2478.85        17.99 o                         
  -4  13  -5       3600.01       4404.95        28.07 o                         
  -1  13  -5       3380.11       3417.15        23.45 o                         
   2  13  -5        931.19       1002.81        11.83 o                         
   5  13  -5        307.95        203.22         6.12 o                         
   8  13  -5        369.17        333.32         7.73 o                         
  11  13  -5        617.48        562.91        26.37 o                         
 -24  14  -5        126.43        137.81        17.95 o                         
 -21  14  -5        660.98        654.04         9.99 o                         
 -18  14  -5        834.97        981.98        11.12 o                         
 -15  14  -5       3645.50       3981.50        26.86 o                         
 -12  14  -5       2372.23       2584.17        25.28 o                         
  -9  14  -5      11683.88      12843.02        74.43 o                         
  -6  14  -5       3763.92       2857.75        20.39 o                         
  -3  14  -5      10607.35      12017.24        73.15 o                         
   0  14  -5       3775.09       4105.96        29.94 o                         
   3  14  -5        305.91        247.81         6.55 o                         
   6  14  -5       1212.61       1234.99        14.97 o                         
   9  14  -5        368.11        303.38         9.26 o                         
 -23  15  -5        221.99        222.91        11.48 o                         
 -20  15  -5        396.05        349.81         7.85 o                         
 -17  15  -5       3134.21       3153.02        23.60 o                         
 -14  15  -5       1707.62       1501.28        13.68 o                         
 -11  15  -5       7435.05       8205.57        54.97 o                         
  -8  15  -5       6634.87       7171.95        49.07 o                         
  -5  15  -5       2162.47       2471.69        19.65 o                         
  -2  15  -5        852.01       1028.33        11.14 o                         
   1  15  -5       1351.67       1523.87        14.57 o                         
   4  15  -5         94.71         82.18         5.87 o                         
   7  15  -5        328.05        309.64         7.70 o                         
 -22  16  -5        551.30        617.01        10.30 o                         
 -19  16  -5        626.44        645.67        10.84 o                         
 -16  16  -5        273.86        410.91         7.66 o                         
 -13  16  -5       1587.83       1541.81        13.99 o                         
 -10  16  -5         93.56         91.90         4.79 o                         
  -7  16  -5        245.67        303.41         7.68 o                         
  -4  16  -5        408.85        332.59         7.29 o                         
  -1  16  -5        961.56       1189.24        11.95 o                         
   2  16  -5       4506.50       4779.59        35.11 o                         
   5  16  -5        616.67        699.62        10.45 o                         
   8  16  -5        114.97        106.97        21.03 o                         
 -24  17  -5         53.78         33.91        17.78 o                         
 -21  17  -5        205.16        216.19         7.02 o                         
 -18  17  -5        170.74        161.02         6.94 o                         
 -15  17  -5       1392.24       1355.01        12.98 o                         
 -12  17  -5       1967.35       2108.83        16.97 o                         
  -9  17  -5       4279.01       4769.35        32.51 o                         
  -6  17  -5       7537.97       7726.84        47.90 o                         
  -3  17  -5       5005.83       4754.12        30.55 o                         
   0  17  -5       2407.28       2579.85        21.57 o                         
   3  17  -5        300.77        271.26         7.18 o                         
   6  17  -5         78.14         72.86        11.09 o                         
 -23  18  -5        155.37        142.18        15.62 o                         
 -20  18  -5        628.50        668.57        10.29 o                         
 -17  18  -5       2129.08       1955.86        22.17 o                         
 -14  18  -5       1102.51        952.68        10.91 o                         
 -11  18  -5        655.10        511.39         8.23 o                         
  -8  18  -5       1288.92       1110.25        12.25 o                         
  -5  18  -5         40.52         37.06         4.51 o                         
  -2  18  -5       1933.61       2015.27        19.74 o                         
   1  18  -5        502.02        547.98         9.71 o                         
   4  18  -5        631.70        631.30        15.78 o                         
 -22  19  -5        136.38        115.60        14.72 o                         
 -19  19  -5        428.89        363.12         8.03 o                         
 -16  19  -5       1063.55        858.85        12.24 o                         
 -13  19  -5        253.05        297.77         6.85 o                         
 -10  19  -5       3222.61       3740.18        26.29 o                         
  -7  19  -5       2263.36       2229.50        18.56 o                         
  -4  19  -5         22.37         15.05         4.71 o                         
  -1  19  -5       1142.29       1246.42        13.39 o                         
   2  19  -5        826.82        857.24        13.77 o                         
 -21  20  -5        705.94        664.03        25.09 o                         
 -18  20  -5        148.72        173.40         6.26 o                         
 -15  20  -5       1332.95       1425.79        15.07 o                         
 -12  20  -5       3205.04       3214.57        25.39 o                         
  -9  20  -5        394.09        282.45         6.95 o                         
  -6  20  -5        768.03        702.48        10.68 o                         
  -3  20  -5        956.53        877.12        11.24 o                         
   0  20  -5        299.29        313.62         8.72 o                         
 -20  21  -5        401.29        330.87        15.03 o                         
 -17  21  -5        104.98        112.64         5.60 o                         
 -14  21  -5        387.85        356.41         7.33 o                         
 -11  21  -5        599.83        670.29         9.58 o                         
  -8  21  -5        297.49        409.96         8.01 o                         
  -5  21  -5       2062.89       2098.39        18.56 o                         
  -2  21  -5       1131.98       1278.66        17.82 o                         
 -19  22  -5        817.45        771.59        23.85 o                         
 -16  22  -5        142.38        155.81         5.93 o                         
 -13  22  -5         95.72         74.43         5.01 o                         
 -10  22  -5        926.48       1017.84        12.72 o                         
  -7  22  -5        536.35        513.35         9.05 o                         
  -4  22  -5         43.80         15.24         6.66 o                         
 -18  23  -5         39.45         48.10         9.92 o                         
 -15  23  -5          7.91          3.80         6.14 o                         
 -12  23  -5        222.04        193.30         7.17 o                         
  -9  23  -5       1077.53       1215.47        15.70 o                         
  -6  23  -5        141.45        128.14         9.01 o                         
 -17  24  -5         46.76         57.63        10.44 o                         
 -14  24  -5        465.10        402.46        12.88 o                         
 -11  24  -5        376.90        318.91        12.05 o                         
  -8  24  -5        172.08        178.70        11.36 o                         
   0   1  -4      89585.16      34564.83       182.18 o                         
   1   2  -4      17541.62      14783.09        76.88 o                         
  -4   3  -4      34301.47      46293.55       230.87 o                         
  -1   3  -4        868.38       1615.61         9.49 o                         
   2   3  -4       1720.87       3519.87        19.66 o                         
  -3   4  -4      46761.04      37178.52       185.83 o                         
   0   4  -4      12801.39      11717.76        61.40 o                         
   3   4  -4       6966.72       5831.44        31.82 o                         
  -8   5  -4       1774.40       1756.26        18.37 o                         
  -5   5  -4     129599.64     116079.47       582.50 o                         
   1   5  -4       2148.83       3797.74        22.38 o                         
   4   5  -4      13000.08      16206.79       104.67 o                         
 -10   6  -4       6068.95       5168.33        31.44 o                         
  -7   6  -4      36603.88      22407.90       124.73 o                         
  -1   6  -4      66685.17      81251.69       404.87 o                         
   2   6  -4       6053.47       9526.88        58.62 o                         
   5   6  -4       8866.11       7065.70        40.79 o                         
 -12   7  -4      21903.10      18004.73        97.35 o                         
  -9   7  -4      12090.22      10841.77        65.52 o                         
  -6   7  -4      19666.29      23009.47       128.41 o                         
  -3   7  -4      17010.81      18026.80        97.32 o                         
   0   7  -4        574.17        233.88         4.71 o                         
   3   7  -4      14953.06      13238.88        75.45 o                         
   6   7  -4        784.03       1144.45        10.61 o                         
 -14   8  -4       1445.26       1120.23        10.96 o                         
 -11   8  -4       1503.94       1972.00        14.39 o                         
  -8   8  -4       5347.64       7962.90        52.50 o                         
  -5   8  -4      58561.62      50941.54       305.33 o                         
   1   8  -4      13157.17      16305.00        99.16 o                         
   4   8  -4      16357.44      15208.27        85.02 o                         
   7   8  -4       3937.44       4910.38        36.01 o                         
 -16   9  -4       4112.33       3964.82        30.10 o                         
 -13   9  -4       2004.23       1717.46        14.22 o                         
 -10   9  -4       8689.66       9687.24        55.59 o                         
  -7   9  -4      44839.65      36137.95       209.23 o                         
  -4   9  -4       3083.67       7019.39        48.77 o                         
  -1   9  -4      17425.47      12607.67        72.61 o                         
   2   9  -4       6987.48       9401.79        54.20 o                         
   5   9  -4       4737.92       6246.71        38.63 o                         
   8   9  -4        971.71       1274.32        12.18 o                         
 -18  10  -4       2488.56       2431.49        18.61 o                         
 -15  10  -4       2998.33       2885.53        22.50 o                         
 -12  10  -4        745.77        949.44         9.53 o                         
  -9  10  -4       8806.96       8517.36        50.82 o                         
  -6  10  -4      10411.86      13181.50        76.29 o                         
  -3  10  -4       1949.60       1711.21        13.25 o                         
   0  10  -4      42224.32      43086.56       225.01 o                         
   3  10  -4      11037.43      12740.09        70.77 o                         
   6  10  -4        778.20        575.24         8.69 o                         
   9  10  -4       1537.22       1689.36        14.90 o                         
 -20  11  -4        515.04        469.47         9.22 o                         
 -17  11  -4         82.28         80.76         4.97 o                         
 -14  11  -4       2103.20       2486.46        19.52 o                         
 -11  11  -4       4649.76       4613.40        28.70 o                         
  -8  11  -4      23548.43      25083.17       135.96 o                         
  -5  11  -4      17871.98      15875.22        88.44 o                         
  -2  11  -4       8385.15       9299.84        51.38 o                         
   1  11  -4        471.03        334.92         6.49 o                         
   4  11  -4       2276.31       2732.37        22.13 o                         
   7  11  -4       1901.38       1709.12        14.73 o                         
  10  11  -4       1293.91       1304.71        13.88 o                         
 -22  12  -4       1025.42        979.77        11.90 o                         
 -19  12  -4       5821.03       6028.38        37.45 o                         
 -16  12  -4       6627.31       6493.92        39.79 o                         
 -13  12  -4        695.93        730.21         9.41 o                         
 -10  12  -4       3962.60       4737.40        29.71 o                         
  -7  12  -4      15969.20      18462.05       102.10 o                         
  -4  12  -4      14620.86      16428.22        88.08 o                         
  -1  12  -4        993.40       1306.14        11.46 o                         
   2  12  -4       1764.00       2153.10        18.38 o                         
   5  12  -4       2195.73       2653.08        19.94 o                         
   8  12  -4        923.54        753.73        11.00 o                         
  11  12  -4         87.79         64.54         6.42 o                         
 -24  13  -4        391.24        378.98        20.03 o                         
 -21  13  -4        156.37        179.83         6.74 o                         
 -18  13  -4       1096.40       1132.94        11.89 o                         
 -15  13  -4        237.85        271.63         6.43 o                         
 -12  13  -4        315.45        210.05         5.44 o                         
  -9  13  -4       6042.53       5270.41        31.86 o                         
  -6  13  -4       2674.16       1890.35        14.45 o                         
  -3  13  -4      20669.82      20816.79       109.52 o                         
   0  13  -4      12348.98      10965.78        70.53 o                         
   3  13  -4       1741.21       2300.80        18.63 o                         
   6  13  -4        374.68        357.91         7.47 o                         
   9  13  -4         21.78          7.14         4.78 o                         
 -23  14  -4        608.87        575.32        11.43 o                         
 -20  14  -4        332.83        350.84         8.76 o                         
 -17  14  -4       4250.86       4400.27        29.78 o                         
 -14  14  -4        607.33        430.68         9.00 o                         
 -11  14  -4        787.18        677.37        11.18 o                         
  -8  14  -4       5761.22       7359.68        43.88 o                         
  -5  14  -4       1748.77       1576.65        13.39 o                         
  -2  14  -4       3052.29       2670.19        20.83 o                         
   1  14  -4       2772.17       2710.09        21.48 o                         
   4  14  -4        352.11        329.62         7.20 o                         
   7  14  -4        798.41        790.88        11.11 o                         
  10  14  -4       1034.91       1020.03        30.21 o                         
 -22  15  -4        416.32        337.43         7.75 o                         
 -19  15  -4        226.21        257.80         7.74 o                         
 -16  15  -4       1859.29       1614.60        14.55 o                         
 -13  15  -4        640.81        574.09         8.26 o                         
 -10  15  -4       1736.28       1613.24        15.14 o                         
  -7  15  -4       5360.47       6546.49        46.26 o                         
  -4  15  -4       5946.46       5485.65        36.94 o                         
  -1  15  -4        452.27        392.42         7.99 o                         
   2  15  -4       2893.99       3344.29        24.18 o                         
   5  15  -4        375.91        372.01         8.57 o                         
   8  15  -4          3.74          3.55         6.37 o                         
 -24  16  -4         57.92         45.22        17.42 o                         
 -21  16  -4        185.05        144.79         5.99 o                         
 -18  16  -4       1881.47       2114.01        20.94 o                         
 -15  16  -4        636.99        812.31         9.99 o                         
 -12  16  -4       3860.47       3882.84        27.16 o                         
  -9  16  -4       2769.33       2476.22        20.28 o                         
  -6  16  -4       1023.28       1011.07        10.95 o                         
  -3  16  -4       8110.48       8384.47        51.17 o                         
   0  16  -4       2423.06       2915.38        21.05 o                         
   3  16  -4        284.93        235.90         7.65 o                         
   6  16  -4        261.53        264.11         7.52 o                         
 -23  17  -4        259.37        227.50        13.94 o                         
 -20  17  -4         94.93        100.92         5.46 o                         
 -17  17  -4        815.92        763.68        10.82 o                         
 -14  17  -4        581.52        437.83         7.97 o                         
 -11  17  -4       1283.14       1456.75        13.72 o                         
  -8  17  -4       1293.84       1028.42        11.29 o                         
  -5  17  -4       5344.83       5853.69        38.15 o                         
  -2  17  -4       2701.54       3148.38        22.49 o                         
   1  17  -4       3570.59       3668.17        28.29 o                         
   4  17  -4        259.23        223.55         6.88 o                         
   7  17  -4        319.60        317.82        43.67 o                         
 -22  18  -4        491.47        565.45        15.66 o                         
 -19  18  -4        434.53        424.04         8.20 o                         
 -16  18  -4       3339.36       3502.89        29.51 o                         
 -13  18  -4       1167.16       1020.28        11.15 o                         
 -10  18  -4       2366.44       2272.79        19.04 o                         
  -7  18  -4       3826.79       4358.73        29.51 o                         
  -4  18  -4         61.18         71.24         4.86 o                         
  -1  18  -4         61.21         27.70         5.14 o                         
   2  18  -4        464.82        471.28         8.46 o                         
   5  18  -4         75.54         62.68        13.13 o                         
 -21  19  -4        781.88        709.11        12.92 o                         
 -18  19  -4       1282.45       1367.08        14.00 o                         
 -15  19  -4        212.45        153.85         6.73 o                         
 -12  19  -4       1746.82       1774.49        15.78 o                         
  -9  19  -4        747.65       1102.61        11.55 o                         
  -6  19  -4       1806.27       1707.04        15.04 o                         
  -3  19  -4        891.28        969.90        12.57 o                         
   0  19  -4        487.54        379.76         8.18 o                         
   3  19  -4       1628.05       1878.58        30.24 o                         
 -20  20  -4        661.33        758.25        12.91 o                         
 -17  20  -4        333.16        332.98         7.48 o                         
 -14  20  -4        573.02        660.91        10.24 o                         
 -11  20  -4       5123.44       5431.93        35.88 o                         
  -8  20  -4       1227.05       1399.94        14.15 o                         
  -5  20  -4        567.07        512.01         9.09 o                         
  -2  20  -4       2390.41       2596.22        21.51 o                         
   1  20  -4        368.16        354.86        11.86 o                         
 -22  21  -4         22.57         12.74        11.96 o                         
 -19  21  -4        909.55        982.13        13.83 o                         
 -16  21  -4        325.36        277.86         6.99 o                         
 -13  21  -4        162.50        142.98         5.75 o                         
 -10  21  -4        521.54        395.35         7.72 o                         
  -7  21  -4        399.36        369.68         7.45 o                         
  -4  21  -4        403.83        470.13         8.59 o                         
  -1  21  -4        595.66        574.53        14.07 o                         
 -21  22  -4         35.89         34.02        12.61 o                         
 -18  22  -4        191.18        204.48         9.83 o                         
 -15  22  -4        233.55        188.13         6.06 o                         
 -12  22  -4          8.10          3.93         4.46 o                         
  -9  22  -4       1326.85       1442.52        14.45 o                         
  -6  22  -4       1610.01       1594.56        15.75 o                         
  -3  22  -4        197.34        195.73        10.57 o                         
 -17  23  -4         52.23         29.43         8.44 o                         
 -14  23  -4        157.66        173.42         7.08 o                         
 -11  23  -4        678.30        704.76        11.82 o                         
  -8  23  -4         72.03         42.32         6.32 o                         
  -5  23  -4        147.15        168.07        10.71 o                         
 -16  24  -4          8.34          9.49         7.51 o                         
 -13  24  -4        668.91        630.36        16.74 o                         
 -10  24  -4        725.85        657.91        16.57 o                         
  -7  24  -4        165.45        208.94        13.42 o                         
  -1   2  -3      41356.25      39096.18       199.55 o                         
   2   2  -3     100390.96      73863.05       367.35 o                         
  -3   3  -3      56547.38      41294.43       208.74 o                         
   0   3  -3      79791.50      68548.68       345.72 o                         
   3   3  -3      23005.09      17573.87        90.84 o                         
  -5   4  -3      56322.26      96384.99       479.17 o                         
  -2   4  -3      69601.23      43478.43       216.90 o                         
   1   4  -3      10255.46      20318.05       102.88 o                         
   4   4  -3       2026.59       2182.89        17.09 o                         
  -7   5  -3      29212.66      38719.62       194.59 o                         
  -4   5  -3      24487.80      17178.74        87.24 o                         
  -1   5  -3      12953.16      13079.91        67.06 o                         
   2   5  -3       3949.43       3726.86        25.50 o                         
   5   5  -3       5699.99       9079.25        52.03 o                         
  -9   6  -3       2368.15       2162.65        18.71 o                         
  -6   6  -3       2111.11       2749.11        17.82 o                         
  -3   6  -3      51071.90      85552.62       439.67 o                         
   0   6  -3      18863.50      11072.37        59.23 o                         
   3   6  -3      29470.44      20580.24       157.04 o                         
   6   6  -3      11110.08      11178.46        62.32 o                         
 -11   7  -3      12036.79      11106.76        63.18 o                         
  -8   7  -3      26732.82      21359.16       113.16 o                         
  -5   7  -3      21622.26      29740.80       153.14 o                         
  -2   7  -3      10520.78       6563.59        36.20 o                         
   1   7  -3        687.11       1376.66        12.47 o                         
   4   7  -3       2326.41       2854.45        19.76 o                         
   7   7  -3         69.44         46.11         3.93 o                         
 -13   8  -3        194.09         96.26         4.27 o                         
 -10   8  -3       7566.93       7486.48        43.79 o                         
  -7   8  -3      43963.70      43200.32       224.96 o                         
  -4   8  -3      74077.58      69181.20       418.98 o                         
  -1   8  -3      22162.81      23174.57       130.55 o                         
   2   8  -3      11781.13      12772.80        71.46 o                         
   5   8  -3       4669.65       4234.34        27.32 o                         
   8   8  -3       6881.38       6669.57        50.19 o                         
 -15   9  -3        297.04        297.60         7.00 o                         
 -12   9  -3        970.56        565.93         7.14 o                         
  -9   9  -3      24026.69      22722.60       122.12 o                         
  -6   9  -3      27108.88      25813.94       172.66 o                         
  -3   9  -3       5665.28       2319.34        31.53 o                         
   0   9  -3      18494.29      17835.31        99.48 o                         
   3   9  -3      28767.73      26611.66       144.24 o                         
   6   9  -3       4010.60       3951.20        29.44 o                         
   9   9  -3         51.16         31.62         4.62 o                         
 -17  10  -3        951.32       1237.18        12.02 o                         
 -14  10  -3        250.11        450.74         6.82 o                         
 -11  10  -3      12013.91      11635.19        66.28 o                         
  -8  10  -3       5798.47       6328.00        39.28 o                         
  -5  10  -3      18548.93      13678.59        82.92 o                         
  -2  10  -3       3435.29       1834.32        14.57 o                         
   1  10  -3       8865.86       5588.28        33.20 o                         
   4  10  -3       7785.81       8372.97        48.24 o                         
   7  10  -3         42.81         62.40         4.89 o                         
  10  10  -3       1233.90       1230.12        14.64 o                         
 -19  11  -3       3658.40       3843.20        26.20 o                         
 -16  11  -3       3732.47       4706.77        32.41 o                         
 -13  11  -3       3155.45       2979.26        19.98 o                         
 -10  11  -3       1197.52        691.66         8.11 o                         
  -7  11  -3      15082.46      17620.62        96.66 o                         
  -4  11  -3      11078.34      13013.82        71.97 o                         
  -1  11  -3      19109.78      16467.18        87.26 o                         
   2  11  -3        505.79        545.58         9.50 o                         
   5  11  -3        466.70        403.27         8.01 o                         
   8  11  -3       1458.54       1659.75        15.41 o                         
  11  11  -3         37.42         57.88         5.53 o                         
 -21  12  -3        699.50        624.91         9.95 o                         
 -18  12  -3       3863.80       3872.24        26.82 o                         
 -15  12  -3        848.37        825.11        10.99 o                         
 -12  12  -3       1181.66       1361.56        11.87 o                         
  -9  12  -3      11835.66      11227.28        63.35 o                         
  -6  12  -3      18090.31      20469.00       108.20 o                         
  -3  12  -3      10641.88       9285.40        50.95 o                         
   0  12  -3       2879.38       2661.99        18.39 o                         
   3  12  -3       3880.63       3060.04        24.15 o                         
   6  12  -3        384.32        489.30         8.09 o                         
   9  12  -3       1049.13       1083.83        13.03 o                         
  12  12  -3        289.63        237.51        15.13 o                         
 -23  13  -3       1525.08       1718.77        18.22 o                         
 -20  13  -3        928.50        781.41        12.12 o                         
 -17  13  -3        104.61         93.10         5.32 o                         
 -14  13  -3       2838.26       2828.47        22.42 o                         
 -11  13  -3       1469.29       1572.77        13.00 o                         
  -8  13  -3       3650.65       1705.02        13.42 o                         
  -5  13  -3       1158.81        839.21         9.10 o                         
  -2  13  -3       3946.58       3716.66        23.99 o                         
   1  13  -3       1838.91       1529.08        14.41 o                         
   4  13  -3       1085.90       1320.49        13.21 o                         
   7  13  -3        457.12        452.17         9.66 o                         
  10  13  -3       1004.75       1124.05        14.56 o                         
 -22  14  -3         24.83         29.69         5.01 o                         
 -19  14  -3        236.49        218.48         6.97 o                         
 -16  14  -3        321.97        289.49         6.67 o                         
 -13  14  -3       1996.56       1731.07        16.30 o                         
 -10  14  -3       3559.59       4098.89        27.09 o                         
  -7  14  -3       5397.29       4559.96        28.85 o                         
  -4  14  -3       8495.24       9563.16        54.00 o                         
  -1  14  -3       7560.86       8495.00        52.96 o                         
   2  14  -3        169.67        309.07         6.89 o                         
   5  14  -3         66.80         90.05         5.42 o                         
   8  14  -3         69.43         79.35         5.64 o                         
 -24  15  -3        148.50        126.71        16.52 o                         
 -21  15  -3        413.66        361.60         7.77 o                         
 -18  15  -3       4100.84       3830.84        26.20 o                         
 -15  15  -3       6919.61       7876.04        47.61 o                         
 -12  15  -3        459.56        276.38         7.03 o                         
  -9  15  -3      10452.47      11247.41        79.80 o                         
  -6  15  -3       2677.44       2763.87        23.63 o                         
  -3  15  -3        212.86        179.34         6.59 o                         
   0  15  -3        335.47        399.80         7.45 o                         
   3  15  -3        914.73        995.65        11.13 o                         
   6  15  -3        725.93        747.59        12.41 o                         
   9  15  -3        269.81        280.06        15.63 o                         
 -23  16  -3         97.57         98.66         9.35 o                         
 -20  16  -3        207.90        207.26         6.60 o                         
 -17  16  -3        145.44        153.49         5.92 o                         
 -14  16  -3       1390.32       1417.90        13.42 o                         
 -11  16  -3       2609.62       2000.63        16.82 o                         
  -8  16  -3       3280.50       3598.74        28.47 o                         
  -5  16  -3       1117.41        811.53        10.42 o                         
  -2  16  -3       1867.20       2242.18        18.66 o                         
   1  16  -3       6262.36       6835.93        42.05 o                         
   4  16  -3        483.13        581.64         9.89 o                         
   7  16  -3         43.63         40.43         9.02 o                         
 -22  17  -3        683.34        682.72        12.04 o                         
 -19  17  -3        385.65        385.59         8.20 o                         
 -16  17  -3       1187.28       1402.86        13.72 o                         
 -13  17  -3       1020.11       1355.57        12.98 o                         
 -10  17  -3         84.91        151.03         5.38 o                         
  -7  17  -3        607.64        837.65        10.07 o                         
  -4  17  -3       4778.26       5185.66        33.39 o                         
  -1  17  -3       1543.61       1518.01        13.94 o                         
   2  17  -3       2365.14       2717.84        22.57 o                         
   5  17  -3        105.86         99.77         6.65 o                         
 -21  18  -3        352.68        344.56         7.85 o                         
 -18  18  -3        682.53        579.30         9.66 o                         
 -15  18  -3       2314.85       2579.79        20.23 o                         
 -12  18  -3        431.62        477.46         7.90 o                         
  -9  18  -3        200.43        132.91         5.74 o                         
  -6  18  -3       3807.84       4437.40        29.55 o                         
  -3  18  -3       1293.29       1475.12        13.76 o                         
   0  18  -3         44.17         50.93         5.33 o                         
   3  18  -3        569.95        602.70        10.17 o                         
 -23  19  -3         27.15         31.41        12.62 o                         
 -20  19  -3        865.56        908.38        11.30 o                         
 -17  19  -3       2562.01       2756.15        21.43 o                         
 -14  19  -3         52.78         26.63         4.83 o                         
 -11  19  -3       3827.53       3901.14        26.63 o                         
  -8  19  -3       2785.30       2617.01        20.11 o                         
  -5  19  -3        594.83        674.01         9.82 o                         
  -2  19  -3        818.87        862.07        11.00 o                         
   1  19  -3         88.28        138.44         6.30 o                         
   4  19  -3        238.94        247.11        17.90 o                         
 -22  20  -3        368.77        335.64        18.53 o                         
 -19  20  -3        118.86        110.71         5.76 o                         
 -16  20  -3         89.74         92.17         5.21 o                         
 -13  20  -3        465.01        519.69         9.54 o                         
 -10  20  -3       2420.51       2564.31        22.51 o                         
  -7  20  -3       1557.03       1550.74        15.77 o                         
  -4  20  -3        269.66        224.24         6.62 o                         
  -1  20  -3       1651.88       1797.18        16.76 o                         
   2  20  -3        924.74        878.44        24.64 o                         
 -21  21  -3        146.37        144.92        11.98 o                         
 -18  21  -3        315.60        348.06         7.76 o                         
 -15  21  -3        594.68        561.28         9.07 o                         
 -12  21  -3       1535.60       1670.82        15.41 o                         
  -9  21  -3        292.73        361.90         7.34 o                         
  -6  21  -3        973.20       1043.67        12.52 o                         
  -3  21  -3        779.12        862.24        11.22 o                         
   0  21  -3         27.64         17.60        10.34 o                         
 -20  22  -3        525.57        478.00        18.57 o                         
 -17  22  -3         50.95         45.43         5.82 o                         
 -14  22  -3        122.40        155.24         5.91 o                         
 -11  22  -3        339.00        414.89         8.14 o                         
  -8  22  -3         64.20         68.34         5.15 o                         
  -5  22  -3        916.95        814.50        12.46 o                         
  -2  22  -3         59.70         56.35         9.04 o                         
 -19  23  -3        338.35        370.23        16.31 o                         
 -16  23  -3         65.28         69.98         7.48 o                         
 -13  23  -3        366.81        350.81         8.75 o                         
 -10  23  -3       1894.86       1892.09        19.16 o                         
  -7  23  -3        198.78        178.21         8.58 o                         
  -4  23  -3         61.05         72.36        11.48 o                         
 -15  24  -3         52.90         25.49         7.85 o                         
 -12  24  -3         66.89         63.56         7.78 o                         
  -9  24  -3         57.37         71.95         8.73 o                         
  -3   2  -2      43409.86      26035.00       132.96 o                         
   0   2  -2     191688.16      82280.92       412.17 o                         
  -2   3  -2     191169.44     124514.80       617.52 o                         
   1   3  -2      32287.09      39966.14       199.59 o                         
  -7   4  -2      20286.55      16134.05        83.72 o                         
  -4   4  -2      94646.74      62843.07       320.57 o                         
  -9   5  -2      11002.79      19951.87       116.25 o                         
  -6   5  -2      87456.05      72802.05       363.03 o                         
  -3   5  -2      94229.89     108402.23       543.76 o                         
   3   5  -2      14586.37      23178.70       145.97 o                         
 -11   6  -2      28913.04      27850.04       147.54 o                         
  -8   6  -2      23137.54      20832.34       134.11 o                         
  -5   6  -2      25082.35      27972.12       141.11 o                         
  -2   6  -2     115444.60     111576.40       554.82 o                         
   1   6  -2       8927.10      12788.33        66.57 o                         
   4   6  -2       6748.30       7949.86        47.38 o                         
 -13   7  -2       3044.76       2150.00        16.00 o                         
 -10   7  -2       1911.22       4276.18        33.09 o                         
  -7   7  -2       5029.47       3513.87        25.79 o                         
  -4   7  -2      47663.50      56432.60       284.87 o                         
  -1   7  -2      34480.19      28819.33       145.81 o                         
   2   7  -2      37315.58      40431.26       266.83 o                         
   5   7  -2       1152.69       2455.52        17.56 o                         
 -15   8  -2       1918.49       2421.30        19.92 o                         
 -12   8  -2      15309.39      14844.32        82.73 o                         
  -9   8  -2      12161.23      11164.22        62.92 o                         
  -6   8  -2      27974.03      28845.06       184.70 o                         
  -3   8  -2      35342.99      31406.87       187.27 o                         
   0   8  -2       1455.68       1042.18        10.65 o                         
   3   8  -2       6173.81       5060.25        31.98 o                         
   6   8  -2       3797.20       4222.60        27.47 o                         
 -17   9  -2       2041.88       1499.61        14.05 o                         
 -14   9  -2        985.10        652.18         8.03 o                         
 -11   9  -2      14504.24      15496.57        85.35 o                         
  -8   9  -2      15398.23      24432.25       134.08 o                         
  -5   9  -2      15450.06      17906.71       111.95 o                         
  -2   9  -2      37948.84      43225.32       273.84 o                         
   1   9  -2       1149.02       1686.89        13.20 o                         
   4   9  -2      16653.52      14582.79        80.15 o                         
   7   9  -2       2481.23       2470.73        22.38 o                         
 -19  10  -2       1514.68       1853.75        16.40 o                         
 -16  10  -2       4134.50       3608.07        26.84 o                         
 -13  10  -2       1584.13       2404.09        17.40 o                         
 -10  10  -2      11350.61      13065.89        72.37 o                         
  -7  10  -2      27349.86      28806.59       161.69 o                         
  -4  10  -2       2467.31       1976.96        14.50 o                         
  -1  10  -2      13912.27      15315.02        83.02 o                         
   2  10  -2       5311.71       6210.50        37.00 o                         
   5  10  -2       1808.99       1488.83        14.88 o                         
   8  10  -2        204.95        233.45         6.10 o                         
 -21  11  -2        414.91        379.05         8.58 o                         
 -18  11  -2       1431.99       1657.74        14.65 o                         
 -15  11  -2       1427.49       1071.07        11.30 o                         
 -12  11  -2       3830.65       2998.68        20.00 o                         
  -9  11  -2       5167.44       6621.30        40.54 o                         
  -6  11  -2      26769.42      23201.10       124.79 o                         
  -3  11  -2       2788.52       3858.33        24.11 o                         
   0  11  -2       8897.95       8686.13        49.54 o                         
   3  11  -2       2911.73       2396.81        17.76 o                         
   6  11  -2       1245.56       1665.62        15.34 o                         
   9  11  -2       1205.17       1298.10        14.87 o                         
 -23  12  -2        986.25       1107.15        13.48 o                         
 -20  12  -2        368.39        497.60        10.10 o                         
 -17  12  -2        301.86        456.28         7.83 o                         
 -14  12  -2       4069.00       4320.90        34.94 o                         
 -11  12  -2        152.18        244.27         5.30 o                         
  -8  12  -2      23009.40      24158.04       128.38 o                         
  -5  12  -2      22665.26      21979.89       114.76 o                         
  -2  12  -2       4348.67       4313.08        27.35 o                         
   1  12  -2       4968.72       5878.80        35.16 o                         
   4  12  -2       1490.42       1642.96        15.44 o                         
   7  12  -2        216.65        201.89         6.18 o                         
  10  12  -2        348.02        356.56         8.52 o                         
 -22  13  -2       1142.30       1219.70        13.95 o                         
 -19  13  -2       3576.09       4069.81        28.62 o                         
 -16  13  -2        943.53        877.99         9.98 o                         
 -13  13  -2       3262.75       3308.09        26.49 o                         
 -10  13  -2       1081.23        935.68         9.38 o                         
  -7  13  -2         49.96         72.11         3.82 o                         
  -4  13  -2       1793.72       2660.03        18.11 o                         
  -1  13  -2       1719.10       1551.54        12.85 o                         
   2  13  -2       1719.47       1605.68        15.53 o                         
   5  13  -2        199.23        186.16         6.16 o                         
   8  13  -2        415.88        417.78         8.31 o                         
  11  13  -2        659.35        544.91        18.49 o                         
 -24  14  -2        601.38        589.43        21.20 o                         
 -21  14  -2        664.04        679.32        10.20 o                         
 -18  14  -2        487.16        594.44         9.03 o                         
 -15  14  -2       1379.68       1376.93        12.97 o                         
 -12  14  -2        439.44        531.67         9.53 o                         
  -9  14  -2       2028.26       2935.10        20.97 o                         
  -6  14  -2       4349.07       4784.73        29.35 o                         
  -3  14  -2       8240.03       7901.12        45.85 o                         
   0  14  -2       1681.58       1644.83        17.38 o                         
   3  14  -2        903.34        909.77        10.72 o                         
   6  14  -2        768.99        706.09        11.50 o                         
   9  14  -2        541.20        506.43        10.33 o                         
 -23  15  -2         20.47         13.92         5.99 o                         
 -20  15  -2        502.05        460.31         8.58 o                         
 -17  15  -2       1775.94       2049.53        17.36 o                         
 -14  15  -2       3799.08       3558.86        24.46 o                         
 -11  15  -2       2128.76       2206.16        18.66 o                         
  -8  15  -2      13367.17      15555.85       102.54 o                         
  -5  15  -2       8803.95       8826.05        56.61 o                         
  -2  15  -2        807.50        778.30        10.20 o                         
   1  15  -2        662.31        701.02         9.56 o                         
   4  15  -2         41.68         60.18         5.71 o                         
   7  15  -2        158.61        141.64         6.20 o                         
 -22  16  -2        481.25        423.92         8.66 o                         
 -19  16  -2        760.10        853.41        12.71 o                         
 -16  16  -2        878.94        786.72        10.10 o                         
 -13  16  -2        538.85        560.28         9.10 o                         
 -10  16  -2        312.09        205.19         6.11 o                         
  -7  16  -2       2273.38       2179.45        21.42 o                         
  -4  16  -2        582.62        674.57         8.92 o                         
  -1  16  -2        135.76        133.00         5.59 o                         
   2  16  -2       4682.71       4740.23        33.82 o                         
   5  16  -2       1011.31       1056.22        13.10 o                         
   8  16  -2        122.29        130.59        13.66 o                         
 -24  17  -2        124.20         98.10        18.40 o                         
 -21  17  -2        479.67        470.50         8.59 o                         
 -18  17  -2        605.67        611.12         9.93 o                         
 -15  17  -2       2671.11       2719.87        20.51 o                         
 -12  17  -2       4813.20       5924.64        38.29 o                         
  -9  17  -2       2341.53       1993.75        17.17 o                         
  -6  17  -2        347.59        368.19         7.24 o                         
  -3  17  -2       2097.85       2102.91        17.88 o                         
   0  17  -2        982.31       1100.29        12.42 o                         
   3  17  -2        286.03        230.02         6.86 o                         
   6  17  -2         57.64         54.22         9.28 o                         
 -23  18  -2        140.83        161.11        14.73 o                         
 -20  18  -2        864.35        877.40        10.97 o                         
 -17  18  -2       2955.29       3399.46        25.50 o                         
 -14  18  -2        707.42        586.29         8.73 o                         
 -11  18  -2        687.89        746.69         9.60 o                         
  -8  18  -2        622.01        626.90         9.04 o                         
  -5  18  -2       1434.91       1514.82        14.55 o                         
  -2  18  -2        722.28        709.55         9.97 o                         
   1  18  -2        939.63       1066.18        12.54 o                         
   4  18  -2        336.65        283.15         9.89 o                         
 -22  19  -2        144.83        135.17        10.44 o                         
 -19  19  -2        220.50        221.80         6.51 o                         
 -16  19  -2       1100.27        985.34        12.78 o                         
 -13  19  -2        107.53        139.76         5.35 o                         
 -10  19  -2       1531.48       1938.40        16.20 o                         
  -7  19  -2       1982.47       2042.46        16.99 o                         
  -4  19  -2        462.10        527.84        10.20 o                         
  -1  19  -2        298.86        296.83         7.56 o                         
   2  19  -2       1325.44       1557.56        17.18 o                         
 -21  20  -2        639.60        619.09        16.26 o                         
 -18  20  -2        254.90        269.50         6.80 o                         
 -15  20  -2        186.76        185.90         6.05 o                         
 -12  20  -2       2212.98       2098.26        18.08 o                         
  -9  20  -2        811.64        715.99        10.97 o                         
  -6  20  -2        395.11        392.38         8.61 o                         
  -3  20  -2         95.49        104.15         5.73 o                         
   0  20  -2        897.62       1058.39        13.94 o                         
 -20  21  -2        407.99        487.91        14.43 o                         
 -17  21  -2        141.35        122.62         5.49 o                         
 -14  21  -2        665.09        624.10         9.15 o                         
 -11  21  -2       2218.90       2325.00        19.18 o                         
  -8  21  -2        363.00        349.93         7.42 o                         
  -5  21  -2        629.99        635.85         9.40 o                         
  -2  21  -2        931.41        937.30        13.70 o                         
   1  21  -2        124.73        109.70        14.79 o                         
 -19  22  -2        672.80        656.00        23.12 o                         
 -16  22  -2        242.76        285.10         7.18 o                         
 -13  22  -2         13.39          7.13         4.33 o                         
 -10  22  -2        855.03        813.88        10.35 o                         
  -7  22  -2        461.91        471.12         8.46 o                         
  -4  22  -2        185.04        168.40         8.42 o                         
  -1  22  -2         33.80         16.23        11.48 o                         
 -18  23  -2        105.02        109.16         9.46 o                         
 -15  23  -2         10.42         16.21         5.33 o                         
 -12  23  -2         50.07         55.13         5.33 o                         
  -9  23  -2        577.24        598.05        11.01 o                         
  -6  23  -2        378.95        331.85        13.06 o                         
 -17  24  -2         80.69         77.96        11.84 o                         
 -14  24  -2        412.26        400.97        13.29 o                         
 -11  24  -2        726.52        738.91        17.69 o                         
  -8  24  -2        263.89        263.47        12.38 o                         
   1   2  -1      65654.14      83712.34       415.64 o                         
  -4   3  -1      49479.76      39083.86       195.13 o                         
  -1   3  -1     109211.28     105092.51       521.47 o                         
   2   3  -1       4421.24       7926.07        41.41 o                         
  -6   4  -1     311819.16     293423.25      1454.97 o                         
  -3   4  -1     172732.52     157236.33       779.91 o                         
   0   4  -1     132681.91      96410.73       479.17 o                         
   3   4  -1       8546.38       9651.22        51.52 o                         
  -8   5  -1       6543.15       6202.56        40.58 o                         
  -5   5  -1      40962.34      38621.84       193.59 o                         
  -2   5  -1     291464.06     223723.70      1109.41 o                         
   4   5  -1      15276.74      11461.25        96.30 o                         
 -10   6  -1       6725.05       9692.10        55.46 o                         
  -7   6  -1      18686.79      22796.29       116.00 o                         
  -4   6  -1      28951.53      31000.77       157.49 o                         
  -1   6  -1     129015.00     150639.75       748.17 o                         
   2   6  -1      19049.55      17082.59       109.04 o                         
   5   6  -1       7247.03       7361.46        42.22 o                         
 -12   7  -1      15492.92      15616.70        85.86 o                         
  -9   7  -1       3741.66       4653.87        37.28 o                         
  -6   7  -1      13890.16      24426.49       124.01 o                         
  -3   7  -1       4324.84       4632.83        26.14 o                         
   0   7  -1       5615.28       6130.77        40.30 o                         
   3   7  -1      14882.29      12422.78        72.48 o                         
   6   7  -1        981.52       1536.44        12.74 o                         
 -14   8  -1        746.38       1267.15        11.56 o                         
 -11   8  -1      35714.11      37695.44       194.96 o                         
  -8   8  -1      14079.71      11979.84        79.16 o                         
  -5   8  -1      39399.69      34402.95       202.83 o                         
  -2   8  -1      86707.53      87761.53       525.61 o                         
   1   8  -1       3587.22       3937.25        30.04 o                         
   4   8  -1      17832.97      16101.01        91.73 o                         
   7   8  -1       3191.58       3643.40        26.56 o                         
 -16   9  -1       2374.31       2801.54        25.14 o                         
 -10   9  -1      60252.20      61718.91       327.37 o                         
  -7   9  -1      11807.95       8770.97        58.49 o                         
  -4   9  -1       7237.12       4277.44        29.70 o                         
  -1   9  -1       6108.97       3566.57        25.23 o                         
   2   9  -1       5286.53       5081.15        30.27 o                         
   5   9  -1       3423.05       4203.05        28.00 o                         
   8   9  -1       1371.15       1474.68        13.73 o                         
 -18  10  -1        382.25        423.66         7.57 o                         
 -15  10  -1       6132.97       6660.10        46.46 o                         
 -12  10  -1      12272.40      12771.74        71.44 o                         
  -9  10  -1       5560.97       3641.81        23.35 o                         
  -6  10  -1      17215.32      17812.55       102.48 o                         
  -3  10  -1       3358.42       5205.17        32.35 o                         
   0  10  -1      33648.18      31726.07       167.11 o                         
   3  10  -1      11105.71      10008.18        56.26 o                         
   6  10  -1        705.66        772.62        10.93 o                         
   9  10  -1       1199.48       1231.30        12.30 o                         
 -20  11  -1         98.95         79.78         6.21 o                         
 -17  11  -1        536.85        829.38        10.04 o                         
 -14  11  -1       1366.40       2106.03        16.02 o                         
 -11  11  -1       3094.48       2389.55        16.66 o                         
  -8  11  -1      14017.45       9931.56        56.24 o                         
  -5  11  -1      54625.28      53635.27       275.91 o                         
  -2  11  -1      14134.19      16951.81        92.04 o                         
   1  11  -1       2265.32       1931.61        14.78 o                         
   4  11  -1       2187.52       3154.95        23.52 o                         
   7  11  -1        459.49        536.28         8.46 o                         
  10  11  -1       1610.46       1771.04        16.76 o                         
 -22  12  -1        848.97        829.12        11.22 o                         
 -19  12  -1       3301.80       3286.05        24.49 o                         
 -16  12  -1       2067.55       2516.24        19.85 o                         
 -13  12  -1        644.23        654.58         8.54 o                         
 -10  12  -1       1295.28       1052.35         9.79 o                         
  -7  12  -1       3029.27       5307.22        32.18 o                         
  -4  12  -1       4158.75       4251.87        26.71 o                         
  -1  12  -1       2599.43       2438.12        17.20 o                         
   2  12  -1        575.61        831.84        10.35 o                         
   5  12  -1        823.32        922.39        10.99 o                         
   8  12  -1        859.45        901.96        11.76 o                         
  11  12  -1        649.12        633.63        10.52 o                         
 -24  13  -1        543.73        506.37        16.85 o                         
 -21  13  -1        126.52        131.70         6.26 o                         
 -18  13  -1       2246.09       2261.04        18.09 o                         
 -15  13  -1        806.11        830.30        10.81 o                         
 -12  13  -1       3663.97       4394.56        27.85 o                         
  -9  13  -1       6183.69       5317.99        32.39 o                         
  -6  13  -1       4008.79       4410.56        26.82 o                         
  -3  13  -1       5039.08       6108.99        35.99 o                         
   0  13  -1       3986.15       4046.54        28.78 o                         
   3  13  -1       1377.87       1234.81        12.79 o                         
   6  13  -1         38.65         45.71         4.76 o                         
   9  13  -1        339.74        279.07         7.38 o                         
  12  13  -1         27.40         16.27        19.53 o                         
 -23  14  -1        607.70        546.86        10.91 o                         
 -20  14  -1        630.21        511.95        10.34 o                         
 -17  14  -1        269.45        280.16         6.89 o                         
 -14  14  -1       5017.41       5557.46        41.56 o                         
 -11  14  -1       1971.29       2367.18        18.33 o                         
  -8  14  -1       4290.25       3482.17        23.78 o                         
  -5  14  -1       4489.63       4554.92        28.19 o                         
  -2  14  -1       3698.06       3938.07        29.94 o                         
   1  14  -1        475.10        530.26         8.39 o                         
   4  14  -1        246.33        231.36         6.35 o                         
   7  14  -1       1082.04       1040.63        12.28 o                         
  10  14  -1        605.86        503.12        16.84 o                         
 -22  15  -1        151.91        175.58         6.33 o                         
 -19  15  -1        226.69        214.32         7.59 o                         
 -16  15  -1       1657.79       1821.96        15.11 o                         
 -13  15  -1       3147.23       4169.98        30.48 o                         
 -10  15  -1        411.06        437.91         8.36 o                         
  -7  15  -1       4085.22       4586.91        32.23 o                         
  -4  15  -1       6533.55       6760.76        43.51 o                         
  -1  15  -1       1514.55       1723.77        15.45 o                         
   2  15  -1       2050.19       1946.70        16.28 o                         
   5  15  -1        632.25        541.87        10.15 o                         
   8  15  -1        137.61        144.94         7.39 o                         
 -24  16  -1         58.50         41.28        12.37 o                         
 -21  16  -1        995.92        929.41        11.52 o                         
 -18  16  -1       3534.17       3900.38        28.80 o                         
 -15  16  -1        497.03        528.62         8.21 o                         
 -12  16  -1       2977.56       2509.54        19.04 o                         
  -9  16  -1       2985.26       2882.82        26.40 o                         
  -6  16  -1       1570.17       1780.20        17.40 o                         
  -3  16  -1       1969.32       1941.10        16.24 o                         
   0  16  -1        262.58        305.86         6.81 o                         
   3  16  -1       1245.23       1326.28        15.33 o                         
   6  16  -1        379.85        389.55         8.17 o                         
 -23  17  -1        418.79        338.45        13.05 o                         
 -20  17  -1        192.36        163.17         6.17 o                         
 -17  17  -1        816.30        715.86         9.84 o                         
 -14  17  -1       2102.85       2163.59        18.33 o                         
 -11  17  -1       5002.20       5036.75        33.97 o                         
  -8  17  -1        982.51       1071.64        11.40 o                         
  -5  17  -1       1099.39       1035.92        11.17 o                         
  -2  17  -1       2981.37       2982.12        21.69 o                         
   1  17  -1       3746.85       3710.29        26.42 o                         
   4  17  -1        436.37        425.53         8.52 o                         
   7  17  -1        286.62        220.87        17.20 o                         
 -22  18  -1          8.75         21.13         6.73 o                         
 -19  18  -1        298.04        301.64         7.18 o                         
 -16  18  -1       2230.17       2015.98        17.72 o                         
 -13  18  -1       2594.91       2510.02        19.11 o                         
  -7  18  -1       1191.26       1109.71        11.81 o                         
  -4  18  -1       2243.51       2318.87        18.33 o                         
  -1  18  -1        924.25       1053.84        12.54 o                         
   2  18  -1        143.37        143.95         6.15 o                         
   5  18  -1        152.82        134.16        11.76 o                         
 -21  19  -1        554.54        582.48        11.38 o                         
 -18  19  -1       1434.54       1461.13        14.25 o                         
 -15  19  -1        276.94        334.99         8.27 o                         
 -12  19  -1        167.40        191.34         5.83 o                         
  -9  19  -1        938.77       1117.51        12.02 o                         
  -6  19  -1       1908.39       2042.01        17.02 o                         
  -3  19  -1         62.87         80.07         5.91 o                         
   0  19  -1        601.78        614.04         9.60 o                         
   3  19  -1        733.94        646.92        16.61 o                         
 -23  20  -1          9.13         17.65        13.04 o                         
 -20  20  -1        487.27        502.93        10.24 o                         
 -17  20  -1        113.80        114.00         5.58 o                         
 -14  20  -1        464.75        343.80         8.25 o                         
 -11  20  -1       2619.89       2726.59        23.99 o                         
  -8  20  -1       1287.10       1394.59        14.06 o                         
  -5  20  -1        531.94        579.09         9.24 o                         
  -2  20  -1        360.45        437.09         8.39 o                         
   1  20  -1        420.37        415.46        12.90 o                         
 -22  21  -1         27.26         29.83        14.50 o                         
 -19  21  -1        341.43        347.52         9.07 o                         
 -16  21  -1        890.27        959.76        11.47 o                         
 -13  21  -1        939.15        976.03        11.06 o                         
 -10  21  -1        336.98        364.33         7.58 o                         
  -7  21  -1         52.03         28.67         4.67 o                         
  -4  21  -1        202.32        193.55         6.31 o                         
  -1  21  -1        438.16        398.75        12.91 o                         
 -21  22  -1         50.97         72.30        13.41 o                         
 -18  22  -1        311.24        295.35         9.47 o                         
 -15  22  -1        300.64        278.80         6.94 o                         
 -12  22  -1        234.29        259.03         6.71 o                         
  -9  22  -1       1195.70       1281.38        13.35 o                         
  -6  22  -1        403.56        354.43         7.55 o                         
  -3  22  -1        185.35        177.81         9.57 o                         
 -20  23  -1        227.40        250.10        17.74 o                         
 -17  23  -1         10.81         31.33         7.05 o                         
 -14  23  -1        314.50        319.39         8.08 o                         
 -11  23  -1        379.62        339.10         8.09 o                         
  -8  23  -1        105.26        119.12         6.60 o                         
  -5  23  -1        273.01        267.76        12.47 o                         
 -16  24  -1         69.62         97.55         9.52 o                         
 -13  24  -1        267.42        219.52         9.92 o                         
 -10  24  -1        355.34        366.56        12.54 o                         
  -7  24  -1        181.41        188.47        13.87 o                         
 -12  25  -1        142.90        161.90        15.33 o                         
   2   2   0      84182.34      71647.85       356.28 o                         
  -3   3   0      44532.90      67603.16       340.95 o                         
   0   3   0      42246.69      64011.95       318.29 o                         
   3   3   0      23646.86      15620.04        79.92 o                         
  -5   4   0      46720.60      44670.76       223.30 o                         
  -2   4   0      80015.52      68291.77       342.94 o                         
   1   4   0     107642.19      85990.39       427.87 o                         
   4   4   0       5523.60       7391.20        46.98 o                         
  -7   5   0      93578.25     112594.53       560.26 o                         
  -4   5   0     106250.44      84191.30       425.14 o                         
  -1   5   0      46747.80      44680.80       223.39 o                         
   2   5   0      12678.62      24812.72       125.82 o                         
   5   5   0       5590.71       4186.46        27.90 o                         
  -9   6   0       1624.83       2300.39        18.33 o                         
  -6   6   0      38082.94      48807.24       244.49 o                         
  -3   6   0      25563.34      17255.97        88.80 o                         
   0   6   0      40452.79      50872.93       254.80 o                         
   3   6   0      44915.70      47563.91       302.54 o                         
   6   6   0      16877.26      15960.89        86.70 o                         
 -11   7   0      45240.64      43776.94       225.66 o                         
  -8   7   0       2829.17       3317.88        21.47 o                         
  -5   7   0      10343.70      21568.29       111.95 o                         
  -2   7   0      86581.52     101834.09       506.95 o                         
   1   7   0       9381.61       5412.93        32.30 o                         
   4   7   0       3503.04       3528.86        23.48 o                         
   7   7   0       1948.02       1524.06        13.01 o                         
 -13   8   0       1892.88       1450.24        12.30 o                         
 -10   8   0      33638.65      29095.17       156.74 o                         
  -7   8   0       8314.68       4298.53        26.70 o                         
  -4   8   0       5066.97       6859.79        44.56 o                         
  -1   8   0       2775.36       3103.07        20.06 o                         
   2   8   0       2411.03       2915.39        19.61 o                         
   5   8   0       3253.03       2608.17        18.12 o                         
   8   8   0       6084.51       5401.12        40.52 o                         
 -15   9   0       4507.55       3864.29        28.66 o                         
 -12   9   0      16273.19      16601.93        87.97 o                         
  -9   9   0      21230.05      22732.67       126.41 o                         
  -6   9   0      45100.96      47378.16       305.84 o                         
  -3   9   0       2181.00       2735.29        21.16 o                         
   0   9   0      20341.34      21575.64       117.43 o                         
   3   9   0      20514.20      25259.27       132.66 o                         
   6   9   0       1203.40       1499.18        14.66 o                         
   9   9   0        274.12        236.91         6.62 o                         
 -17  10   0        114.88         89.68         5.28 o                         
 -14  10   0       4107.29       4646.67        28.62 o                         
 -11  10   0      11996.18      10167.54        55.61 o                         
  -8  10   0       2004.53       2526.05        17.60 o                         
  -5  10   0       5041.82       3904.48        25.58 o                         
  -2  10   0      32899.16      27964.00       154.77 o                         
   1  10   0       9503.88      10371.72        57.07 o                         
   4  10   0       3757.97       3677.56        24.05 o                         
   7  10   0        651.78        856.40        10.80 o                         
  10  10   0       1357.12       1385.45        16.28 o                         
 -19  11   0        377.12        507.59         8.59 o                         
 -16  11   0       2266.27       2253.64        18.61 o                         
 -13  11   0       5600.17       5327.62        32.10 o                         
 -10  11   0       8861.81       9456.47        53.71 o                         
  -7  11   0       3735.16       3710.01        24.35 o                         
  -4  11   0      44290.21      42952.42       221.47 o                         
  -1  11   0      11966.02       9887.51        55.63 o                         
   2  11   0        536.07       1015.93        10.02 o                         
   5  11   0       3879.89       4151.43        30.25 o                         
   8  11   0        681.51        620.41         8.90 o                         
  11  11   0         27.42         22.11         4.93 o                         
 -21  12   0        245.84        290.83         7.33 o                         
 -18  12   0       2764.46       3284.41        23.64 o                         
 -15  12   0       4811.23       4219.78        34.14 o                         
 -12  12   0       1050.10        752.95         8.96 o                         
  -9  12   0      22721.95      27406.98       146.44 o                         
  -6  12   0      17542.66      16668.79        87.30 o                         
  -3  12   0      16117.69      16329.04        86.69 o                         
   0  12   0       1142.71        826.14         8.94 o                         
   3  12   0        284.85        580.61         9.97 o                         
   6  12   0       2495.35       2656.95        20.47 o                         
   9  12   0       1500.07       1495.93        15.08 o                         
  12  12   0        130.93        143.49        10.04 o                         
 -23  13   0       1270.98       1366.14        15.65 o                         
 -20  13   0        585.93        587.39        10.06 o                         
 -17  13   0       2943.96       3426.64        24.21 o                         
 -14  13   0       2051.59       1591.04        16.17 o                         
 -11  13   0        472.48        966.27         9.79 o                         
  -8  13   0       3732.43       3122.20        20.77 o                         
  -5  13   0       1774.03       1398.54        11.71 o                         
  -2  13   0       5542.07       5233.76        31.33 o                         
   1  13   0       8031.69       8050.84        49.30 o                         
   4  13   0        293.84        428.05         7.82 o                         
   7  13   0        905.15        918.75        13.45 o                         
  10  13   0        624.56        609.75        10.73 o                         
 -22  14   0        291.71        332.48         7.76 o                         
 -19  14   0         50.71         43.37         5.31 o                         
 -16  14   0       2449.12       2818.57        20.79 o                         
 -13  14   0       7650.94       7641.32        48.22 o                         
 -10  14   0       3742.89       3701.94        24.33 o                         
  -7  14   0       2424.99       1933.66        15.17 o                         
  -4  14   0       4537.87       5013.74        30.33 o                         
  -1  14   0       2036.05       1655.01        14.41 o                         
   2  14   0        103.25        137.61         5.50 o                         
   5  14   0         45.77         44.51         4.90 o                         
   8  14   0          4.94          7.01         4.53 o                         
 -24  15   0         23.83         31.34         9.65 o                         
 -21  15   0       1031.99       1039.25        12.21 o                         
 -18  15   0       2926.37       3190.51        23.37 o                         
 -15  15   0         45.32         23.34         4.32 o                         
 -12  15   0        438.61        768.40        10.57 o                         
  -9  15   0        905.15       1269.35        13.67 o                         
  -6  15   0       4257.72       3563.13        27.35 o                         
  -3  15   0       4085.43       3531.75        29.14 o                         
   0  15   0          5.98         34.19         4.62 o                         
   3  15   0       2263.80       2184.51        17.78 o                         
   6  15   0       1472.30       1494.95        15.31 o                         
   9  15   0        134.13        153.51        12.31 o                         
 -23  16   0        182.05        203.24         9.60 o                         
 -20  16   0        249.91        229.56         6.89 o                         
 -17  16   0       1716.71       1963.64        16.67 o                         
 -14  16   0         97.15        110.35         5.24 o                         
 -11  16   0       4043.77       4245.76        29.60 o                         
  -8  16   0       6403.46       5595.81        41.80 o                         
  -5  16   0       2866.80       2837.73        21.39 o                         
  -2  16   0       3066.74       3462.23        23.97 o                         
   1  16   0       1575.65       1997.58        16.92 o                         
   4  16   0        251.59        384.51         8.05 o                         
   7  16   0         28.82         60.03         7.20 o                         
 -22  17   0        241.76        229.93         7.83 o                         
 -19  17   0        797.51        628.91        10.10 o                         
 -16  17   0       1953.07       2407.23        18.81 o                         
 -13  17   0        417.68        569.42         8.40 o                         
 -10  17   0        702.10        920.94        10.54 o                         
  -7  17   0         67.69         51.48         4.52 o                         
  -4  17   0       3102.61       3566.51        24.83 o                         
  -1  17   0       1844.70       2002.28        16.42 o                         
   2  17   0       2734.24       2987.46        23.62 o                         
   5  17   0        175.59        136.86         6.42 o                         
 -24  18   0         31.66         34.47        14.13 o                         
 -21  18   0         84.70         89.91         5.68 o                         
 -18  18   0        664.35        651.16        10.17 o                         
 -15  18   0       2294.71       2171.28        17.36 o                         
 -12  18   0       2867.47       2981.78        21.70 o                         
  -9  18   0        216.52        192.98         5.65 o                         
  -6  18   0       2854.05       3350.34        24.17 o                         
  -3  18   0       2748.62       2936.59        21.69 o                         
   0  18   0        744.34        758.07        11.25 o                         
   3  18   0        274.36        289.51         7.37 o                         
   6  18   0        116.85         86.08        14.10 o
[truncated: 392,853 more chars]
