# Supplementary material for: Nickel(II) com­plexes based on l-amino-acid-derived ligands: synthesis, characterization and study of the role of the supramolecular structure in carbon dioxide capture
Source: Acta Crystallogr B Struct Sci Cryst Eng Mater. 2020 Sep 3;76(Pt 5):825–38. doi: 10.1107/S2052520620010008 (PMC7535065; doi:10.1107/S2052520620010008)
Supplement: Supplementary file 3 [file b-76-00825-2ni-scsup3.hkl]

data_2ni-sc                                                                     
_shelx_title ' 2ni_2_k0_2_proc0_merged_sg19_proc0_a_pl_a.res in P2(1)2(1)2'     
_shelx_refln_list_code          4                                               
_shelx_F_calc_maximum      237.24                                               
_exptl_crystal_F_000      1688.00                                               
_reflns_d_resolution_high  0.8656                                               
                                                                                
loop_                                                                           
 _space_group_symop_operation_xyz                                               
 'x, y, z'                                                                      
 '-x, -y, z'                                                                    
 '-x+1/2, y+1/2, -z'                                                            
 'x+1/2, -y+1/2, -z'                                                            
                                                                                
_cell_length_a    14.9100                                                       
_cell_length_b    33.6200                                                       
_cell_length_c     7.3700                                                       
_cell_angle_alpha  90.000                                                       
_cell_angle_beta   90.000                                                       
_cell_angle_gamma  90.000                                                       
                                                                                
_shelx_F_squared_multiplier     1.000                                           
                                                                                
loop_                                                                           
 _refln_index_h                                                                 
 _refln_index_k                                                                 
 _refln_index_l                                                                 
 _refln_F_squared_calc                                                          
 _refln_F_squared_meas                                                          
 _refln_F_squared_sigma                                                         
 _refln_observed_status                                                         
   2   0   0      18155.59      19649.09       449.88 o                         
   4   0   0       3311.36       3539.09        45.79 o                         
   6   0   0         48.19         41.03         1.25 o                         
   8   0   0       6153.12       5951.31        80.98 o                         
  10   0   0         71.28         35.32         1.77 o                         
  12   0   0        156.31        168.50         3.87 o                         
   1   1   0        159.55        123.28         2.57 o                         
   2   1   0      22507.27      22178.91       257.50 o                         
   3   1   0       4205.91       4024.18        37.59 o                         
   4   1   0       1043.37        657.73         6.32 o                         
   5   1   0       3565.23       3785.10        34.70 o                         
   6   1   0         10.99         25.92         0.75 o                         
   7   1   0       1631.55       1607.64        17.68 o                         
   8   1   0       3180.45       3185.29        32.30 o                         
   9   1   0         19.74         25.46         0.72 o                         
  10   1   0       2673.24       2471.62        27.19 o                         
  11   1   0         86.75         80.02         1.75 o                         
  12   1   0        835.81        862.71        10.66 o                         
  13   1   0        704.96        787.84        15.97 o                         
  14   1   0        811.20        891.11        28.59 o                         
   0   2   0      28702.76      28772.35       368.28 o                         
   1   2   0       4397.80       4719.51        45.07 o                         
   2   2   0       5346.55       5271.79        52.71 o                         
   3   2   0       7389.88       6194.68        57.76 o                         
   4   2   0       2208.38       2501.91        23.03 o                         
   5   2   0          4.09          8.51         0.57 o                         
   6   2   0         50.13         37.59         0.87 o                         
   7   2   0       1232.99       1161.42        13.72 o                         
   8   2   0        522.82        607.16         7.01 o                         
   9   2   0         78.18         91.50         1.41 o                         
  10   2   0        186.52        151.91         2.20 o                         
  11   2   0        105.18        121.19         2.18 o                         
  12   2   0        967.57        925.18        15.06 o                         
  13   2   0         45.08         40.18         2.05 o                         
  14   2   0        188.80        259.52        13.11 o                         
   1   3   0        570.40        407.78         3.96 o                         
   2   3   0      12765.95      12855.00       116.60 o                         
   3   3   0      10380.17       9944.67        90.36 o                         
   4   3   0        566.86        435.29         4.37 o                         
   5   3   0       1700.36       1872.69        17.43 o                         
   6   3   0       3335.16       3287.13        30.28 o                         
   7   3   0        130.24        120.96         1.94 o                         
   8   3   0       5141.87       5029.60        47.68 o                         
   9   3   0        285.25        282.26         3.14 o                         
  10   3   0       3624.91       3726.42        38.16 o                         
  11   3   0        690.83        705.01         9.80 o                         
  12   3   0          4.51          2.21         1.61 o                         
  13   3   0         76.99         61.31         2.64 o                         
  14   3   0       3515.05       3488.90        76.00 o                         
  15   3   0        228.89        222.69        10.33 o                         
   0   4   0       4476.83       4235.13        54.69 o                         
   1   4   0       1408.47       1425.98        13.91 o                         
   2   4   0       2210.19       1752.84        16.22 o                         
   3   4   0       3763.51       3429.96        31.45 o                         
   4   4   0      21628.96      20420.92       185.33 o                         
   5   4   0       4763.06       5036.91        46.12 o                         
   6   4   0       3790.27       3654.00        33.67 o                         
   7   4   0       1649.42       1975.17        20.16 o                         
   8   4   0       4029.82       3925.35        37.37 o                         
   9   4   0        349.45        395.18         4.21 o                         
  10   4   0       1994.35       2043.09        22.06 o                         
  11   4   0        118.97        105.88         2.71 o                         
  12   4   0        922.29        804.45        15.73 o                         
  13   4   0        196.05        234.43         5.81 o                         
  14   4   0        170.86        190.80         5.86 o                         
  15   4   0        371.60        386.29        17.29 o                         
   1   5   0        580.52        602.25         5.89 o                         
   2   5   0       5242.43       5539.03        51.80 o                         
   3   5   0      13242.72      13249.01       120.38 o                         
   4   5   0        787.31        763.01         7.44 o                         
   5   5   0       3398.21       3238.34        29.90 o                         
   6   5   0        619.69        652.53         6.55 o                         
   7   5   0          1.31          4.62         0.71 o                         
   8   5   0       8003.96       7789.04        73.54 o                         
   9   5   0        113.23        116.15         1.74 o                         
  10   5   0       3537.35       3559.16        39.11 o                         
  11   5   0        605.74        584.88         8.12 o                         
  12   5   0         94.93         56.32         2.19 o                         
  13   5   0          4.44          7.28         2.21 o                         
  14   5   0       2588.37       2334.79        43.84 o                         
  15   5   0          0.24          2.63         1.83 o                         
   0   6   0      56284.33      55210.81       707.18 o                         
   1   6   0      14280.73      13659.95       124.02 o                         
   2   6   0        343.74        367.69         3.88 o                         
   3   6   0       5656.09       5235.91        49.07 o                         
   4   6   0       4807.35       4651.68        42.69 o                         
   5   6   0        131.94        140.96         1.93 o                         
   6   6   0       8459.04       8057.71        73.64 o                         
   7   6   0          9.97         20.68         0.91 o                         
   8   6   0        155.92        118.11         1.97 o                         
   9   6   0          0.29          1.22         0.63 o                         
  10   6   0        170.52        245.31         5.16 o                         
  11   6   0       1085.04       1176.53        14.73 o                         
  12   6   0       4543.90       4614.77        57.24 o                         
  13   6   0       1481.25       1456.79        29.71 o                         
  14   6   0       2131.80       2177.58        42.58 o                         
  15   6   0        130.64         86.01         4.36 o                         
   1   7   0        937.15        805.88         7.91 o                         
   2   7   0        263.88        407.97         4.42 o                         
   3   7   0         26.60         54.50         1.17 o                         
   4   7   0         21.82         42.71         1.07 o                         
   5   7   0       4203.12       4220.17        38.91 o                         
   6   7   0         52.65         39.23         1.10 o                         
   7   7   0         38.57         36.36         1.22 o                         
   8   7   0       1363.63       1228.52        12.99 o                         
   9   7   0        195.89        220.85         2.99 o                         
  10   7   0       4842.04       4615.00        47.56 o                         
  11   7   0         75.72        105.49         2.01 o                         
  12   7   0         10.46          3.57         1.05 o                         
  13   7   0        528.76        477.20         8.30 o                         
  14   7   0        588.76        593.93        13.29 o                         
  15   7   0          4.74         -1.27         2.09 o                         
   0   8   0      14089.50      13460.03       192.18 o                         
   1   8   0       1043.71        759.73         7.75 o                         
   2   8   0       1639.04       1587.83        15.69 o                         
   3   8   0          1.63          6.27         0.77 o                         
   4   8   0      14484.65      12753.09       116.14 o                         
   5   8   0        189.09        209.12         2.68 o                         
   6   8   0       3072.36       2848.46        26.63 o                         
   7   8   0        990.50       1036.92        12.14 o                         
   8   8   0       2445.79       2532.01        28.12 o                         
   9   8   0        969.78        996.38         9.95 o                         
  10   8   0        285.67        244.20         3.93 o                         
  11   8   0         61.24         57.84         1.66 o                         
  12   8   0        684.71        717.82        10.25 o                         
  13   8   0        240.54        225.86         5.19 o                         
  14   8   0        957.71        949.25        19.68 o                         
  15   8   0        390.42        309.47         7.91 o                         
   1   9   0       6735.81       5758.42        54.12 o                         
   2   9   0       3073.40       2824.86        26.32 o                         
   3   9   0        764.51        649.43         6.67 o                         
   4   9   0         49.92         29.46         1.06 o                         
   5   9   0       1189.42       1255.27        12.22 o                         
   6   9   0       1042.53       1117.74        12.24 o                         
   7   9   0        209.04        193.74         2.89 o                         
   8   9   0       8594.83       8773.40        89.21 o                         
   9   9   0         21.82         12.67         0.91 o                         
  10   9   0       7280.52       7264.10        75.85 o                         
  11   9   0        224.38        220.98         3.45 o                         
  12   9   0        547.62        607.11         7.34 o                         
  13   9   0        130.53        183.76         5.93 o                         
  14   9   0       3279.66       3386.37        47.07 o                         
  15   9   0         72.36         60.46         3.96 o                         
   0  10   0      14535.27      15222.32       272.41 o                         
   1  10   0       1189.40       1187.15        11.59 o                         
   2  10   0       2045.92       1921.74        18.23 o                         
   3  10   0         60.29         65.07         1.45 o                         
   4  10   0        378.50        315.98         3.75 o                         
   5  10   0        760.94        617.55         6.83 o                         
   6  10   0       8764.60       8724.28        85.56 o                         
   7  10   0       1237.89       1455.34        19.30 o                         
   8  10   0       7355.32       7190.38        74.09 o                         
   9  10   0        826.33        876.79         9.90 o                         
  10  10   0         28.43         41.45         1.63 o                         
  11  10   0         69.14         34.08         1.58 o                         
  12  10   0       1665.97       1640.93        18.71 o                         
  13  10   0        443.07        376.67         6.91 o                         
  14  10   0        790.95        856.42        18.56 o                         
  15  10   0        316.45        242.56         7.29 o                         
   1  11   0       1872.49       1749.52        16.76 o                         
   2  11   0      12103.97      10448.69        95.40 o                         
   3  11   0      20423.29      19960.29       185.93 o                         
   4  11   0        101.63        228.35         3.15 o                         
   5  11   0       2756.08       2973.97        28.85 o                         
   6  11   0       1983.03       2176.02        22.02 o                         
   7  11   0        273.40        370.84         5.43 o                         
   8  11   0       3184.13       3244.26        33.58 o                         
   9  11   0          4.07         13.16         1.09 o                         
  10  11   0       1311.28       1336.39        15.50 o                         
  11  11   0        136.09        195.12         3.59 o                         
  12  11   0       1571.01       1569.38        18.49 o                         
  13  11   0        775.69        793.05        10.07 o                         
  14  11   0       1749.19       1803.56        25.76 o                         
  15  11   0        538.90        529.40        13.25 o                         
   0  12   0       7501.95       6807.00        88.46 o                         
   1  12   0        657.40        769.38         7.97 o                         
   2  12   0         32.13         34.61         1.33 o                         
   3  12   0        974.95        930.55        10.55 o                         
   4  12   0       6447.85       6513.96        67.12 o                         
   5  12   0        402.86        488.60         6.05 o                         
   6  12   0       4339.59       4170.36        43.10 o                         
   7  12   0        236.47        271.23         4.28 o                         
   8  12   0        123.72        151.62         2.65 o                         
   9  12   0         10.44         25.74         1.24 o                         
  10  12   0        307.33        257.57         3.49 o                         
  11  12   0       2169.39       2048.61        22.29 o                         
  12  12   0       3113.55       2919.99        31.11 o                         
  13  12   0       1499.56       1488.54        17.67 o                         
  14  12   0        106.51        175.90         4.72 o                         
  15  12   0        599.01        483.41        11.36 o                         
   1  13   0       2149.60       2280.99        28.18 o                         
   2  13   0       9297.88       8702.38        99.62 o                         
   3  13   0       9661.46       9870.50       100.18 o                         
   4  13   0       2719.58       2255.72        23.85 o                         
   5  13   0       1007.47       1087.83        12.03 o                         
   6  13   0        155.65        190.97         3.26 o                         
   7  13   0         70.20        124.69         2.67 o                         
   8  13   0       6101.05       6299.21        67.25 o                         
   9  13   0         69.88        108.43         2.42 o                         
  10  13   0       4112.89       4142.40        41.89 o                         
  11  13   0        192.05        280.31         4.68 o                         
  12  13   0        466.91        402.91         6.05 o                         
  13  13   0        940.02        868.98        10.83 o                         
  14  13   0        177.48        192.78         5.49 o                         
  15  13   0        502.60        425.44        10.98 o                         
   0  14   0      31766.23      31743.66       453.00 o                         
   1  14   0        348.87        261.10         4.07 o                         
   2  14   0      12877.79      12296.79       143.05 o                         
   3  14   0       9752.56       9586.36        99.44 o                         
   4  14   0         29.22         93.16         2.26 o                         
   5  14   0        284.91        282.71         4.21 o                         
   6  14   0       3290.82       2902.76        31.88 o                         
   7  14   0        216.01        196.57         3.41 o                         
   8  14   0       1228.84       1362.79        14.52 o                         
   9  14   0        186.20        215.13         3.71 o                         
  10  14   0       3220.41       3171.73        32.03 o                         
  11  14   0       2061.08       1957.60        22.49 o                         
  12  14   0        861.45        756.14         9.49 o                         
  13  14   0        551.38        414.77         6.00 o                         
  14  14   0         85.78         29.33         1.71 o                         
  15  14   0         32.10          7.28         3.47 o                         
   1  15   0       2009.52       2248.67        30.47 o                         
   2  15   0      20976.91      20915.86       253.84 o                         
   3  15   0       1670.28       1753.91        20.14 o                         
   4  15   0      13756.45      13645.62       147.07 o                         
   5  15   0       4164.89       4526.63        45.61 o                         
   6  15   0       7403.85       7682.55        77.19 o                         
   7  15   0       1191.68       1166.18        12.90 o                         
   8  15   0       4608.28       4881.17        49.75 o                         
   9  15   0        349.88        456.48         6.64 o                         
  10  15   0       1675.13       1713.10        17.98 o                         
  11  15   0        165.40        163.36         3.35 o                         
  12  15   0         42.09         26.72         2.08 o                         
  13  15   0        440.89        547.27         7.91 o                         
  14  15   0        289.06        312.13         5.03 o                         
  15  15   0        216.91        263.73        11.27 o                         
   0  16   0      22553.09      22832.35       326.37 o                         
   1  16   0       4586.23       4665.98        47.35 o                         
   2  16   0       2418.82       2301.59        23.26 o                         
   3  16   0         59.00         91.96         2.11 o                         
   4  16   0        518.27        428.39         5.68 o                         
   5  16   0       1778.52       1701.83        18.86 o                         
   6  16   0        360.04        291.54         4.49 o                         
   7  16   0        427.98        348.10         4.76 o                         
   8  16   0         71.52         90.65         2.35 o                         
   9  16   0       1330.04       1430.63        17.60 o                         
  10  16   0       1514.39       1482.56        16.76 o                         
  11  16   0        215.79        247.82         5.10 o                         
  12  16   0        169.12        165.56         3.92 o                         
  13  16   0        401.61        493.73         7.88 o                         
  14  16   0         14.95         12.23         1.91 o                         
  15  16   0         84.93        122.74         8.01 o                         
   1  17   0       3859.55       4145.57        38.84 o                         
   2  17   0       6024.59       5713.31        55.73 o                         
   3  17   0       1613.74       1488.82        15.58 o                         
   4  17   0        983.41        958.79        10.50 o                         
   5  17   0         48.06         25.58         1.37 o                         
   6  17   0        267.09        238.71         3.83 o                         
   7  17   0        167.46        146.23         2.85 o                         
   8  17   0        941.35        830.71         9.46 o                         
   9  17   0       1143.14       1247.46        13.99 o                         
  10  17   0        440.89        483.22         6.21 o                         
  11  17   0        337.23        374.54         5.53 o                         
  12  17   0         39.57         45.20         2.43 o                         
  13  17   0        606.09        414.87         6.95 o                         
  14  17   0        571.11        710.16        10.69 o                         
  15  17   0         34.67         14.71         4.18 o                         
   0  18   0         40.54         90.13         3.02 o                         
   1  18   0         67.08         73.25         1.89 o                         
   2  18   0       3777.76       3607.60        35.75 o                         
   3  18   0          3.75         13.40         1.22 o                         
   4  18   0       2281.63       2287.70        23.70 o                         
   5  18   0        845.66        872.13         9.85 o                         
   6  18   0       5601.76       5814.61        57.02 o                         
   7  18   0       2661.27       3061.22        29.36 o                         
   8  18   0       2113.81       1991.11        22.59 o                         
   9  18   0        644.82        618.35         7.68 o                         
  10  18   0          7.40         11.67         1.49 o                         
  11  18   0        160.59        140.19         3.04 o                         
  12  18   0       2998.14       3005.02        32.60 o                         
  13  18   0        698.78        710.18        10.37 o                         
  14  18   0         29.78         14.48         2.40 o                         
  15  18   0         87.46         77.49         7.26 o                         
   1  19   0         37.26         50.30         1.70 o                         
   2  19   0       2595.82       2360.96        25.64 o                         
   3  19   0       1588.74       1591.69        16.41 o                         
   4  19   0       4544.88       4608.50        43.21 o                         
   5  19   0       2024.21       1963.27        20.32 o                         
   6  19   0       1663.08       1593.61        17.55 o                         
   7  19   0        756.54        833.33         9.71 o                         
   8  19   0       9214.90       9115.50        85.67 o                         
   9  19   0        669.42        639.84         8.56 o                         
  10  19   0       2557.27       2653.08        26.57 o                         
  11  19   0        854.63        749.90         9.22 o                         
  12  19   0        487.14        541.58         7.30 o                         
  13  19   0         62.02         77.32         2.87 o                         
  14  19   0       1168.67       1380.63        23.16 o                         
  15  19   0         37.06         23.57         5.43 o                         
   0  20   0       2694.69       2417.78        33.04 o                         
   1  20   0         51.90         53.79         1.75 o                         
   2  20   0        305.18        208.80         3.28 o                         
   3  20   0       2363.05       2675.72        25.74 o                         
   4  20   0        255.15        188.66         3.19 o                         
   5  20   0        634.02        759.20         8.48 o                         
   6  20   0       3416.05       3450.57        34.05 o                         
   7  20   0        318.73        354.41         5.38 o                         
   8  20   0        233.73        117.80         3.20 o                         
   9  20   0       1378.22       1460.27        16.75 o                         
  10  20   0       1274.94       1183.13        13.81 o                         
  11  20   0        385.19        289.11         4.58 o                         
  12  20   0        324.64        273.38         6.86 o                         
  13  20   0        144.09        158.51         3.83 o                         
  14  20   0        130.18        113.53         6.44 o                         
   1  21   0        197.61        144.71         2.70 o                         
   2  21   0       2027.12       2096.73        20.55 o                         
   3  21   0        227.50        291.45         4.12 o                         
   4  21   0       2668.99       2691.59        27.32 o                         
   5  21   0       2961.36       2818.24        27.20 o                         
   6  21   0       1982.04       1929.44        20.56 o                         
   7  21   0        279.28        303.50         4.46 o                         
   8  21   0        938.34        897.47        10.87 o                         
   9  21   0         56.48         66.05         2.41 o                         
  10  21   0       1412.25       1377.80        15.15 o                         
  11  21   0        106.23        100.17         3.05 o                         
  12  21   0          0.54          1.06         1.34 o                         
  13  21   0          6.94         11.80         1.92 o                         
  14  21   0        469.76        550.73        11.97 o                         
   0  22   0         41.87         55.69         2.53 o                         
   1  22   0        267.38        263.11         3.97 o                         
   2  22   0        212.81        238.74         3.67 o                         
   3  22   0        366.06        462.41         5.77 o                         
   4  22   0        263.13        221.57         3.56 o                         
   5  22   0        143.09        139.42         3.01 o                         
   6  22   0       2288.84       2595.27        26.84 o                         
   7  22   0       4822.37       4618.63        50.48 o                         
   8  22   0          3.12         15.37         1.64 o                         
   9  22   0        441.18        345.67         5.67 o                         
  10  22   0         17.13         16.38         1.76 o                         
  11  22   0         35.72         26.19         1.88 o                         
  12  22   0       1553.85       1264.16        15.16 o                         
  13  22   0          5.85         12.43         2.12 o                         
  14  22   0        173.13        215.10        15.16 o                         
   1  23   0        186.57        224.75         4.41 o                         
   2  23   0       1715.07       1567.73        16.26 o                         
   3  23   0        546.32        488.61         6.07 o                         
   4  23   0       1835.96       1721.44        19.41 o                         
   5  23   0       4509.02       4442.45        46.27 o                         
   6  23   0        812.75        749.73        10.40 o                         
   7  23   0        109.95        112.63         3.04 o                         
   8  23   0        793.15        867.86        10.04 o                         
   9  23   0         23.49         49.14         2.18 o                         
  10  23   0        691.47        713.95         8.99 o                         
  11  23   0         82.76         68.21         2.57 o                         
  12  23   0         31.96         44.08         2.29 o                         
  13  23   0         73.77         39.01         2.87 o                         
   0  24   0       1584.90       1636.30        25.49 o                         
   1  24   0       2242.82       2384.92        26.16 o                         
   2  24   0          4.66          6.28         1.46 o                         
   3  24   0       1715.47       1903.05        21.31 o                         
   4  24   0       1365.06       1295.71        15.45 o                         
   5  24   0       1007.29        944.01        11.76 o                         
   6  24   0       1028.07       1017.55        12.15 o                         
   7  24   0        489.56        429.96         6.67 o                         
   8  24   0       7825.80       7868.06        81.20 o                         
   9  24   0       1127.22       1220.49        14.18 o                         
  10  24   0        754.69        780.34         9.71 o                         
  11  24   0        435.00        436.18         6.42 o                         
  12  24   0       1653.06       1452.58        18.97 o                         
  13  24   0        391.61        502.21        10.45 o                         
   1  25   0        716.63        752.13         9.91 o                         
   2  25   0       8400.35       8301.19        81.55 o                         
   3  25   0       1758.79       1760.99        24.52 o                         
   4  25   0       1337.14       1281.50        15.79 o                         
   5  25   0         29.05         20.09         1.79 o                         
   6  25   0       1064.99       1050.21        12.22 o                         
   7  25   0        598.10        561.96         7.67 o                         
   8  25   0        155.88        222.14         4.26 o                         
   9  25   0        331.26        218.54         4.42 o                         
  10  25   0       1012.77       1289.97        15.03 o                         
  11  25   0        559.44        513.30         8.14 o                         
  12  25   0          5.47          5.90         2.25 o                         
  13  25   0        422.40        427.64         9.51 o                         
   0  26   0       1073.43       1052.55        19.43 o                         
   1  26   0       1559.97       1701.98        25.57 o                         
   2  26   0       2396.76       2425.17        30.80 o                         
   3  26   0        441.14        395.56         6.08 o                         
   4  26   0        182.28        224.20         3.96 o                         
   5  26   0        150.02        114.24         3.09 o                         
   6  26   0       1313.46       1312.47        14.88 o                         
   7  26   0         60.54         59.41         2.38 o                         
   8  26   0        161.05        149.31         3.52 o                         
   9  26   0       3733.98       3880.57        39.70 o                         
  10  26   0        356.60        378.22         6.17 o                         
  11  26   0         75.20         84.61         2.99 o                         
  12  26   0       1666.15       1542.93        20.40 o                         
   1  27   0       3180.64       3423.05        34.57 o                         
   2  27   0       3751.14       3766.78        36.05 o                         
   3  27   0       1797.61       1871.80        18.89 o                         
   4  27   0       1660.35       1752.21        18.71 o                         
   5  27   0         45.45         39.01         2.11 o                         
   6  27   0       1046.46       1099.30        12.33 o                         
   7  27   0        309.72        214.79         4.08 o                         
   8  27   0        405.52        322.18         4.99 o                         
   9  27   0       1796.96       1647.12        18.60 o                         
  10  27   0        500.02        668.25         8.77 o                         
  11  27   0          2.09          0.92         1.74 o                         
  12  27   0          7.69          4.46         2.19 o                         
   0  28   0       7451.94       7134.39        94.05 o                         
   1  28   0        228.38        264.63         4.18 o                         
   2  28   0          3.98         10.96         1.56 o                         
   3  28   0         64.50         59.31         2.27 o                         
   4  28   0       1425.92       1590.56        17.67 o                         
   5  28   0        600.38        788.82         9.15 o                         
   6  28   0        663.62        726.24         9.06 o                         
   7  28   0       2110.80       2125.05        22.93 o                         
   8  28   0          3.19          4.66         1.64 o                         
   9  28   0        123.91        149.18         3.55 o                         
  10  28   0         74.83         70.59         2.63 o                         
  11  28   0        669.75        647.76         9.76 o                         
   1  29   0        750.17        777.85         8.98 o                         
   2  29   0        715.08        677.89         8.24 o                         
   3  29   0         14.12         38.11         1.87 o                         
   4  29   0         49.79         47.63         2.12 o                         
   5  29   0       2577.63       2672.87        26.98 o                         
   6  29   0       2460.02       2450.19        26.30 o                         
   7  29   0         61.56         49.12         2.44 o                         
   8  29   0       2094.78       1816.31        20.47 o                         
   9  29   0          4.98          0.10         1.60 o                         
  10  29   0        717.75        802.00        10.52 o                         
  11  29   0         10.90          1.73         1.82 o                         
   0  30   0       1902.68       2099.66        31.15 o                         
   1  30   0         66.52         93.04         2.53 o                         
   2  30   0         57.27         75.24         2.38 o                         
   3  30   0        854.48        890.31        10.08 o                         
   4  30   0       1599.55       1594.07        17.13 o                         
   5  30   0        448.81        573.75         7.46 o                         
   6  30   0        621.60        741.06         9.08 o                         
   7  30   0        122.05        113.90         3.26 o                         
   8  30   0         72.72        137.79         3.74 o                         
   9  30   0       1558.80       1623.14        19.03 o                         
  10  30   0        235.53        289.97         5.23 o                         
   1  31   0         24.46         17.39         1.59 o                         
   2  31   0       2866.29       2931.25        28.65 o                         
   3  31   0       1831.27       1585.30        19.33 o                         
   4  31   0       1174.48       1370.37        15.30 o                         
   5  31   0        194.59        146.98         3.69 o                         
   6  31   0        511.18        488.45         7.10 o                         
   7  31   0        623.91        646.33         8.45 o                         
   8  31   0        129.32        106.33         3.10 o                         
   9  31   0          0.09          3.74         1.76 o                         
  10  31   0        282.81        199.31         4.62 o                         
   0  32   0       2464.34       2514.89        35.21 o                         
   1  32   0       1757.24       1680.21        18.23 o                         
   2  32   0       1206.44       1157.39        15.52 o                         
   3  32   0        157.28        184.65         3.90 o                         
   4  32   0        484.18        456.76         7.19 o                         
   5  32   0         11.37         23.27         2.04 o                         
   6  32   0        218.28        270.51         4.99 o                         
   7  32   0        457.42        407.10         6.20 o                         
   8  32   0         50.08         65.58         2.64 o                         
   9  32   0        161.59        227.72         5.14 o                         
   1  33   0       2121.17       2182.38        29.16 o                         
   2  33   0       3573.97       3550.66        41.96 o                         
   3  33   0         42.35         92.78         3.49 o                         
   4  33   0        477.02        434.49         6.54 o                         
   5  33   0       1562.83       1502.44        16.73 o                         
   6  33   0        121.01         82.76         2.86 o                         
   7  33   0        431.10        355.77         5.73 o                         
   8  33   0        456.01        553.58         7.74 o                         
   9  33   0         55.42         49.78         2.58 o                         
   0  34   0       2178.65       2291.29        35.95 o                         
   1  34   0        425.82        357.55         5.47 o                         
   2  34   0        657.19        677.17         8.86 o                         
   3  34   0        704.84        722.11         9.54 o                         
   4  34   0        463.15        414.67         6.18 o                         
   5  34   0        123.17        121.05         3.08 o                         
   6  34   0        537.01        658.17         8.48 o                         
   7  34   0        580.74        452.81         6.63 o                         
   8  34   0         11.87         17.42         1.93 o                         
   1  35   0        208.48        238.71         4.30 o                         
   2  35   0        910.16        931.17        11.20 o                         
   3  35   0          3.77          1.90         1.52 o                         
   4  35   0        620.90        500.02         6.79 o                         
   5  35   0        921.63        974.44        12.03 o                         
   6  35   0          2.60          0.12         1.57 o                         
   7  35   0         36.05         16.49         2.12 o                         
   0  36   0       1241.21       1353.12        20.60 o                         
   1  36   0         69.76        151.78         3.37 o                         
   2  36   0        158.83        130.68         3.13 o                         
   3  36   0         21.24         28.37         1.90 o                         
   4  36   0        340.81        299.55         5.07 o                         
   5  36   0          1.38          2.86         1.64 o                         
   6  36   0        114.65        105.43         3.84 o                         
   1  37   0        587.24        614.24         8.03 o                         
   2  37   0        558.54        613.94         7.85 o                         
   3  37   0         29.85         46.10         2.55 o                         
   4  37   0        784.26        743.27        13.20 o                         
   5  37   0        960.15       1146.52        24.08 o                         
   0  38   0       1369.01       1239.48        25.16 o                         
   1  38   0         39.03         15.59         2.24 o                         
   2  38   0         56.33         76.27         4.15 o                         
   3  38   0        287.08        294.23         9.76 o                         
   0   0   1      35294.26      36183.66       463.89 o                         
   1   0   1       5450.25       5273.20        48.33 o                         
   2   0   1      24283.10      23777.36       215.75 o                         
   3   0   1      24118.19      24033.81       218.12 o                         
   4   0   1         16.04         43.93         1.07 o                         
   5   0   1        242.15        292.84         4.15 o                         
   6   0   1       5739.63       5875.68        65.12 o                         
   7   0   1      13491.28      14399.19       158.15 o                         
   8   0   1       1613.76       1641.08        19.79 o                         
   9   0   1         26.53         38.00         1.38 o                         
  10   0   1        265.04        273.82         5.21 o                         
  11   0   1       4123.35       4061.54        55.66 o                         
  12   0   1       1085.72       1062.15        17.44 o                         
  13   0   1       1020.75       1060.81        17.33 o                         
  14   0   1        213.19        263.08         5.17 o                         
  15   0   1        748.02        662.23        13.06 o                         
 -15   1   1        111.89        131.94         4.64 o                         
 -14   1   1        625.79        720.85        11.66 o                         
 -13   1   1        880.88        847.55        13.65 o                         
 -12   1   1        139.55        126.15         3.54 o                         
 -11   1   1        796.72        788.01        12.96 o                         
 -10   1   1       1708.97       1729.76        21.84 o                         
  -9   1   1       3951.23       4360.66        52.74 o                         
  -8   1   1       3311.96       3185.32        42.32 o                         
  -7   1   1       4454.96       4634.37        55.78 o                         
  -6   1   1       5541.24       5768.38        64.77 o                         
  -5   1   1       4560.12       4033.54        46.66 o                         
  -4   1   1       3391.30       3367.02        33.59 o                         
  -3   1   1        878.33        875.79         8.68 o                         
  -2   1   1      26339.28      26893.56       244.05 o                         
  -1   1   1       2345.29       1977.28        18.48 o                         
   0   1   1          0.75          9.22         0.69 o                         
   1   1   1       2501.84       2094.35        19.55 o                         
   2   1   1      27444.64      28067.08       254.60 o                         
   3   1   1        765.40        732.10         7.22 o                         
   4   1   1       4334.23       4238.13        41.31 o                         
   5   1   1       4706.50       4102.63        44.72 o                         
   6   1   1       5588.62       5903.71        67.87 o                         
   7   1   1       4535.21       4713.54        56.73 o                         
   8   1   1       3775.24       3670.59        46.41 o                         
   9   1   1       4165.02       4574.23        55.21 o                         
  10   1   1       2167.52       2138.65        26.66 o                         
  11   1   1        673.19        650.51        11.04 o                         
  12   1   1        135.15        126.99         3.70 o                         
  13   1   1        732.15        700.58        11.47 o                         
  14   1   1        574.64        683.34        13.64 o                         
  15   1   1        212.67        236.52         7.06 o                         
 -15   2   1        511.04        542.10        12.70 o                         
 -14   2   1        323.54        353.33         6.45 o                         
 -13   2   1        638.17        646.24        11.90 o                         
 -12   2   1        685.33        732.90        10.11 o                         
 -11   2   1       3141.07       3052.10        40.14 o                         
 -10   2   1        574.06        556.81         8.64 o                         
  -9   2   1        942.97        899.40        12.08 o                         
  -8   2   1       1234.00       1265.59        18.76 o                         
  -7   2   1       7685.05       7898.26        89.49 o                         
  -6   2   1       3601.95       3472.60        38.53 o                         
  -5   2   1        821.57        725.02         8.49 o                         
  -4   2   1       5454.12       5097.22        50.48 o                         
  -3   2   1      27294.61      26874.27       243.85 o                         
  -2   2   1      15570.06      15933.66       144.81 o                         
  -1   2   1       1403.46       1212.02        11.57 o                         
   0   2   1      25448.99      25380.51       230.22 o                         
   1   2   1       1027.51        888.09         8.66 o                         
   2   2   1      16580.99      16965.97       154.14 o                         
   3   2   1      27350.26      26719.41       242.38 o                         
   4   2   1       5263.38       5013.80        47.97 o                         
   5   2   1       1132.83        991.87        11.26 o                         
   6   2   1       3599.59       3485.06        38.68 o                         
   7   2   1       7118.16       7428.41        84.26 o                         
   8   2   1       1162.55       1207.85        15.80 o                         
   9   2   1        909.91        882.52        11.91 o                         
  10   2   1        467.67        448.36         7.06 o                         
  11   2   1       2969.38       2918.07        36.88 o                         
  12   2   1        672.97        714.62        10.47 o                         
  13   2   1        538.17        567.45         9.63 o                         
  14   2   1        238.71        269.95         7.31 o                         
  15   2   1        493.17        492.17        12.43 o                         
 -15   3   1       1065.31       1201.78        25.19 o                         
 -14   3   1       2339.33       2496.74        35.15 o                         
 -13   3   1         69.09         60.27         2.13 o                         
 -12   3   1         19.16         27.63         1.67 o                         
 -11   3   1        641.89        545.34         7.98 o                         
 -10   3   1       1383.27       1363.01        18.90 o                         
  -9   3   1        704.51        715.02         9.65 o                         
  -8   3   1       8838.73       8856.82       132.64 o                         
  -7   3   1        882.99       1042.64        11.96 o                         
  -6   3   1       2737.54       2945.80        31.79 o                         
  -5   3   1       6704.51       6543.07        65.32 o                         
  -4   3   1      13322.94      13567.43       128.61 o                         
  -3   3   1      31141.95      30573.94       277.33 o                         
  -2   3   1        328.79        265.84         3.04 o                         
  -1   3   1        728.77        842.07         8.24 o                         
   0   3   1       7359.24       6457.92        59.03 o                         
   1   3   1        653.39        745.13         7.37 o                         
   2   3   1        150.55        121.23         1.76 o                         
   3   3   1      30661.83      30171.32       273.71 o                         
   4   3   1      13742.72      14112.30       133.72 o                         
   5   3   1       6522.12       6430.38        66.11 o                         
   6   3   1       2776.23       2993.15        32.33 o                         
   7   3   1        897.07       1086.21        13.35 o                         
   8   3   1       8797.32       8970.40       104.16 o                         
   9   3   1        644.85        648.98         8.94 o                         
  10   3   1       1241.78       1229.92        16.54 o                         
  11   3   1        567.18        500.31         7.72 o                         
  12   3   1         22.35         34.01         1.82 o                         
  13   3   1         54.40         43.88         1.89 o                         
  14   3   1       2614.29       2859.20        45.17 o                         
  15   3   1       1164.09       1269.35        33.75 o                         
  16   3   1         42.03         33.91         8.58 o                         
 -15   4   1         59.97         72.21         3.93 o                         
 -14   4   1        637.69        609.40        10.74 o                         
 -13   4   1        198.25        210.01         4.17 o                         
 -12   4   1        630.35        640.85         9.18 o                         
 -11   4   1       1270.23       1302.24        17.56 o                         
 -10   4   1         81.40         79.05         2.13 o                         
  -9   4   1        770.36        823.84        11.25 o                         
  -8   4   1        860.46        916.92        12.34 o                         
  -7   4   1       8737.02       8825.73        93.41 o                         
  -6   4   1       2987.35       2714.75        27.67 o                         
  -5   4   1       1928.51       1997.04        20.74 o                         
  -4   4   1       2104.41       1924.43        19.04 o                         
  -3   4   1      16963.83      17245.20       156.71 o                         
  -2   4   1      28690.39      29480.23       267.40 o                         
  -1   4   1      14430.28      14045.40       127.63 o                         
   0   4   1       7528.86       7663.67        71.64 o                         
   1   4   1      14158.98      14042.15       127.65 o                         
   2   4   1      27175.72      28128.75       255.22 o                         
   3   4   1      17086.64      17881.60       162.48 o                         
   4   4   1       1682.71       1590.07        15.47 o                         
   5   4   1       1478.90       1547.55        15.81 o                         
   6   4   1       3016.42       2789.54        28.45 o                         
   7   4   1       8546.79       8811.75        99.85 o                         
   8   4   1        829.04        916.86        11.41 o                         
   9   4   1        774.96        854.79        11.69 o                         
  10   4   1        118.77        116.45         2.65 o                         
  11   4   1       1233.70       1264.37        17.19 o                         
  12   4   1        675.35        698.44        10.90 o                         
  13   4   1        132.19        146.45         3.42 o                         
  14   4   1        724.20        681.58        10.73 o                         
  15   4   1         71.81         89.12         5.07 o                         
  16   4   1       1304.42       1136.36        56.24 o                         
 -15   5   1        805.05        821.73        16.45 o                         
 -14   5   1       1493.79       1612.26        21.20 o                         
 -13   5   1        116.86        108.72         2.96 o                         
 -12   5   1        435.54        402.94         6.63 o                         
 -11   5   1         10.35          7.21         1.14 o                         
 -10   5   1       2780.20       2653.20        32.24 o                         
  -9   5   1       1066.82       1066.52        13.03 o                         
  -8   5   1       6144.99       6688.40        77.93 o                         
  -7   5   1       1286.24       1134.51        12.43 o                         
  -6   5   1       3121.88       3114.44        31.05 o                         
  -5   5   1       3202.24       3254.70        31.78 o                         
  -4   5   1       1003.87        993.27         9.68 o                         
  -3   5   1      11527.41      11319.99       103.13 o                         
  -2   5   1        396.29        322.44         3.61 o                         
  -1   5   1       2793.50       3026.83        28.03 o                         
   0   5   1        653.35        735.36         7.33 o                         
   1   5   1       2448.96       2701.24        25.10 o                         
   2   5   1        388.73        306.54         3.47 o                         
   3   5   1      10767.32      10762.24        98.09 o                         
   4   5   1        672.60        712.58         7.18 o                         
   5   5   1       3325.85       3437.78        33.55 o                         
   6   5   1       3154.38       3232.44        31.68 o                         
   7   5   1       1197.65       1061.52        13.14 o                         
   8   5   1       5389.77       5961.50        70.60 o                         
   9   5   1        760.40        784.14         9.68 o                         
  10   5   1       2951.58       2863.01        34.76 o                         
  11   5   1         27.62         26.61         1.54 o                         
  12   5   1        431.92        378.84         6.60 o                         
  13   5   1        111.99         97.43         3.04 o                         
  14   5   1       1483.24       1553.51        19.91 o                         
  15   5   1        737.65        781.45        16.44 o                         
  16   5   1        525.54        570.74        27.69 o                         
 -15   6   1         86.61         73.41         2.99 o                         
 -14   6   1        969.32       1006.72        13.57 o                         
 -13   6   1        163.34        161.68         3.71 o                         
 -12   6   1       2692.34       2682.52        32.44 o                         
 -11   6   1        393.97        408.62         6.24 o                         
 -10   6   1        308.82        289.97         4.27 o                         
  -9   6   1        137.45        155.61         2.85 o                         
  -8   6   1        592.78        685.52         8.55 o                         
  -7   6   1       3861.91       3917.86        39.31 o                         
  -6   6   1       7797.24       7312.52        71.72 o                         
  -5   6   1       5123.92       5260.01        48.35 o                         
  -4   6   1       4921.75       4833.50        45.19 o                         
  -3   6   1       6828.95       6677.52        62.12 o                         
  -2   6   1       3822.23       3566.41        33.77 o                         
  -1   6   1       1457.91       1569.31        14.90 o                         
   0   6   1       9743.34      10500.65        95.69 o                         
   1   6   1       1822.36       1940.32        18.25 o                         
   2   6   1       3562.00       3418.38        31.66 o                         
   3   6   1       6969.74       6850.32        62.74 o                         
   4   6   1       4401.62       4368.67        40.31 o                         
   5   6   1       4890.84       5031.59        47.51 o                         
   6   6   1       7619.62       7230.72        69.72 o                         
   7   6   1       3478.62       3577.81        40.75 o                         
   8   6   1        720.16        826.30        10.50 o                         
   9   6   1        117.51        134.18         2.73 o                         
  10   6   1        167.64        165.60         3.11 o                         
  11   6   1        422.38        449.64         7.29 o                         
  12   6   1       2922.76       2896.91        36.32 o                         
  13   6   1        253.91        259.55         4.92 o                         
  14   6   1       1064.59       1093.23        16.11 o                         
  15   6   1         73.56         58.25         2.95 o                         
  16   6   1        582.78        539.58        24.72 o                         
 -15   7   1        134.24        135.60         5.21 o                         
 -14   7   1       1741.51       1816.22        26.84 o                         
 -13   7   1        521.59        582.47         8.79 o                         
 -12   7   1        229.19        267.86         5.12 o                         
 -11   7   1        119.81        119.56         2.83 o                         
 -10   7   1       1855.34       1774.02        21.94 o                         
  -9   7   1       1303.14       1218.01        14.61 o                         
  -8   7   1       3452.05       3653.61        39.83 o                         
  -7   7   1        789.86        811.85         8.90 o                         
  -6   7   1        339.86        391.14         4.78 o                         
  -5   7   1       3332.26       3376.95        31.39 o                         
  -4   7   1         10.18         28.23         0.99 o                         
  -3   7   1       6856.07       6262.17        57.43 o                         
  -2   7   1       4646.13       3993.22        36.86 o                         
  -1   7   1       3346.26       3399.82        31.47 o                         
   0   7   1       1941.81       1794.99        16.98 o                         
   1   7   1       3032.24       3000.65        27.89 o                         
   2   7   1       4201.99       3554.72        32.92 o                         
   3   7   1       7010.18       6550.87        60.08 o                         
   4   7   1         54.10         71.29         1.51 o                         
   5   7   1       3322.87       3376.47        31.41 o                         
   6   7   1        358.33        403.16         5.19 o                         
   7   7   1        809.52        825.65         9.08 o                         
   8   7   1       4206.46       4478.38        48.56 o                         
   9   7   1       1231.01       1176.22        15.54 o                         
  10   7   1       1857.91       1812.73        22.19 o                         
  11   7   1         97.33         99.89         2.41 o                         
  12   7   1        197.72        242.59         4.78 o                         
  13   7   1        461.04        540.33         8.55 o                         
  14   7   1       1572.68       1681.87        23.87 o                         
  15   7   1         94.51         92.76         3.71 o                         
  16   7   1       1521.11       1597.75        56.94 o                         
 -15   8   1        224.98        247.25         6.37 o                         
 -14   8   1        937.45        904.52        14.75 o                         
 -13   8   1          2.58          2.90         1.36 o                         
 -12   8   1       3076.80       3173.99        39.81 o                         
 -11   8   1       2064.94       2063.25        23.65 o                         
 -10   8   1        132.08        164.60         3.27 o                         
  -9   8   1        542.63        563.95         7.37 o                         
  -8   8   1       2246.02       2451.51        28.07 o                         
  -7   8   1       3510.83       3638.89        36.65 o                         
  -6   8   1       4496.39       4101.08        39.62 o                         
  -5   8   1        704.05        624.61         6.68 o                         
  -4   8   1        696.62        769.63         7.82 o                         
  -3   8   1       1363.85       1348.40        13.03 o                         
  -2   8   1      11363.57      10688.87        99.90 o                         
  -1   8   1       3724.26       3474.37        33.00 o                         
   0   8   1        795.33        635.20         6.55 o                         
   1   8   1       3677.88       3488.35        32.34 o                         
   2   8   1      10456.62      10090.00        94.36 o                         
   3   8   1       1365.94       1363.91        13.20 o                         
   4   8   1        509.26        601.03         6.32 o                         
   5   8   1        761.85        694.78         7.35 o                         
   6   8   1       5179.79       4814.07        46.80 o                         
   7   8   1       3121.95       3274.89        34.09 o                         
   8   8   1       2202.41       2426.08        29.08 o                         
   9   8   1        490.67        515.65         7.47 o                         
  10   8   1        253.51        301.05         4.90 o                         
  11   8   1       2143.88       2171.07        24.87 o                         
  12   8   1       3198.96       3251.99        40.70 o                         
  13   8   1         28.98         19.42         1.70 o                         
  14   8   1        996.94        994.17        16.59 o                         
  15   8   1        205.12        247.95         6.72 o                         
  16   8   1        217.17        202.89        15.26 o                         
 -15   9   1       1181.05       1193.00        21.04 o                         
 -14   9   1       1383.93       1492.43        22.14 o                         
 -13   9   1        232.36        256.96         5.02 o                         
 -12   9   1        234.20        224.18         4.17 o                         
 -11   9   1       1353.27       1386.53        18.26 o                         
 -10   9   1       2606.71       2598.20        30.16 o                         
  -9   9   1       7670.73       7803.42        78.93 o                         
  -8   9   1       3726.60       3544.35        38.44 o                         
  -7   9   1        815.75        826.59         9.74 o                         
  -6   9   1        160.47        180.70         2.93 o                         
  -5   9   1        199.61        176.19         2.58 o                         
  -4   9   1       1049.82       1144.55        11.54 o                         
  -3   9   1       5186.47       4895.62        45.19 o                         
  -2   9   1       7229.09       6683.19        61.32 o                         
  -1   9   1       6942.32       6518.99        59.82 o                         
   0   9   1       6430.20       5960.85        54.76 o                         
   1   9   1       6427.80       5926.68        54.46 o                         
   2   9   1       7039.64       6538.12        61.48 o                         
   3   9   1       6120.69       5938.24        54.63 o                         
   4   9   1       1473.97       1552.03        15.34 o                         
   5   9   1        186.00        173.06         2.58 o                         
   6   9   1        171.33        189.72         2.86 o                         
   7   9   1        999.06       1010.20        12.44 o                         
   8   9   1       3752.23       3669.01        39.34 o                         
   9   9   1       7695.89       7968.12        83.07 o                         
  10   9   1       2151.35       2195.35        24.27 o                         
  11   9   1       1263.38       1308.41        16.34 o                         
  12   9   1        272.55        249.80         4.23 o                         
  13   9   1        203.28        219.11         4.21 o                         
  14   9   1       1315.24       1382.46        19.65 o                         
  15   9   1       1058.58       1121.24        21.75 o                         
  16   9   1       1163.56       1211.10        46.41 o                         
 -15  10   1        664.71        620.36        14.59 o                         
 -14  10   1        605.35        530.28        12.32 o                         
 -13  10   1       1342.48       1383.36        17.53 o                         
 -12  10   1        974.51       1027.56        12.91 o                         
 -11  10   1        694.82        687.05         9.15 o                         
 -10  10   1        547.99        599.30         7.31 o                         
  -9  10   1        474.48        491.45         6.52 o                         
  -8  10   1       1042.95       1113.03        12.76 o                         
  -7  10   1       6337.26       6277.19        66.17 o                         
  -6  10   1       5347.02       5285.99        55.86 o                         
  -5  10   1       3454.03       3141.47        30.92 o                         
  -4  10   1       7058.58       7147.82        68.39 o                         
  -3  10   1        581.24        516.95         5.76 o                         
  -2  10   1       2433.40       2434.07        22.96 o                         
  -1  10   1        348.61        464.78         5.27 o                         
   0  10   1       5423.11       4592.62        42.45 o                         
   1  10   1        586.10        714.87         7.72 o                         
   2  10   1       2439.11       2403.88        22.70 o                         
   3  10   1        535.16        466.05         5.31 o                         
   4  10   1       6398.06       6482.85        63.75 o                         
   5  10   1       3033.60       2728.67        27.00 o                         
   6  10   1       4459.05       4497.96        48.84 o                         
   7  10   1       6299.13       6316.87        63.49 o                         
   8  10   1       1122.28       1209.71        14.87 o                         
   9  10   1        535.74        542.83         7.29 o                         
  10  10   1        550.25        612.09         7.64 o                         
  11  10   1        820.27        842.25        11.48 o                         
  12  10   1       1006.85       1064.53        13.73 o                         
  13  10   1       1376.71       1483.43        19.31 o                         
  14  10   1        492.14        445.79         8.30 o                         
  15  10   1        728.38        696.36        13.22 o                         
  16  10   1        814.10        764.46        34.08 o                         
 -15  11   1        154.69        145.24         5.00 o                         
 -14  11   1       2426.15       2519.93        34.09 o                         
 -13  11   1        288.52        264.38         4.85 o                         
 -12  11   1        340.93        341.74         5.59 o                         
 -11  11   1        136.80        136.18         2.82 o                         
 -10  11   1       3066.03       2999.86        31.13 o                         
  -9  11   1       2604.64       2574.28        26.38 o                         
  -8  11   1        850.80        726.48         8.82 o                         
  -7  11   1        798.59        877.55        10.98 o                         
  -6  11   1       4605.75       4535.28        48.18 o                         
  -5  11   1       1670.62       1756.68        18.11 o                         
  -4  11   1       3030.66       3127.52        32.23 o                         
  -3  11   1       4062.20       4216.71        43.04 o                         
  -2  11   1       9368.38       9332.08        91.32 o                         
  -1  11   1       5006.79       4650.12        43.06 o                         
   0  11   1          0.54          2.10         0.90 o                         
   1  11   1       4678.49       4240.85        39.35 o                         
   2  11   1       8325.07       8379.22        80.01 o                         
   3  11   1       4884.03       5030.41        51.14 o                         
   4  11   1       3525.54       3647.66        37.41 o                         
   5  11   1       1925.18       2025.65        21.14 o                         
   6  11   1       4607.28       4505.51        48.05 o                         
   7  11   1        683.34        754.70         9.28 o                         
   8  11   1       1118.11        982.82        12.05 o                         
   9  11   1       2805.38       2759.71        28.98 o                         
  10  11   1       2893.20       2842.39        28.57 o                         
  11  11   1        174.18        173.02         3.16 o                         
  12  11   1        298.10        299.28         5.18 o                         
  13  11   1        199.30        173.39         3.67 o                         
  14  11   1       2175.27       2281.97        30.28 o                         
  15  11   1         75.92         75.89         3.71 o                         
  16  11   1        765.46        760.10        33.73 o                         
 -15  12   1          7.79         13.32         3.52 o                         
 -14  12   1         87.48         61.73         3.36 o                         
 -13  12   1        423.87        412.09         6.54 o                         
 -12  12   1       2607.45       2691.51        30.89 o                         
 -11  12   1        516.10        542.80         7.11 o                         
 -10  12   1       1238.25       1288.76        15.20 o                         
  -9  12   1       1306.48       1292.83        15.18 o                         
  -8  12   1       2202.60       2028.23        20.44 o                         
  -7  12   1       1015.83        911.26        10.12 o                         
  -6  12   1       2112.50       2092.39        22.28 o                         
  -5  12   1       3174.77       3151.67        36.25 o                         
  -4  12   1       7370.53       7299.84        76.65 o                         
  -3  12   1       1464.98       1457.55        15.56 o                         
  -2  12   1        516.43        424.09         6.01 o                         
  -1  12   1       1029.74       1057.59        14.01 o                         
   0  12   1       6300.11       5504.23        73.83 o                         
   1  12   1       1128.18       1156.23        15.18 o                         
   2  12   1        379.90        299.49         5.38 o                         
   3  12   1       1329.00       1322.88        14.66 o                         
   4  12   1       6761.93       6691.59        70.48 o                         
   5  12   1       3133.91       3104.40        32.81 o                         
   6  12   1       2060.81       2063.33        22.68 o                         
   7  12   1        877.05        821.91         9.38 o                         
   8  12   1       2016.07       1867.83        21.46 o                         
   9  12   1       1274.61       1271.10        14.73 o                         
  10  12   1       1189.78       1236.43        14.75 o                         
  11  12   1        588.40        627.11         8.01 o                         
  12  12   1       2329.30       2472.08        30.34 o                         
  13  12   1        407.83        405.68         6.50 o                         
  14  12   1         87.55         56.61         3.08 o                         
  15  12   1         18.26         23.25         3.05 o                         
  16  12   1        729.61        768.67        44.57 o                         
 -15  13   1        504.18        448.50        13.06 o                         
 -14  13   1        688.11        718.66        11.44 o                         
 -13  13   1        803.51        647.92         9.42 o                         
 -12  13   1         12.80         30.76         1.75 o                         
 -11  13   1        168.18        150.77         2.98 o                         
 -10  13   1       1472.42       1400.09        15.33 o                         
  -9  13   1       2683.88       2628.64        27.29 o                         
  -8  13   1       1821.77       1786.73        19.05 o                         
  -7  13   1        236.19        246.19         3.94 o                         
  -6  13   1       2003.75       2210.24        23.13 o                         
  -5  13   1       1468.44       1456.63        15.52 o                         
  -4  13   1        827.13        860.08        10.66 o                         
  -3  13   1       3256.56       3257.65        36.83 o                         
  -2  13   1      13132.00      13133.85       128.25 o                         
  -1  13   1       1041.91        951.61        10.42 o                         
   0  13   1        197.36        192.27         3.40 o                         
   1  13   1        976.05        892.26         9.88 o                         
   2  13   1      12213.12      12271.92       123.25 o                         
   3  13   1       3900.25       3991.56        42.21 o                         
   4  13   1        516.99        555.86         7.02 o                         
   5  13   1       1460.16       1408.60        15.49 o                         
   6  13   1       2110.24       2279.21        24.55 o                         
   7  13   1        301.32        312.41         4.36 o                         
   8  13   1       2129.05       2103.83        23.84 o                         
   9  13   1       2793.60       2737.75        28.72 o                         
  10  13   1       1390.07       1341.69        14.45 o                         
  11  13   1        232.03        207.17         3.57 o                         
  12  13   1         10.56         19.78         1.79 o                         
  13  13   1        850.98        704.61        10.43 o                         
  14  13   1        776.45        802.15        12.54 o                         
  15  13   1        364.18        332.20        10.10 o                         
  16  13   1        307.30        271.09        24.80 o                         
 -15  14   1         43.04         15.11         4.06 o                         
 -14  14   1        373.79        352.35         6.42 o                         
 -13  14   1        145.78         99.84         3.08 o                         
 -12  14   1        529.25        613.11         8.19 o                         
 -11  14   1       1928.69       2008.84        21.48 o                         
 -10  14   1         35.96         49.39         1.88 o                         
  -9  14   1        470.18        482.27         6.21 o                         
  -8  14   1        500.17        558.94         6.91 o                         
  -7  14   1       2387.88       2443.71        26.55 o                         
  -6  14   1       3254.26       3209.63        35.06 o                         
  -5  14   1        193.44        164.80         3.18 o                         
  -4  14   1       2139.69       2031.84        22.51 o                         
  -3  14   1        436.14        485.73         7.33 o                         
  -2  14   1       4421.01       4366.69        54.00 o                         
  -1  14   1       1223.47       1085.81        13.04 o                         
   0  14   1      17021.27      16457.76       163.30 o                         
   1  14   1       1297.35       1161.87        14.36 o                         
   2  14   1       3984.98       3993.69        48.51 o                         
   3  14   1        480.40        525.57         6.88 o                         
   4  14   1       2036.50       1877.16        21.31 o                         
   5  14   1        314.81        310.03         4.81 o                         
   6  14   1       3513.85       3560.86        36.86 o                         
   7  14   1       2368.84       2491.60        25.83 o                         
   8  14   1        417.52        478.61         6.75 o                         
   9  14   1        501.69        508.35         6.28 o                         
  10  14   1         21.10         29.49         1.64 o                         
  11  14   1       2023.26       2071.55        22.74 o                         
  12  14   1        661.40        757.78         9.99 o                         
  13  14   1        197.00        143.51         3.57 o                         
  14  14   1        475.24        438.50         8.00 o                         
  15  14   1         24.02          4.35         4.10 o                         
 -15  15   1        381.50        333.55        12.46 o                         
 -14  15   1        592.98        493.09         9.42 o                         
 -13  15   1        171.60        227.70         4.73 o                         
 -12  15   1       1015.96       1031.80        12.04 o                         
 -11  15   1        940.73        975.16        11.73 o                         
 -10  15   1       1097.96       1074.52        12.62 o                         
  -9  15   1       3337.20       3267.59        32.76 o                         
  -8  15   1       3800.44       3885.22        37.27 o                         
  -7  15   1        325.18        275.55         4.11 o                         
  -6  15   1       1047.48        971.73        10.54 o                         
  -5  15   1        599.53        631.12         7.22 o                         
  -4  15   1        169.39        145.48         2.63 o                         
  -3  15   1       2660.32       2649.72        27.30 o                         
  -2  15   1      14236.61      14486.99       151.24 o                         
  -1  15   1       1463.70       1745.89        20.86 o                         
   0  15   1        181.46        199.29         4.26 o                         
   1  15   1       1260.81       1529.32        18.47 o                         
   2  15   1      13496.14      13538.64       140.10 o                         
   3  15   1       2847.17       2857.39        29.35 o                         
   4  15   1        354.40        327.59         4.36 o                         
   5  15   1        767.79        783.74         8.61 o                         
   6  15   1       1065.30        997.46        10.87 o                         
   7  15   1        243.08        196.37         3.22 o                         
   8  15   1       4275.85       4303.66        42.95 o                         
   9  15   1       3365.79       3314.81        33.19 o                         
  10  15   1        883.13        900.33        10.97 o                         
  11  15   1       1013.18       1038.74        12.40 o                         
  12  15   1       1009.08       1001.54        11.77 o                         
  13  15   1        109.39        152.95         3.77 o                         
  14  15   1        457.65        391.07         7.39 o                         
  15  15   1        234.69        191.17         9.75 o                         
 -15  16   1        163.68        185.81        13.10 o                         
 -14  16   1         41.85         65.98         2.96 o                         
 -13  16   1         57.24         49.21         2.32 o                         
 -12  16   1       1489.98       1518.08        17.23 o                         
 -11  16   1       1842.44       2025.77        22.45 o                         
 -10  16   1        259.10        281.89         4.39 o                         
  -9  16   1        128.76        114.29         2.65 o                         
  -8  16   1       1085.45       1012.62        11.00 o                         
  -7  16   1        880.21        777.92        10.61 o                         
  -6  16   1       2696.15       2430.88        27.60 o                         
  -5  16   1       1936.10       1941.07        19.95 o                         
  -4  16   1        435.92        367.91         5.03 o                         
  -3  16   1       3304.34       3772.49        37.02 o                         
  -2  16   1       2667.26       2817.44        27.99 o                         
  -1  16   1       2243.49       2243.80        22.17 o                         
   0  16   1      28551.49      30112.57       273.82 o                         
   1  16   1       1860.52       1852.02        18.55 o                         
   2  16   1       2530.36       2664.83        26.54 o                         
   3  16   1       3092.41       3468.49        34.15 o                         
   4  16   1        455.16        380.14         5.42 o                         
   5  16   1       1564.64       1593.80        18.00 o                         
   6  16   1       2204.51       2043.73        21.03 o                         
   7  16   1        710.69        628.70         7.73 o                         
   8  16   1       1070.00       1024.31        12.70 o                         
   9  16   1         90.78         82.98         2.22 o                         
  10  16   1        266.47        304.62         4.89 o                         
  11  16   1       1914.28       2135.29        23.60 o                         
  12  16   1       1976.20       1975.63        21.97 o                         
  13  16   1         98.66         90.52         2.92 o                         
  14  16   1         79.65        107.73         3.94 o                         
  15  16   1        197.83        190.02         9.45 o                         
 -15  17   1         68.00         75.25         6.42 o                         
 -14  17   1        916.28        812.48        12.40 o                         
 -13  17   1        819.21        952.69        11.94 o                         
 -12  17   1        193.93        188.70         3.80 o                         
 -11  17   1        633.83        671.55         8.96 o                         
 -10  17   1       1781.54       1821.36        20.13 o                         
  -9  17   1       1768.24       1645.94        17.45 o                         
  -8  17   1        527.75        528.00         6.66 o                         
  -7  17   1        526.72        502.70         6.68 o                         
  -6  17   1        990.66       1137.61        12.63 o                         
  -5  17   1       1115.99       1148.80        12.39 o                         
  -4  17   1       4637.53       4746.74        44.44 o                         
  -3  17   1       1683.88       1699.50        17.22 o                         
  -2  17   1       7427.74       7154.06        67.80 o                         
  -1  17   1         36.45         16.87         1.27 o                         
   0  17   1       9691.27      10048.22        94.52 o                         
   1  17   1         34.33         11.35         1.22 o                         
   2  17   1       7631.54       7469.44        74.94 o                         
   3  17   1       2153.64       2140.85        21.85 o                         
   4  17   1       5075.19       5159.23        48.17 o                         
   5  17   1       1246.03       1279.35        13.93 o                         
   6  17   1       1079.77       1264.15        13.94 o                         
   7  17   1        694.10        674.24         8.14 o                         
   8  17   1        486.87        538.25         7.29 o                         
   9  17   1       1927.01       1790.50        19.42 o                         
  10  17   1       1437.60       1466.00        16.19 o                         
  11  17   1        546.29        604.03         8.53 o                         
  12  17   1        153.67        142.30         3.48 o                         
  13  17   1        658.14        797.30        11.02 o                         
  14  17   1        893.45        820.45        13.67 o                         
  15  17   1         24.65         32.66         4.58 o                         
 -15  18   1        158.07        154.06         7.78 o                         
 -14  18   1         15.93         29.10         2.63 o                         
 -13  18   1       1168.53       1228.75        13.93 o                         
 -12  18   1        116.02        153.72         3.54 o                         
 -11  18   1        278.20        286.10         4.66 o                         
 -10  18   1       1527.36       1525.67        17.72 o                         
  -9  18   1        560.90        556.85         7.19 o                         
  -8  18   1        527.21        584.54         6.95 o                         
  -7  18   1       1800.14       1762.43        18.98 o                         
  -6  18   1        642.75        611.74         7.26 o                         
  -5  18   1       1151.80       1299.86        13.30 o                         
  -4  18   1       1600.92       1596.01        16.76 o                         
  -3  18   1        918.35        956.55        10.39 o                         
  -2  18   1       1467.41       1492.62        14.99 o                         
  -1  18   1       7390.09       7162.73        66.30 o                         
   0  18   1       7584.89       7631.65        70.54 o                         
   1  18   1       7270.47       6921.35        64.10 o                         
   2  18   1       1501.83       1515.26        15.21 o                         
   3  18   1       1046.41       1076.72        11.51 o                         
   4  18   1       1675.79       1674.75        17.12 o                         
   5  18   1        942.51       1076.21        12.34 o                         
   6  18   1        720.53        692.02         8.26 o                         
   7  18   1       1706.48       1720.63        18.04 o                         
   8  18   1        411.96        460.46         6.14 o                         
   9  18   1        633.40        633.64         7.67 o                         
  10  18   1       1539.99       1594.98        18.32 o                         
  11  18   1        196.51        232.14         4.69 o                         
  12  18   1        124.77        140.35         3.51 o                         
  13  18   1       1128.07       1208.06        15.01 o                         
  14  18   1         37.36         56.75         3.74 o                         
  15  18   1        146.16        154.92        18.06 o                         
 -14  19   1        565.88        540.92         9.83 o                         
 -13  19   1       1427.43       1440.14        17.56 o                         
 -12  19   1        424.31        387.71         6.11 o                         
 -11  19   1        245.77        204.20         4.32 o                         
 -10  19   1       1619.83       1606.75        16.49 o                         
  -9  19   1        701.33        686.67         8.54 o                         
  -8  19   1       1817.01       1802.02        18.53 o                         
  -7  19   1        511.72        564.81         7.30 o                         
  -6  19   1        426.60        486.89         6.29 o                         
  -5  19   1       1427.79       1624.94        16.73 o                         
  -4  19   1       1731.68       1746.73        17.79 o                         
  -3  19   1       1230.94       1187.17        12.29 o                         
  -2  19   1       3171.65       3036.30        29.74 o                         
  -1  19   1        499.67        508.43         6.11 o                         
   0  19   1        897.52        937.31        10.01 o                         
   1  19   1        650.40        635.32         7.26 o                         
   2  19   1       3016.46       2866.06        27.51 o                         
   3  19   1       1097.16       1068.79        11.24 o                         
   4  19   1       1762.35       1811.34        18.33 o                         
   5  19   1       1409.08       1624.18        16.77 o                         
   6  19   1        421.88        485.94         6.21 o                         
   7  19   1        471.26        529.14         6.52 o                         
   8  19   1       1504.49       1524.31        18.33 o                         
   9  19   1        512.76        484.18         6.61 o                         
  10  19   1       1336.74       1362.75        14.68 o                         
  11  19   1        173.29        136.81         3.83 o                         
  12  19   1        352.89        327.59         5.85 o                         
  13  19   1       1360.31       1374.82        15.88 o                         
  14  19   1        620.63        561.21        11.45 o                         
 -14  20   1        203.61        153.01         6.51 o                         
 -13  20   1         44.15         25.28         2.27 o                         
 -12  20   1       1417.32       1456.83        17.87 o                         
 -11  20   1        102.98         60.98         2.41 o                         
 -10  20   1       1583.58       1509.63        16.81 o                         
  -9  20   1         52.43         46.89         2.02 o                         
  -8  20   1        272.73        311.33         4.94 o                         
  -7  20   1       1349.58       1302.72        14.68 o                         
  -6  20   1       2476.79       2239.76        22.76 o                         
  -5  20   1        823.79        893.73         9.73 o                         
  -4  20   1       1369.16       1472.59        15.32 o                         
  -3  20   1       3026.28       2926.78        28.11 o                         
  -2  20   1        655.37        641.84         7.37 o                         
  -1  20   1       3485.41       3404.91        32.43 o                         
   0  20   1       4295.26       4264.41        40.19 o                         
   1  20   1       3755.10       3638.22        34.53 o                         
   2  20   1        641.05        637.01         7.34 o                         
   3  20   1       2816.81       2715.01        26.21 o                         
   4  20   1       1075.88       1188.41        12.43 o                         
   5  20   1        576.29        627.56         7.36 o                         
   6  20   1       2193.28       2048.47        24.15 o                         
   7  20   1       1128.23       1132.45        12.70 o                         
   8  20   1        269.77        320.97         5.22 o                         
   9  20   1         58.61         45.73         2.00 o                         
  10  20   1       1375.93       1317.14        14.99 o                         
  11  20   1         30.95         10.65         1.45 o                         
  12  20   1       1135.76       1264.70        15.98 o                         
  13  20   1         12.26          5.64         2.04 o                         
  14  20   1        277.98        221.72         8.33 o                         
 -14  21   1        689.83        662.45        15.97 o                         
 -13  21   1        105.92         79.38         2.92 o                         
 -12  21   1        402.47        346.23         5.84 o                         
 -11  21   1         50.06         54.32         2.27 o                         
 -10  21   1       1134.69       1092.36        12.78 o                         
  -9  21   1        343.73        357.52         5.93 o                         
  -8  21   1       1044.43       1063.90        12.48 o                         
  -7  21   1        284.12        322.23         4.96 o                         
  -6  21   1        392.47        392.36         5.70 o                         
  -5  21   1        551.36        574.45         7.23 o                         
  -4  21   1       3085.55       3316.68        31.73 o                         
  -3  21   1        668.12        585.19         6.91 o                         
  -2  21   1       2832.49       2772.78        26.75 o                         
  -1  21   1       1470.47       1542.70        16.00 o                         
   0  21   1        135.60         87.72         2.19 o                         
   1  21   1       1439.68       1475.33        15.01 o                         
   2  21   1       2963.84       2957.12        28.46 o                         
   3  21   1        560.05        492.06         6.08 o                         
   4  21   1       3188.62       3471.97        34.88 o                         
   5  21   1        597.46        639.83         7.72 o                         
   6  21   1        375.86        390.56         5.96 o                         
   7  21   1        305.35        336.33         5.03 o                         
   8  21   1       1128.00       1134.18        13.83 o                         
   9  21   1        289.20        287.43         4.89 o                         
  10  21   1       1262.41       1217.98        13.51 o                         
  11  21   1         85.38         85.45         2.57 o                         
  12  21   1        348.07        310.90         5.49 o                         
  13  21   1         99.51         63.82         3.07 o                         
  14  21   1        646.27        585.99        14.16 o                         
 -14  22   1        133.43        107.17         7.20 o                         
 -13  22   1        378.18        280.94         7.03 o                         
 -12  22   1       1153.17       1254.30        15.10 o                         
 -11  22   1        579.87        653.60         8.87 o                         
 -10  22   1        186.54        153.41         3.51 o                         
  -9  22   1         64.97         49.37         2.34 o                         
  -8  22   1        400.80        462.04         6.32 o                         
  -7  22   1       1009.79       1032.37        13.06 o                         
  -6  22   1       3989.40       3909.35        39.14 o                         
  -5  22   1       2836.71       2813.29        32.23 o                         
  -4  22   1        734.91        735.72         8.59 o                         
  -3  22   1        215.44        220.67         3.65 o                         
  -2  22   1        689.77        666.86         7.93 o                         
  -1  22   1       2268.03       2209.86        21.73 o                         
   0  22   1        996.34       1029.68        11.01 o                         
   1  22   1       2201.10       2129.91        21.01 o                         
   2  22   1        565.39        544.87         6.60 o                         
   3  22   1        219.17        230.14         3.68 o                         
   4  22   1        687.27        677.61         8.07 o                         
   5  22   1       2679.92       2714.71        28.28 o                         
   6  22   1       4796.26       4606.65        51.33 o                         
   7  22   1        826.40        890.45        10.68 o                         
   8  22   1        446.43        503.03         6.79 o                         
   9  22   1         85.99         59.27         2.25 o                         
  10  22   1        324.17        285.06         5.22 o                         
  11  22   1        720.39        818.72        10.48 o                         
  12  22   1       1082.73       1251.74        16.00 o                         
  13  22   1        305.05        244.06         5.88 o                         
  14  22   1        130.84         83.44         5.11 o                         
 -13  23   1        335.19        242.28         6.45 o                         
 -12  23   1        505.79        426.13         7.26 o                         
 -11  23   1        158.02        190.35         3.97 o                         
 -10  23   1       1263.52       1111.28        12.80 o                         
  -9  23   1       2492.29       2607.99        26.91 o                         
  -8  23   1        570.94        526.71         7.20 o                         
  -7  23   1       1096.43       1114.60        13.23 o                         
  -6  23   1        663.59        580.72         8.03 o                         
  -5  23   1       2050.51       2068.95        24.61 o                         
  -4  23   1        467.82        531.97         7.03 o                         
  -3  23   1        362.23        318.95         5.18 o                         
  -2  23   1       2671.13       2653.83        26.24 o                         
  -1  23   1        469.73        462.55         5.88 o                         
   0  23   1        186.07        187.01         3.29 o                         
   1  23   1        621.00        615.30         7.58 o                         
   2  23   1       2554.41       2563.69        25.02 o                         
   3  23   1        467.04        427.09         6.10 o                         
   4  23   1        768.54        844.99        10.60 o                         
   5  23   1       1983.04       1953.20        20.45 o                         
   6  23   1        583.86        500.63         7.49 o                         
   7  23   1        979.97       1014.96        12.53 o                         
   8  23   1        900.30        818.99        10.94 o                         
   9  23   1       2601.17       2653.70        27.89 o                         
  10  23   1       1055.75        903.65        10.69 o                         
  11  23   1        129.54        155.63         3.62 o                         
  12  23   1        455.98        403.76         7.04 o                         
  13  23   1        287.36        199.26         6.10 o                         
 -13  24   1        236.25        133.89         4.65 o                         
 -12  24   1       1620.59       1590.46        19.29 o                         
 -11  24   1       1724.06       1658.94        18.34 o                         
 -10  24   1        894.33        913.47        11.46 o                         
  -9  24   1        129.68         87.86         2.91 o                         
  -8  24   1       1047.30       1132.02        12.98 o                         
  -7  24   1       3327.77       3446.57        33.31 o                         
  -6  24   1        492.06        566.76         7.32 o                         
  -5  24   1         22.93         22.17         1.77 o                         
  -4  24   1       1757.78       1751.04        19.93 o                         
  -3  24   1       1303.11       1304.49        14.61 o                         
  -2  24   1       1704.19       1702.33        21.12 o                         
  -1  24   1        279.82        301.24         5.62 o                         
   0  24   1       1135.64       1054.70        13.79 o                         
   1  24   1        317.04        343.54         5.92 o                         
   2  24   1       1886.17       1872.06        23.76 o                         
   3  24   1       1091.38       1079.00        12.45 o                         
   4  24   1       1653.55       1666.41        20.10 o                         
   5  24   1         90.09         89.67         2.63 o                         
   6  24   1        702.21        779.96        10.05 o                         
   7  24   1       3221.64       3322.82        34.42 o                         
   8  24   1        881.75        941.27        11.50 o                         
   9  24   1        145.48         99.14         2.85 o                         
  10  24   1        862.18        872.06        10.66 o                         
  11  24   1       1593.58       1534.63        17.01 o                         
  12  24   1       1261.99       1312.52        16.85 o                         
  13  24   1        209.82        133.71         5.46 o                         
 -13  25   1        271.10        276.15         7.83 o                         
 -12  25   1        105.89        141.31         4.17 o                         
 -11  25   1        557.10        590.54         8.68 o                         
 -10  25   1       1178.85       1193.36        14.07 o                         
  -9  25   1       2033.35       2091.90        22.32 o                         
  -8  25   1       1705.71       1912.62        19.99 o                         
  -7  25   1        744.63        839.39        10.30 o                         
  -6  25   1        260.24        237.30         4.48 o                         
  -5  25   1        464.98        492.57         7.29 o                         
  -4  25   1       2830.09       2915.16        31.83 o                         
  -3  25   1         39.59         45.05         2.37 o                         
  -2  25   1       1101.48       1200.70        15.07 o                         
  -1  25   1        395.16        414.20         5.79 o                         
   0  25   1         43.43         27.53         1.74 o                         
   1  25   1        481.71        501.88         6.61 o                         
   2  25   1       1324.17       1382.81        17.03 o                         
   3  25   1        111.31        115.64         3.46 o                         
   4  25   1       3254.48       3325.98        36.76 o                         
   5  25   1        470.54        489.86         6.80 o                         
   6  25   1        192.82        176.64         3.66 o                         
   7  25   1        922.10        986.07        11.95 o                         
   8  25   1       1510.56       1680.56        18.18 o                         
   9  25   1       2056.80       2116.48        21.49 o                         
  10  25   1       1123.81       1132.76        12.92 o                         
  11  25   1        524.52        545.03         8.05 o                         
  12  25   1        109.96        148.28         4.57 o                         
  13  25   1        237.96        215.27         8.99 o                         
 -12  26   1        684.75        660.80        10.53 o                         
 -11  26   1        416.62        488.29         7.76 o                         
 -10  26   1        660.29        630.04         8.98 o                         
  -9  26   1       1276.67       1228.54        14.43 o                         
  -8  26   1        384.64        344.19         5.35 o                         
  -7  26   1         85.35        107.69         2.92 o                         
  -6  26   1       1608.90       1588.42        17.71 o                         
  -5  26   1       2795.24       2862.52        29.89 o                         
  -4  26   1        257.09        235.62         4.24 o                         
  -3  26   1        995.74       1019.08        13.02 o                         
  -2  26   1        695.66        723.12         9.53 o                         
  -1  26   1       2740.03       2856.83        32.17 o                         
   0  26   1       5092.09       5118.74        57.01 o                         
   1  26   1       2612.98       2758.06        33.18 o                         
   2  26   1        897.66        904.95        11.02 o                         
   3  26   1        802.59        810.67         9.92 o                         
   4  26   1        408.56        374.49         5.77 o                         
   5  26   1       2513.73       2542.78        26.79 o                         
   6  26   1       1705.01       1670.66        18.04 o                         
   7  26   1        159.96        190.60         4.54 o                         
   8  26   1        411.72        361.76         5.75 o                         
   9  26   1       1219.74       1183.77        13.96 o                         
  10  26   1        558.56        533.28         7.69 o                         
  11  26   1        419.64        511.76         7.95 o                         
  12  26   1        655.51        686.83        10.24 o                         
 -12  27   1        400.27        407.46         7.85 o                         
 -11  27   1         96.41        100.46         3.29 o                         
 -10  27   1       1070.76       1069.75        12.68 o                         
  -9  27   1        363.48        336.45         5.74 o                         
  -8  27   1        453.66        467.39         6.65 o                         
  -7  27   1       1829.25       1756.58        18.44 o                         
  -6  27   1         31.56         32.41         1.96 o                         
  -5  27   1         62.10         62.29         2.32 o                         
  -4  27   1       2131.75       2059.46        22.16 o                         
  -3  27   1       1048.48       1218.85        14.12 o                         
  -2  27   1        675.14        830.61        10.20 o                         
  -1  27   1       1122.72       1002.84        11.30 o                         
   0  27   1       1211.24       1155.04        12.72 o                         
   1  27   1       1233.78       1100.49        12.18 o                         
   2  27   1        669.02        796.78        10.01 o                         
   3  27   1       1236.49       1410.72        16.35 o                         
   4  27   1       1935.27       1863.44        20.25 o                         
   5  27   1         23.00         23.98         1.84 o                         
   6  27   1         57.26         56.73         2.24 o                         
   7  27   1       1733.19       1605.25        17.79 o                         
   8  27   1        377.73        405.19         6.37 o                         
   9  27   1        402.03        371.06         5.91 o                         
  10  27   1        980.67        979.53        12.07 o                         
  11  27   1        146.85        134.56         3.83 o                         
  12  27   1        377.94        384.40         7.44 o                         
 -11  28   1        477.20        514.20         8.22 o                         
 -10  28   1        305.00        246.69         5.01 o                         
  -9  28   1        465.52        496.59         7.32 o                         
  -8  28   1         75.01         54.82         2.49 o                         
  -7  28   1        672.32        591.95         8.08 o                         
  -6  28   1       1824.44       1880.48        20.74 o                         
  -5  28   1        624.61        717.36         8.76 o                         
  -4  28   1        362.38        394.52         5.78 o                         
  -3  28   1        217.66        232.42         4.04 o                         
  -2  28   1         61.26         63.50         2.23 o                         
  -1  28   1       5492.15       5725.82        53.87 o                         
   0  28   1         11.48         19.37         1.63 o                         
   1  28   1       5636.33       5829.12        54.80 o                         
   2  28   1         24.71         32.12         1.83 o                         
   3  28   1        305.58        323.72         5.02 o                         
   4  28   1        387.72        407.02         5.76 o                         
   5  28   1        520.89        607.44         7.56 o                         
   6  28   1       2159.68       2207.15        22.73 o                         
   7  28   1        736.82        645.20         8.66 o                         
   8  28   1         55.99         34.57         2.10 o                         
   9  28   1        549.37        558.55         7.72 o                         
  10  28   1        355.24        288.13         5.19 o                         
  11  28   1        559.34        577.44         8.58 o                         
 -11  29   1        127.10        133.19         3.92 o                         
 -10  29   1        424.91        390.29         6.89 o                         
  -9  29   1        905.99        774.17         9.86 o                         
  -8  29   1        866.28       1021.77        12.44 o                         
  -7  29   1        437.48        445.72         6.47 o                         
  -6  29   1         33.12         67.71         2.51 o                         
  -5  29   1       1162.53       1265.53        14.22 o                         
  -4  29   1        139.38        141.68         3.25 o                         
  -3  29   1         41.69         63.03         2.24 o                         
  -2  29   1       3258.57       3580.20        34.50 o                         
  -1  29   1        603.51        614.71         7.54 o                         
   0  29   1       1544.10       1520.46        15.84 o                         
   1  29   1        783.03        806.71         9.31 o                         
   2  29   1       3364.75       3594.04        36.35 o                         
   3  29   1        121.93        157.97         3.25 o                         
   4  29   1        131.77        115.89         2.89 o                         
   5  29   1       1375.61       1441.48        15.96 o                         
   6  29   1         63.40         99.15         2.80 o                         
   7  29   1        458.92        465.18         9.17 o                         
   8  29   1       1031.57       1219.42        15.54 o                         
   9  29   1        985.23        825.21         9.93 o                         
  10  29   1        447.44        437.40         7.07 o                         
  11  29   1         78.82         92.81         3.61 o                         
 -10  30   1        404.99        306.32         5.55 o                         
  -9  30   1        289.03        267.29         5.15 o                         
  -8  30   1        120.11        102.82         3.23 o                         
  -7  30   1        503.83        498.62         7.58 o                         
  -6  30   1       1265.37       1189.53        14.28 o                         
  -5  30   1        191.43        163.85         3.66 o                         
  -4  30   1       2046.08       1951.14        20.34 o                         
  -3  30   1       1731.33       1658.31        18.02 o                         
  -2  30   1       4253.84       4484.90        42.74 o                         
  -1  30   1        262.12        272.82         4.38 o                         
   0  30   1        691.85        880.65        10.25 o                         
   1  30   1        366.10        371.34         5.34 o                         
   2  30   1       4427.11       4517.84        44.08 o                         
   3  30   1       2025.85       1931.80        20.89 o                         
   4  30   1       2114.33       2019.88        20.47 o                         
   5  30   1        298.46        246.88         5.20 o                         
   6  30   1       1045.31        975.18        11.85 o                         
   7  30   1        434.85        444.57         7.01 o                         
   8  30   1         63.59         54.09         2.49 o                         
   9  30   1        259.34        239.04         4.79 o                         
  10  30   1        430.19        321.95         5.97 o                         
 -10  31   1        113.21         92.22         3.36 o                         
  -9  31   1        360.09        309.32         5.70 o                         
  -8  31   1       1128.40       1205.89        14.32 o                         
  -7  31   1        407.08        465.71         6.75 o                         
  -6  31   1        194.48        219.43         4.67 o                         
  -5  31   1        807.64        925.30        11.97 o                         
  -4  31   1       1363.94       1584.75        18.60 o                         
  -3  31   1        516.90        567.17         7.28 o                         
  -2  31   1       1206.03       1262.10        14.10 o                         
  -1  31   1       1830.22       1922.66        20.53 o                         
   0  31   1        968.13        760.32         9.16 o                         
   1  31   1       2073.44       2130.07        21.42 o                         
   2  31   1       1185.39       1216.20        13.77 o                         
   3  31   1        631.97        687.86         8.68 o                         
   4  31   1       1292.03       1501.71        17.70 o                         
   5  31   1        899.89       1060.12        13.04 o                         
   6  31   1        236.93        281.40         5.02 o                         
   7  31   1        486.42        512.05         7.54 o                         
   8  31   1       1064.58       1156.18        14.67 o                         
   9  31   1        393.09        333.92         5.60 o                         
  10  31   1        107.47        115.04         3.71 o                         
  -9  32   1        416.16        380.40         6.30 o                         
  -8  32   1         49.56         43.45         2.30 o                         
  -7  32   1        265.79        294.31         5.34 o                         
  -6  32   1        737.77        678.63         9.58 o                         
  -5  32   1        591.09        510.65         7.51 o                         
  -4  32   1        341.56        362.88         6.21 o                         
  -3  32   1         81.12        103.56         2.99 o                         
  -2  32   1        211.84        216.80         4.87 o                         
  -1  32   1         61.54        104.30         3.53 o                         
   0  32   1       2501.05       2727.20        34.05 o                         
   1  32   1         24.44         46.44         2.61 o                         
   2  32   1        181.87        201.18         4.95 o                         
   3  32   1        129.72        163.65         3.71 o                         
   4  32   1        337.98        371.93         7.14 o                         
   5  32   1        578.11        501.31         8.03 o                         
   6  32   1        808.71        739.77         9.95 o                         
   7  32   1        242.31        281.84         5.16 o                         
   8  32   1         19.30         16.19         1.90 o                         
   9  32   1        402.70        370.73         6.05 o                         
  -8  33   1        448.89        476.00         6.93 o                         
  -7  33   1        414.69        472.19         6.67 o                         
  -6  33   1         51.95         40.72         2.34 o                         
  -5  33   1        565.47        602.45         8.88 o                         
  -4  33   1        853.85       1056.40        13.30 o                         
  -3  33   1       1125.87       1140.33        14.95 o                         
  -2  33   1        288.89        252.67         5.87 o                         
  -1  33   1       1013.59        953.73        13.66 o                         
   0  33   1         92.81        144.55         4.19 o                         
   1  33   1       1054.00        997.62        16.58 o                         
   2  33   1        314.04        285.50         6.07 o                         
   3  33   1       1237.02       1230.92        14.63 o                         
   4  33   1        852.73       1046.01        12.53 o                         
   5  33   1        540.34        589.66         8.42 o                         
   6  33   1         71.11         67.75         2.60 o                         
   7  33   1        438.87        490.78         7.24 o                         
   8  33   1        484.30        505.84         7.89 o                         
  -8  34   1         76.49         55.14         2.81 o                         
  -7  34   1        302.28        321.36         5.76 o                         
  -6  34   1        589.00        538.44         7.67 o                         
  -5  34   1        360.78        313.99         5.15 o                         
  -4  34   1        347.73        365.32         5.59 o                         
  -3  34   1        350.62        389.27         5.93 o                         
  -2  34   1        584.58        636.90         9.04 o                         
  -1  34   1        398.02        412.35         6.02 o                         
   0  34   1       1681.08       1845.32        20.46 o                         
   1  34   1        397.05        411.55         6.32 o                         
   2  34   1        648.27        729.45         9.27 o                         
   3  34   1        475.30        507.27         6.96 o                         
   4  34   1        350.54        367.28         5.72 o                         
   5  34   1        319.84        276.73         4.90 o                         
   6  34   1        568.71        539.53         7.38 o                         
   7  34   1        300.42        323.49         5.71 o                         
   8  34   1        105.04         68.73         3.00 o                         
  -7  35   1        384.16        439.06         7.96 o                         
  -6  35   1        456.28        406.61         6.64 o                         
  -5  35   1        616.03        570.14         7.67 o                         
  -4  35   1        980.54       1117.83        12.50 o                         
  -3  35   1        516.94        521.04         7.28 o                         
  -2  35   1        647.99        604.69         7.90 o                         
  -1  35   1        679.79        726.69         8.85 o                         
   0  35   1          3.24          4.08         1.45 o                         
   1  35   1        836.57        866.21        10.36 o                         
   2  35   1        680.79        609.84         8.08 o                         
   3  35   1        481.01        466.41         6.45 o                         
   4  35   1        878.31        988.04        12.05 o                         
   5  35   1        652.06        612.80         8.11 o                         
   6  35   1        452.61        396.39         6.66 o                         
   7  35   1        372.33        405.57         7.51 o                         
  -6  36   1        582.07        582.86        10.22 o                         
  -5  36   1        246.40        251.26         5.95 o                         
  -4  36   1        373.91        424.47         6.30 o                         
  -3  36   1        414.03        424.78         6.22 o                         
  -2  36   1        381.43        351.60         5.71 o                         
  -1  36   1         83.16         86.44         2.67 o                         
   0  36   1        605.99        582.15         7.69 o                         
   1  36   1         66.84         78.40         2.83 o                         
   2  36   1        338.19        295.49         4.95 o                         
   3  36   1        526.71        533.34         7.13 o                         
   4  36   1        374.28        417.48         6.53 o                         
   5  36   1        235.31        241.36         6.73 o                         
   6  36   1        702.24        744.06        13.08 o                         
  -4  37   1        432.44        544.43        10.44 o                         
  -3  37   1        565.28        565.51         9.21 o                         
  -2  37   1        160.22        166.87         4.23 o                         
  -1  37   1        229.14        216.65         4.43 o                         
   0  37   1         83.92         67.97         2.51 o                         
   1  37   1        248.28        228.04         4.97 o                         
   2  37   1        218.11        213.15         4.70 o                         
   3  37   1        613.29        586.53         9.09 o                         
   4  37   1        549.80        650.27        13.00 o                         
  -2  38   1        115.35         84.58         6.21 o                         
  -1  38   1        126.03        113.85         8.07 o                         
   0  38   1         67.87         52.08         3.97 o                         
   1  38   1        157.57        151.75         7.55 o                         
   2  38   1        121.84         88.96         6.12 o                         
   0   0   2      44414.39      46346.20       594.60 o                         
   1   0   2      33363.50      36911.51       334.98 o                         
   2   0   2       7634.24       8251.93        75.82 o                         
   3   0   2        103.42        151.36         2.45 o                         
   4   0   2       2226.41       2488.96        23.68 o                         
   5   0   2         40.64         57.86         1.44 o                         
   6   0   2      11871.90      12075.17       131.66 o                         
   7   0   2      14722.50      14667.15       151.46 o                         
   8   0   2        110.67        154.14         4.07 o                         
   9   0   2        774.33        853.80        11.95 o                         
  10   0   2         23.71         43.65         2.70 o                         
  11   0   2       7184.87       7174.88       104.96 o                         
  12   0   2       1005.70       1064.43        17.19 o                         
  13   0   2        288.11        244.41         5.88 o                         
  14   0   2        325.60        315.44         7.32 o                         
  15   0   2        318.76        338.12         7.31 o                         
  16   0   2       1481.15       1726.30        98.71 o                         
 -16   1   2         77.30         41.27        10.97 o                         
 -15   1   2        772.72        867.83        15.35 o                         
 -14   1   2        390.31        303.87         6.72 o                         
 -13   1   2        520.87        556.71        10.25 o                         
 -12   1   2        105.83        113.22         4.04 o                         
 -11   1   2        280.97        337.86         7.49 o                         
 -10   1   2       1059.66       1092.55        16.88 o                         
  -9   1   2       4747.97       4738.52        64.95 o                         
  -8   1   2       1055.22       1216.47        16.96 o                         
  -7   1   2        526.49        391.40         4.85 o                         
  -6   1   2       4551.39       4816.81        55.10 o                         
  -5   1   2       1911.08       2213.95        21.49 o                         
  -4   1   2       1600.64       1511.20        14.83 o                         
  -3   1   2      18023.45      18366.84       167.40 o                         
  -2   1   2      36233.16      37148.93       337.32 o                         
  -1   1   2      12534.04      13179.75       126.36 o                         
   0   1   2      26731.94      26701.71       242.69 o                         
   1   1   2      13334.80      13896.23       126.89 o                         
   2   1   2      37301.74      37832.16       343.50 o                         
   3   1   2      19734.27      19761.80       179.99 o                         
   4   1   2       1467.46       1382.27        13.66 o                         
   5   1   2       1772.56       2080.09        20.62 o                         
   6   1   2       4585.27       4877.48        50.59 o                         
   7   1   2        426.73        299.55         4.12 o                         
   8   1   2       1023.66       1175.61        16.45 o                         
   9   1   2       4744.65       4814.60        65.98 o                         
  10   1   2       1127.87       1162.00        17.11 o                         
  11   1   2        295.63        342.31         9.65 o                         
  12   1   2         96.89        109.65         3.80 o                         
  13   1   2        693.53        742.68        12.75 o                         
  14   1   2        439.09        344.81         7.74 o                         
  15   1   2        694.67        750.87        14.56 o                         
 -16   2   2         33.58         53.92        11.42 o                         
 -15   2   2        378.12        388.13         7.93 o                         
 -14   2   2        103.27        100.01         3.70 o                         
 -13   2   2        788.25        790.35        13.50 o                         
 -12   2   2         58.50         49.58         2.69 o                         
 -11   2   2       3461.96       3442.64        44.40 o                         
 -10   2   2        420.07        461.85         8.39 o                         
  -9   2   2        448.16        530.62         9.56 o                         
  -8   2   2        410.97        372.13         7.02 o                         
  -7   2   2       9806.49       9792.92       110.92 o                         
  -6   2   2       3368.32       3278.69        34.69 o                         
  -5   2   2       5808.98       5652.04        54.47 o                         
  -4   2   2       1948.24       1850.19        17.90 o                         
  -3   2   2      13228.19      13094.65       119.62 o                         
  -2   2   2       9953.31      10007.39        91.70 o                         
  -1   2   2      17030.18      16448.68       149.94 o                         
   0   2   2      11531.58      11800.62       110.55 o                         
   1   2   2      17890.22      17265.86       157.33 o                         
   2   2   2       9881.75       9746.98        89.36 o                         
   3   2   2      13153.50      13193.44       120.54 o                         
   4   2   2       1975.16       1852.01        17.91 o                         
   5   2   2       5322.26       5244.79        51.49 o                         
   6   2   2       3577.79       3450.74        36.13 o                         
   7   2   2       9524.51       9525.20        97.74 o                         
   8   2   2        417.25        380.61         7.12 o                         
   9   2   2        461.59        547.24         9.56 o                         
  10   2   2        359.72        414.33         7.76 o                         
  11   2   2       3486.08       3571.59        48.11 o                         
  12   2   2        113.44         97.94         3.47 o                         
  13   2   2        582.42        611.30        10.99 o                         
  14   2   2         93.65         85.72         3.61 o                         
  15   2   2        360.30        385.48         8.36 o                         
  16   2   2         48.86         41.49        10.81 o                         
 -16   3   2        304.61        254.33        15.33 o                         
 -15   3   2       2430.64       2445.75        34.13 o                         
 -14   3   2        106.11        156.29         4.57 o                         
 -13   3   2        353.09        289.93         6.53 o                         
 -12   3   2         31.17         21.92         1.82 o                         
 -11   3   2        237.15        245.00         5.08 o                         
 -10   3   2        355.61        289.94         6.05 o                         
  -9   3   2       2771.22       2699.41        37.56 o                         
  -8   3   2       2424.75       2297.08        28.15 o                         
  -7   3   2       4093.57       3824.33        45.06 o                         
  -6   3   2       1032.09       1117.13        12.20 o                         
  -5   3   2       4776.63       4669.36        45.98 o                         
  -4   3   2         23.06         32.14         1.34 o                         
  -3   3   2      13786.90      14158.61       129.21 o                         
  -2   3   2       6542.77       6720.99        61.99 o                         
  -1   3   2        961.78       1003.74        10.25 o                         
   0   3   2       9950.10       8893.57        81.62 o                         
   1   3   2       1261.53       1302.33        12.94 o                         
   2   3   2       6748.60       6795.72        62.67 o                         
   3   3   2      12969.63      13155.19       120.20 o                         
   4   3   2         33.16         52.55         1.46 o                         
   5   3   2       4965.80       4761.59        46.87 o                         
   6   3   2       1063.86       1142.72        12.85 o                         
   7   3   2       4272.32       4012.19        41.53 o                         
   8   3   2       2369.39       2288.25        26.91 o                         
   9   3   2       2411.33       2386.25        40.38 o                         
  10   3   2        283.30        224.61         5.22 o                         
  11   3   2        256.46        262.98         5.35 o                         
  12   3   2         24.51         14.97         1.57 o                         
  13   3   2        357.08        305.39         6.51 o                         
  14   3   2         60.47        103.85         3.88 o                         
  15   3   2       2574.34       2587.05        37.84 o                         
  16   3   2        243.86        213.53        24.56 o                         
 -16   4   2         90.13        155.41        11.57 o                         
 -15   4   2          7.55          9.86         2.11 o                         
 -14   4   2         43.92         19.75         2.22 o                         
 -13   4   2       1257.30       1311.90        20.60 o                         
 -12   4   2        200.37        186.18         4.37 o                         
 -11   4   2       1671.45       1638.76        23.46 o                         
 -10   4   2        546.39        594.46         9.90 o                         
  -9   4   2        151.83        166.24         3.69 o                         
  -8   4   2        633.08        616.71         8.58 o                         
  -7   4   2       3247.79       3136.13        36.15 o                         
  -6   4   2        337.75        326.19         4.39 o                         
  -5   4   2       2669.22       2527.07        26.14 o                         
  -4   4   2        577.21        691.69         7.68 o                         
  -3   4   2       4089.52       4330.57        40.35 o                         
  -2   4   2      24010.57      24986.89       227.20 o                         
  -1   4   2       7490.29       7606.20        69.95 o                         
   0   4   2       2486.48       2555.45        24.30 o                         
   1   4   2       6459.17       6754.00        62.27 o                         
   2   4   2      23736.19      25154.41       228.69 o                         
   3   4   2       4122.24       4338.68        40.41 o                         
   4   4   2        653.20        741.64         8.17 o                         
   5   4   2       3425.99       3286.26        33.61 o                         
   6   4   2        295.87        270.73         3.77 o                         
   7   4   2       3467.42       3394.64        39.91 o                         
   8   4   2        702.20        703.81         9.13 o                         
   9   4   2        167.89        176.53         4.02 o                         
  10   4   2        455.84        514.86         9.01 o                         
  11   4   2       1408.63       1371.21        18.54 o                         
  12   4   2        195.06        184.64         4.24 o                         
  13   4   2       1373.78       1438.91        22.33 o                         
  14   4   2         56.59         31.50         2.65 o                         
  15   4   2         14.53         21.11         2.60 o                         
  16   4   2        123.06        163.68        13.90 o                         
 -16   5   2         35.63         30.47         6.86 o                         
 -15   5   2       1335.74       1583.69        25.34 o                         
 -14   5   2        205.43        248.33         5.95 o                         
 -13   5   2        462.47        403.00         6.97 o                         
 -12   5   2         57.36         71.10         2.70 o                         
 -11   5   2        246.49        237.22         5.29 o                         
 -10   5   2       1600.41       1722.46        22.92 o                         
  -9   5   2       3907.06       3939.49        46.42 o                         
  -8   5   2        905.71        903.90        11.77 o                         
  -7   5   2       2635.71       2558.97        28.56 o                         
  -6   5   2        212.71        214.28         3.26 o                         
  -5   5   2       3403.34       3364.36        33.77 o                         
  -4   5   2        681.42        639.37         7.21 o                         
  -3   5   2       1010.40       1092.36        11.05 o                         
  -2   5   2        586.60        536.47         6.01 o                         
  -1   5   2       3440.61       3282.52        30.87 o                         
   0   5   2        127.09        174.31         2.71 o                         
   1   5   2       3226.42       3083.92        29.55 o                         
   2   5   2        439.64        410.19         4.87 o                         
   3   5   2        463.26        527.51         5.94 o                         
   4   5   2        849.30        795.03         8.86 o                         
   5   5   2       3007.52       3002.15        30.27 o                         
   6   5   2        207.24        209.91         3.22 o                         
   7   5   2       2463.90       2412.66        27.30 o                         
   8   5   2        770.50        786.67         9.92 o                         
   9   5   2       3452.17       3521.80        44.35 o                         
  10   5   2       1771.77       1886.93        25.01 o                         
  11   5   2        370.38        358.42         6.52 o                         
  12   5   2         46.32         62.99         2.66 o                         
  13   5   2        334.96        282.68         5.61 o                         
  14   5   2        206.24        247.48         5.76 o                         
  15   5   2       1275.95       1454.45        23.97 o                         
  16   5   2         26.29         25.76         8.16 o                         
 -16   6   2        101.91        151.66        12.03 o                         
 -15   6   2        215.67        193.23         6.51 o                         
 -14   6   2        365.25        293.52         5.91 o                         
 -13   6   2        965.76        854.88        12.98 o                         
 -12   6   2        298.88        288.29         5.81 o                         
 -11   6   2       2287.95       2267.74        30.21 o                         
 -10   6   2         39.16         34.40         1.69 o                         
  -9   6   2       1936.36       2048.80        25.16 o                         
  -8   6   2       2127.20       2190.58        26.62 o                         
  -7   6   2       2783.32       2782.41        31.65 o                         
  -6   6   2       1522.15       1538.70        17.47 o                         
  -5   6   2       8868.28       9053.68        91.27 o                         
  -4   6   2        893.87        942.74        10.82 o                         
  -3   6   2       1768.58       1752.98        17.75 o                         
  -2   6   2       4894.63       4851.30        45.84 o                         
  -1   6   2        346.46        348.77         4.42 o                         
   0   6   2       5269.85       4892.90        45.44 o                         
   1   6   2        698.01        673.90         7.39 o                         
   2   6   2       4665.78       4637.87        43.17 o                         
   3   6   2       1776.69       1754.61        17.91 o                         
   4   6   2        947.33        978.11        11.18 o                         
   5   6   2       8847.77       8952.16        87.87 o                         
   6   6   2       1630.69       1624.37        19.19 o                         
   7   6   2       2521.38       2546.84        27.47 o                         
   8   6   2       2147.23       2181.36        26.02 o                         
   9   6   2       1936.98       2108.54        25.52 o                         
  10   6   2         64.40         54.69         2.10 o                         
  11   6   2       2041.77       2066.24        27.93 o                         
  12   6   2        357.88        347.07         6.44 o                         
  13   6   2        693.80        629.90         9.93 o                         
  14   6   2        410.15        343.81         6.96 o                         
  15   6   2        249.47        228.65         6.31 o                         
  16   6   2        127.31        148.15        21.88 o                         
 -16   7   2        826.33        835.05        55.91 o                         
 -15   7   2       1290.24       1413.77        20.02 o                         
 -14   7   2       2070.13       1963.83        26.77 o                         
 -13   7   2        530.36        502.43         8.69 o                         
 -12   7   2       1185.07       1243.16        18.66 o                         
 -11   7   2       1882.21       1948.51        25.83 o                         
 -10   7   2        230.58        206.08         3.88 o                         
  -9   7   2       6001.29       6102.60        71.96 o                         
  -8   7   2        255.18        302.45         4.70 o                         
  -7   7   2       4529.05       4527.97        45.22 o                         
  -6   7   2         36.79         42.54         1.71 o                         
  -5   7   2       2442.04       2224.10        23.49 o                         
  -4   7   2       1212.86       1160.67        12.83 o                         
  -3   7   2       8180.16       7721.58        79.59 o                         
  -2   7   2       3614.46       3448.90        32.42 o                         
  -1   7   2       2153.08       2008.60        19.38 o                         
   0   7   2       1799.77       1724.63        16.81 o                         
   1   7   2       2339.84       2175.96        20.88 o                         
   2   7   2       3818.43       3622.97        33.98 o                         
   3   7   2       8309.23       7789.47        80.22 o                         
   4   7   2       1392.21       1314.95        13.99 o                         
   5   7   2       2429.65       2211.64        23.24 o                         
   6   7   2         25.48         23.79         1.23 o                         
   7   7   2       4382.99       4414.56        45.34 o                         
   8   7   2        366.41        425.32         5.80 o                         
   9   7   2       5815.77       6060.67        69.83 o                         
  10   7   2        231.09        209.17         3.99 o                         
  11   7   2       1675.37       1772.92        23.86 o                         
  12   7   2       1200.68       1298.06        17.88 o                         
  13   7   2        520.18        512.76         8.58 o                         
  14   7   2       2021.46       1974.34        27.01 o                         
  15   7   2       1342.13       1475.47        24.42 o                         
  16   7   2        830.33        818.00        35.23 o                         
 -15   8   2        648.69        700.87        16.35 o                         
 -14   8   2        360.22        491.70         9.03 o                         
 -13   8   2       1865.77       1828.11        25.19 o                         
 -12   8   2        557.59        556.41         8.60 o                         
 -11   8   2       3596.74       3714.49        42.12 o                         
 -10   8   2        235.76        254.04         4.42 o                         
  -9   8   2       1630.37       1603.43        18.66 o                         
  -8   8   2         33.61         45.41         1.48 o                         
  -7   8   2       5590.88       5438.50        53.07 o                         
  -6   8   2       1869.59       1933.16        21.74 o                         
  -5   8   2       1174.92       1225.83        14.84 o                         
  -4   8   2        133.07        144.67         2.60 o                         
  -3   8   2       2713.19       2730.88        29.30 o                         
  -2   8   2       2770.98       2807.44        29.84 o                         
  -1   8   2        887.12        882.98         9.21 o                         
   0   8   2       1354.31       1176.44        11.86 o                         
   1   8   2       1262.61       1217.92        12.21 o                         
   2   8   2       2724.91       2690.22        28.57 o                         
   3   8   2       2709.34       2730.96        28.45 o                         
   4   8   2        175.31        188.76         2.96 o                         
   5   8   2       1638.61       1678.46        18.01 o                         
   6   8   2       2125.08       2263.76        26.22 o                         
   7   8   2       5944.95       5769.61        60.48 o                         
   8   8   2         34.85         43.94         1.42 o                         
   9   8   2       1658.25       1636.29        18.33 o                         
  10   8   2        180.49        203.07         3.89 o                         
  11   8   2       3768.17       3865.88        42.47 o                         
  12   8   2        508.72        507.06         7.88 o                         
  13   8   2       1944.33       1894.10        26.09 o                         
  14   8   2        341.68        475.30         8.92 o                         
  15   8   2        603.88        644.78        12.57 o                         
  16   8   2         87.26         69.09        14.04 o                         
 -15   9   2        491.92        508.63         9.61 o                         
 -14   9   2        298.06        240.04         5.73 o                         
 -13   9   2        160.88        204.90         5.19 o                         
 -12   9   2        136.48        138.69         3.65 o                         
 -11   9   2        598.07        572.93         8.41 o                         
 -10   9   2        224.91        249.68         4.58 o                         
  -9   9   2       6111.11       6158.75        69.95 o                         
  -8   9   2        780.70        757.13         9.33 o                         
  -7   9   2        823.72        762.59         8.35 o                         
  -6   9   2       1235.22       1276.83        14.18 o                         
  -5   9   2        345.09        350.41         4.69 o                         
  -4   9   2       4428.35       4143.76        43.79 o                         
  -3   9   2       1616.87       1540.76        15.94 o                         
  -2   9   2        437.76        430.98         7.65 o                         
  -1   9   2       4173.36       3847.37        42.98 o                         
   0   9   2         11.62          1.09         1.09 o                         
   1   9   2       4272.54       3918.53        43.71 o                         
   2   9   2        466.84        477.59         6.51 o                         
   3   9   2       1176.26       1126.49        12.01 o                         
   4   9   2       4536.62       4335.81        44.49 o                         
   5   9   2        198.92        213.04         3.57 o                         
   6   9   2       1331.02       1372.24        14.73 o                         
   7   9   2        625.62        570.02         6.59 o                         
   8   9   2        694.86        684.65         8.42 o                         
   9   9   2       6006.86       6068.05        65.39 o                         
  10   9   2        197.61        206.95         4.17 o                         
  11   9   2        779.19        731.16         9.91 o                         
  12   9   2        107.88        100.95         3.16 o                         
  13   9   2        183.44        217.63         5.46 o                         
  14   9   2        292.10        246.72         6.11 o                         
  15   9   2        463.31        472.71        18.97 o                         
  16   9   2         19.46         33.00         9.08 o                         
 -15  10   2         58.34         73.32         3.77 o                         
 -14  10   2         36.03         39.93         2.76 o                         
 -13  10   2       1049.14       1091.06        15.81 o                         
 -12  10   2        363.39        393.82         5.98 o                         
 -11  10   2       2686.69       2822.95        31.66 o                         
 -10  10   2        164.84        156.52         3.45 o                         
  -9  10   2       3000.13       2917.90        33.04 o                         
  -8  10   2        170.72        177.98         3.31 o                         
  -7  10   2       1092.65        991.85        10.81 o                         
  -6  10   2         77.39        108.05         2.35 o                         
  -5  10   2       6176.11       5977.63        58.77 o                         
  -4  10   2        399.08        388.26         5.48 o                         
  -3  10   2        667.00        614.28         7.62 o                         
  -2  10   2       1441.49       1409.52        15.85 o                         
  -1  10   2        175.34        145.03         2.96 o                         
   0  10   2          4.26         12.53         1.58 o                         
   1  10   2        480.78        403.79         5.81 o                         
   2  10   2       1347.37       1304.93        13.97 o                         
   3  10   2        661.43        608.81         7.58 o                         
   4  10   2        480.03        457.01         5.90 o                         
   5  10   2       6091.73       5935.90        60.62 o                         
   6  10   2        149.10        186.48         3.29 o                         
   7  10   2        992.41        880.96        10.65 o                         
   8  10   2        176.39        183.66         3.27 o                         
   9  10   2       3025.68       2927.53        31.62 o                         
  10  10   2        207.25        198.51         3.47 o                         
  11  10   2       3084.27       3162.26        35.23 o                         
  12  10   2        332.51        347.37         5.70 o                         
  13  10   2       1200.34       1220.28        17.42 o                         
  14  10   2         21.47         27.06         2.68 o                         
  15  10   2         44.21         54.34         4.42 o                         
  16  10   2         13.15         21.70         8.20 o                         
 -15  11   2       1573.13       1486.92        24.46 o                         
 -14  11   2        231.73        236.67         6.44 o                         
 -13  11   2        500.46        451.98         8.12 o                         
 -12  11   2        538.10        479.39         7.26 o                         
 -11  11   2       1374.00       1463.64        17.45 o                         
 -10  11   2       1690.42       1751.12        19.48 o                         
  -9  11   2       5073.92       5065.82        54.81 o                         
  -8  11   2       2343.59       2243.50        25.49 o                         
  -7  11   2       2571.02       2660.24        27.29 o                         
  -6  11   2        527.78        543.89         7.05 o                         
  -5  11   2       1655.31       1701.99        18.46 o                         
  -4  11   2       3627.26       3578.84        37.80 o                         
  -3  11   2       8594.40       8252.14        92.70 o                         
  -2  11   2       1558.15       1830.71        20.61 o                         
  -1  11   2       1372.92       1418.69        14.75 o                         
   0  11   2        461.93        568.32         6.89 o                         
   1  11   2       1774.77       1770.05        18.56 o                         
   2  11   2       1806.54       2104.67        23.48 o                         
   3  11   2       8030.72       7707.37        84.76 o                         
   4  11   2       3966.49       3901.07        40.30 o                         
   5  11   2       1669.36       1663.80        18.90 o                         
   6  11   2        602.14        617.76         7.96 o                         
   7  11   2       2812.87       2952.37        31.94 o                         
   8  11   2       2433.97       2345.91        25.62 o                         
   9  11   2       5565.51       5577.52        55.82 o                         
  10  11   2       1651.65       1726.95        19.33 o                         
  11  11   2       1594.17       1662.17        20.05 o                         
  12  11   2        489.27        442.58         7.12 o                         
  13  11   2        308.18        271.90         5.71 o                         
  14  11   2        171.03        175.39         5.36 o                         
  15  11   2       1592.74       1482.76        30.62 o                         
  16  11   2         29.46         12.51         8.00 o                         
 -15  12   2        147.89        127.33         6.34 o                         
 -14  12   2         37.96         31.96         2.39 o                         
 -13  12   2        637.10        711.64         9.62 o                         
 -12  12   2        948.47        926.95        12.50 o                         
 -11  12   2       3075.40       3148.34        33.66 o                         
 -10  12   2        194.37        216.92         3.87 o                         
  -9  12   2        911.30        867.40        10.93 o                         
  -8  12   2        164.86        166.28         2.79 o                         
  -7  12   2       6326.62       6086.50        58.96 o                         
  -6  12   2       2113.85       2189.88        22.58 o                         
  -5  12   2       4461.86       4506.65        44.34 o                         
  -4  12   2        310.83        319.75         4.43 o                         
  -3  12   2       2958.32       3274.30        37.58 o                         
  -2  12   2       3301.66       3434.60        40.54 o                         
  -1  12   2       5747.17       5443.60        66.63 o                         
   0  12   2        577.26        498.59         7.19 o                         
   1  12   2       5726.40       5410.05        66.25 o                         
   2  12   2       3124.17       3256.33        37.67 o                         
   3  12   2       3006.39       3287.23        34.29 o                         
   4  12   2        408.73        416.09         5.41 o                         
   5  12   2       4670.57       4828.88        48.81 o                         
   6  12   2       1925.80       1939.95        20.58 o                         
   7  12   2       6521.49       6276.20        61.31 o                         
   8  12   2        185.30        183.35         3.09 o                         
   9  12   2        958.98        917.19        10.76 o                         
  10  12   2        134.25        145.09         3.10 o                         
  11  12   2       2966.94       3065.06        34.17 o                         
  12  12   2       1123.97       1116.27        14.80 o                         
  13  12   2        599.48        686.27        10.13 o                         
  14  12   2         55.01         46.06         2.92 o                         
  15  12   2        178.07        157.83         6.62 o                         
 -15  13   2        542.13        522.11        16.44 o                         
 -14  13   2       1342.63       1443.56        19.70 o                         
 -13  13   2       2034.97       1966.47        23.56 o                         
 -12  13   2        770.14        784.32        11.32 o                         
 -11  13   2         37.79         30.84         1.87 o                         
 -10  13   2       2370.94       2242.50        23.58 o                         
  -9  13   2       3021.86       2910.62        30.83 o                         
  -8  13   2        268.48        227.55         3.40 o                         
  -7  13   2       1891.34       1911.95        21.31 o                         
  -6  13   2       1302.02       1386.69        15.36 o                         
  -5  13   2       2772.17       2779.79        28.52 o                         
  -4  13   2       1683.53       1696.07        17.84 o                         
  -3  13   2       6831.92       6690.01        67.46 o                         
  -2  13   2       1138.72       1143.58        13.31 o                         
  -1  13   2        552.66        576.34         7.42 o                         
   0  13   2       3696.46       3448.23        39.57 o                         
   1  13   2        550.11        560.81         7.24 o                         
   2  13   2        948.52        953.03        11.06 o                         
   3  13   2       6181.72       5976.25        58.84 o                         
   4  13   2       1797.39       1835.45        19.18 o                         
   5  13   2       2780.77       2782.37        28.61 o                         
   6  13   2       1348.51       1442.13        15.64 o                         
   7  13   2       1994.89       2011.67        21.80 o                         
   8  13   2        278.65        243.37         3.81 o                         
   9  13   2       3045.31       2910.58        30.09 o                         
  10  13   2       2137.82       2048.99        21.82 o                         
  11  13   2          7.86          7.02         1.51 o                         
  12  13   2        780.61        788.83        11.46 o                         
  13  13   2       1931.43       1936.39        24.12 o                         
  14  13   2       1261.34       1339.28        19.46 o                         
  15  13   2        601.20        544.56        13.50 o                         
 -15  14   2        146.27        132.79         8.47 o                         
 -14  14   2        257.38        201.47         5.14 o                         
 -13  14   2        823.78        869.53        12.16 o                         
 -12  14   2        464.08        507.84         7.87 o                         
 -11  14   2        247.72        238.41         4.35 o                         
 -10  14   2         16.44         31.43         1.72 o                         
  -9  14   2        273.62        302.29         4.86 o                         
  -8  14   2        320.00        302.72         4.40 o                         
  -7  14   2       2211.45       2225.00        22.26 o                         
  -6  14   2       1654.87       1726.40        18.61 o                         
  -5  14   2       4991.87       4973.00        49.74 o                         
  -4  14   2       1272.60       1395.36        15.23 o                         
  -3  14   2       3006.80       3242.54        32.37 o                         
  -2  14   2        996.54       1062.40        11.52 o                         
  -1  14   2       4099.91       3850.86        37.79 o                         
   0  14   2       1820.48       1709.55        17.74 o                         
   1  14   2       4492.42       4272.33        42.88 o                         
   2  14   2       1079.79       1168.31        12.82 o                         
   3  14   2       3004.27       3264.20        32.59 o                         
   4  14   2       1473.57       1585.93        16.25 o                         
   5  14   2       4988.15       5068.49        48.22 o                         
   6  14   2       1426.40       1449.03        15.30 o                         
   7  14   2       2366.05       2377.86        23.71 o                         
   8  14   2        271.45        256.49         3.90 o                         
   9  14   2        287.55        307.51         4.76 o                         
  10  14   2          5.77          8.83         1.38 o                         
  11  14   2        217.29        175.36         3.94 o                         
  12  14   2        591.52        636.21        10.00 o                         
  13  14   2        874.61        924.06        12.93 o                         
  14  14   2        292.99        211.11         5.66 o                         
  15  14   2        166.74        145.15         8.51 o                         
 -15  15   2        183.15        192.92        10.14 o                         
 -14  15   2        535.83        619.83        12.06 o                         
 -13  15   2       2216.47       2106.41        26.45 o                         
 -12  15   2         84.07         73.08         2.54 o                         
 -11  15   2         44.52         57.71         2.10 o                         
 -10  15   2        579.84        647.92         8.15 o                         
  -9  15   2       3750.55       3576.35        37.54 o                         
  -8  15   2       1046.75       1018.10        10.85 o                         
  -7  15   2        570.37        577.85         7.23 o                         
  -6  15   2        584.97        623.06         7.82 o                         
  -5  15   2       7263.92       7445.77        72.39 o                         
  -4  15   2        713.39        720.10         8.62 o                         
  -3  15   2         46.92         72.22         1.99 o                         
  -2  15   2        471.09        542.69         6.51 o                         
  -1  15   2       1570.52       1558.38        16.37 o                         
   0  15   2        132.91         62.25         1.81 o                         
   1  15   2       1867.80       1853.04        18.69 o                         
   2  15   2        430.97        505.89         6.33 o                         
   3  15   2         13.59         11.12         1.25 o                         
   4  15   2        703.01        710.27         8.33 o                         
   5  15   2       7757.45       7885.20        74.77 o                         
   6  15   2        702.44        737.50         9.25 o                         
   7  15   2        388.36        394.15         5.64 o                         
   8  15   2       1119.10       1066.64        11.34 o                         
   9  15   2       3371.98       3285.96        33.13 o                         
  10  15   2        569.54        641.04         8.43 o                         
  11  15   2         98.08        116.46         2.82 o                         
  12  15   2        123.92        102.60         3.37 o                         
  13  15   2       2024.09       1948.44        25.63 o                         
  14  15   2        597.51        667.63        11.75 o                         
  15  15   2        109.23        134.12         7.57 o                         
 -15  16   2         52.57         63.80         6.53 o                         
 -14  16   2          3.40          7.20         2.23 o                         
 -13  16   2        345.70        316.74         5.90 o                         
 -12  16   2         21.15         35.69         2.17 o                         
 -11  16   2       3534.68       3552.52        39.00 o                         
 -10  16   2        169.12        163.27         3.43 o                         
  -9  16   2       1135.57       1232.58        14.06 o                         
  -8  16   2        463.78        469.56         6.28 o                         
  -7  16   2       6649.15       6753.32        64.92 o                         
  -6  16   2       1651.29       1681.59        17.48 o                         
  -5  16   2       2719.81       2669.65        28.94 o                         
  -4  16   2        310.30        357.14         4.83 o                         
  -3  16   2        444.37        451.27         5.69 o                         
  -2  16   2       1709.81       1829.59        18.09 o                         
  -1  16   2       2305.23       2219.41        21.97 o                         
   0  16   2       2766.80       2740.00        26.32 o                         
   1  16   2       2579.81       2399.08        23.23 o                         
   2  16   2       1714.07       1873.09        18.94 o                         
   3  16   2        424.33        434.43         5.58 o                         
   4  16   2        280.76        305.70         4.28 o                         
   5  16   2       2813.09       2734.22        27.59 o                         
   6  16   2       1741.36       1791.74        18.22 o                         
   7  16   2       6313.49       6331.39        60.54 o                         
   8  16   2        369.36        384.83         5.47 o                         
   9  16   2       1206.02       1305.83        13.85 o                         
  10  16   2        116.57        104.46         2.73 o                         
  11  16   2       3735.31       3692.98        40.21 o                         
  12  16   2         52.54         58.63         2.48 o                         
  13  16   2        273.28        253.25         5.66 o                         
  14  16   2          9.07          6.53         2.49 o                         
  15  16   2         59.93         53.72        10.40 o                         
 -14  17   2         75.26         98.48         4.62 o                         
 -13  17   2        800.41        830.20        12.12 o                         
 -12  17   2        459.67        446.95         6.82 o                         
 -11  17   2         50.61         38.10         2.11 o                         
 -10  17   2       1489.05       1481.93        17.49 o                         
  -9  17   2       2267.91       2332.50        24.77 o                         
  -8  17   2       3212.74       3265.77        33.53 o                         
  -7  17   2       1814.88       1854.77        19.18 o                         
  -6  17   2        727.46        695.16         8.95 o                         
  -5  17   2       4797.77       4815.80        50.71 o                         
  -4  17   2        445.22        338.51         4.70 o                         
  -3  17   2      10990.42      10305.06        97.20 o                         
  -2  17   2       1406.85       1528.50        15.42 o                         
  -1  17   2        537.54        617.72         7.12 o                         
   0  17   2        447.74        332.32         4.49 o                         
   1  17   2        762.29        832.12         9.30 o                         
   2  17   2       1551.10       1680.94        16.82 o                         
   3  17   2      11327.97      10639.42        97.91 o                         
   4  17   2        381.20        299.40         4.35 o                         
   5  17   2       4869.91       4824.02        45.40 o                         
   6  17   2        781.59        776.10         8.98 o                         
   7  17   2       1633.67       1693.70        17.89 o                         
   8  17   2       3245.66       3241.67        31.24 o                         
   9  17   2       2020.61       2059.60        21.95 o                         
  10  17   2       1610.97       1588.07        18.63 o                         
  11  17   2         87.18         63.95         2.38 o                         
  12  17   2        446.86        443.12         6.87 o                         
  13  17   2        817.55        841.43        13.11 o                         
  14  17   2         68.33         85.79         5.09 o                         
 -14  18   2         70.12         35.01         3.36 o                         
 -13  18   2         70.34         69.03         3.14 o                         
 -12  18   2         38.64         60.33         2.45 o                         
 -11  18   2        496.64        620.83         8.45 o                         
 -10  18   2       1498.79       1468.33        16.44 o                         
  -9  18   2        664.70        616.07         8.07 o                         
  -8  18   2        616.38        634.18         8.01 o                         
  -7  18   2       1343.65       1350.16        15.42 o                         
  -6  18   2        811.31        860.19         9.95 o                         
  -5  18   2       5116.28       4994.57        48.08 o                         
  -4  18   2        151.40        159.65         2.97 o                         
  -3  18   2       1752.87       2014.47        19.89 o                         
  -2  18   2       2264.42       2258.47        22.09 o                         
  -1  18   2       4493.76       4690.02        46.22 o                         
   0  18   2       3156.16       3259.49        31.14 o                         
   1  18   2       4690.09       4804.99        46.22 o                         
   2  18   2       2150.39       2162.09        21.21 o                         
   3  18   2       1831.11       2150.42        21.70 o                         
   4  18   2        212.64        213.72         3.76 o                         
   5  18   2       5623.26       5529.01        53.11 o                         
   6  18   2        683.93        742.46         8.49 o                         
   7  18   2       1437.21       1407.03        15.35 o                         
   8  18   2        739.06        740.16         9.24 o                         
   9  18   2        631.87        570.71         7.67 o                         
  10  18   2       1482.48       1463.86        16.93 o                         
  11  18   2        415.03        513.20         8.00 o                         
  12  18   2         14.47         33.38         2.23 o                         
  13  18   2         96.68         61.92         2.75 o                         
  14  18   2        102.17         54.34         3.98 o                         
 -14  19   2         97.31         66.97         4.38 o                         
 -13  19   2        804.37        903.71        12.64 o                         
 -12  19   2        202.12        223.06         4.26 o                         
 -11  19   2        172.76        192.11         4.24 o                         
 -10  19   2         68.95         80.44         2.63 o                         
  -9  19   2        152.76        196.16         3.93 o                         
  -8  19   2         17.24         25.27         1.74 o                         
  -7  19   2        468.15        471.70         6.15 o                         
  -6  19   2        619.37        665.41         8.96 o                         
  -5  19   2       1552.24       1378.52        14.25 o                         
  -4  19   2       1511.36       1545.21        16.00 o                         
  -3  19   2       5190.25       5205.44        50.05 o                         
  -2  19   2       1802.06       1924.90        19.58 o                         
  -1  19   2       1303.56       1344.61        13.86 o                         
   0  19   2        465.43        485.92         6.02 o                         
   1  19   2       1667.01       1686.43        16.96 o                         
   2  19   2       1816.91       1916.13        19.06 o                         
   3  19   2       4525.43       4593.84        43.38 o                         
   4  19   2       1598.00       1678.46        17.92 o                         
   5  19   2       1503.94       1336.82        13.94 o                         
   6  19   2        489.26        535.91         7.09 o                         
   7  19   2        597.38        602.81         7.58 o                         
   8  19   2         35.25         42.80         2.10 o                         
   9  19   2        241.76        321.24         4.75 o                         
  10  19   2         34.29         47.20         2.16 o                         
  11  19   2        193.35        205.17         4.10 o                         
  12  19   2        202.36        242.93         4.66 o                         
  13  19   2        625.00        726.90        10.41 o                         
  14  19   2         85.21         58.42         4.51 o                         
 -14  20   2        159.93        166.22         6.73 o                         
 -13  20   2       1355.75       1373.63        18.66 o                         
 -12  20   2        151.20        104.02         3.15 o                         
 -11  20   2        995.32        972.92        11.80 o                         
 -10  20   2        345.38        312.03         4.97 o                         
  -9  20   2         27.61         24.41         1.87 o                         
  -8  20   2       1071.67       1075.27        13.58 o                         
  -7  20   2       1382.89       1320.55        15.72 o                         
  -6  20   2        119.17        105.30         2.80 o                         
  -5  20   2       2965.24       2974.61        30.54 o                         
  -4  20   2         61.75         61.95         1.99 o                         
  -3  20   2        231.16        244.22         3.90 o                         
  -2  20   2        979.64       1010.14        10.89 o                         
  -1  20   2       4202.59       4236.76        40.11 o                         
   0  20   2        176.18        206.11         3.43 o                         
   1  20   2       4092.26       4041.40        39.27 o                         
   2  20   2        804.83        819.31         9.71 o                         
   3  20   2        262.66        278.94         4.18 o                         
   4  20   2         72.68         71.91         2.16 o                         
   5  20   2       2521.15       2534.88        27.33 o                         
   6  20   2        175.63        162.83         3.25 o                         
   7  20   2       1238.31       1144.44        14.14 o                         
   8  20   2       1178.95       1156.95        14.98 o                         
   9  20   2         41.54         37.32         1.99 o                         
  10  20   2        271.83        258.41         4.44 o                         
  11  20   2        747.66        771.44        10.28 o                         
  12  20   2        181.20        128.90         3.82 o                         
  13  20   2       1367.86       1371.67        20.14 o                         
  14  20   2        186.83        175.36         7.40 o                         
 -13  21   2        546.92        617.70         9.91 o                         
 -12  21   2        902.13        912.83        12.07 o                         
 -11  21   2        526.85        570.64         8.11 o                         
 -10  21   2       1264.32       1444.73        16.16 o                         
  -9  21   2        569.24        563.52         7.52 o                         
  -8  21   2        107.18        103.28         2.87 o                         
  -7  21   2       2084.28       2176.01        24.48 o                         
  -6  21   2        502.30        540.68         8.57 o                         
  -5  21   2       3145.81       3001.48        30.58 o                         
  -4  21   2       1029.42        963.43        11.70 o                         
  -3  21   2       4556.44       4529.93        42.89 o                         
  -2  21   2        258.00        270.03         4.18 o                         
  -1  21   2        557.17        596.42         7.15 o                         
   0  21   2         31.67         35.37         1.66 o                         
   1  21   2        747.41        806.48         9.11 o                         
   2  21   2        199.37        210.01         3.62 o                         
   3  21   2       4606.65       4563.98        43.23 o                         
   4  21   2        943.95        893.50        10.93 o                         
   5  21   2       3244.51       3253.53        33.87 o                         
   6  21   2        443.57        475.05         6.70 o                         
   7  21   2       1955.07       2002.11        22.12 o                         
   8  21   2        122.43        110.44         2.87 o                         
   9  21   2        453.99        486.78         7.54 o                         
  10  21   2       1307.73       1509.73        17.03 o                         
  11  21   2        514.08        568.01         7.97 o                         
  12  21   2        963.95        979.92        13.13 o                         
  13  21   2        468.28        533.85        10.31 o                         
 -13  22   2        708.16        752.44        12.08 o                         
 -12  22   2        117.26        115.68         3.45 o                         
 -11  22   2       1173.27       1218.35        14.44 o                         
 -10  22   2        706.28        669.69         8.57 o                         
  -9  22   2        934.20        943.79        11.77 o                         
  -8  22   2       1269.59       1318.14        16.32 o                         
  -7  22   2       1521.60       1443.05        16.15 o                         
  -6  22   2        592.37        598.29         8.24 o                         
  -5  22   2       3548.27       3628.15        38.70 o                         
  -4  22   2        847.16        895.17        10.92 o                         
  -3  22   2        803.50        824.92        10.83 o                         
  -2  22   2         22.60         38.54         1.92 o                         
  -1  22   2       5270.82       5104.72        48.14 o                         
   0  22   2       2628.03       2540.24        24.92 o                         
   1  22   2       5038.17       4875.90        46.08 o                         
   2  22   2         35.86         43.56         1.98 o                         
   3  22   2        860.44        895.17        11.87 o                         
   4  22   2        707.76        764.40         9.42 o                         
   5  22   2       3612.40       3772.66        42.77 o                         
   6  22   2        733.61        741.66         9.30 o                         
   7  22   2       1452.99       1346.98        17.36 o                         
   8  22   2       1190.97       1261.00        15.33 o                         
   9  22   2        980.97        998.54        11.93 o                         
  10  22   2        613.97        585.27         8.02 o                         
  11  22   2       1303.57       1370.89        16.88 o                         
  12  22   2        141.67        139.60         4.15 o                         
  13  22   2        601.81        675.56        12.64 o                         
 -13  23   2        777.15        793.11        14.18 o                         
 -12  23   2        529.57        439.07         6.93 o                         
 -11  23   2        361.27        281.03         5.08 o                         
 -10  23   2        244.67        311.57         5.49 o                         
  -9  23   2       2919.08       2832.26        28.63 o                         
  -8  23   2        664.49        675.09         8.63 o                         
  -7  23   2        274.36        266.66         4.42 o                         
  -6  23   2       1314.33       1304.96        16.24 o                         
  -5  23   2        879.38        913.10        10.99 o                         
  -4  23   2        646.03        566.47         8.09 o                         
  -3  23   2       1727.37       1742.30        18.92 o                         
  -2  23   2        563.57        540.12         7.43 o                         
  -1  23   2        639.04        698.61        10.83 o                         
   0  23   2        511.14        501.62         8.37 o                         
   1  23   2        881.91        922.37        13.51 o                         
   2  23   2        564.85        563.68         8.12 o                         
   3  23   2       1585.74       1585.49        17.60 o                         
   4  23   2        614.16        534.98         7.66 o                         
   5  23   2       1113.51       1158.52        13.22 o                         
   6  23   2       1228.74       1211.20        13.63 o                         
   7  23   2        401.67        374.76         5.58 o                         
   8  23   2        833.23        830.55         9.86 o                         
   9  23   2       2937.41       2882.63        29.87 o                         
  10  23   2        196.74        268.79         5.05 o                         
  11  23   2        284.85        216.34         4.13 o                         
  12  23   2        518.90        433.38         7.69 o                         
  13  23   2        719.38        731.85        13.00 o                         
 -12  24   2        330.60        288.22         6.17 o                         
 -11  24   2        905.83        899.18        11.37 o                         
 -10  24   2         54.96         36.23         2.16 o                         
  -9  24   2        476.11        504.61         6.87 o                         
  -8  24   2        436.98        489.16         7.46 o                         
  -7  24   2       1197.52       1284.93        14.84 o                         
  -6  24   2        991.63        997.96        12.45 o                         
  -5  24   2       1524.19       1634.66        19.67 o                         
  -4  24   2        707.58        695.96         9.77 o                         
  -3  24   2        210.94        268.04         4.89 o                         
  -2  24   2        503.59        522.30         8.96 o                         
  -1  24   2       2066.83       1917.02        22.91 o                         
   0  24   2          3.92          9.08         1.55 o                         
   1  24   2       1946.50       1834.20        22.04 o                         
   2  24   2        394.37        420.00         7.20 o                         
   3  24   2        204.25        268.04         4.84 o                         
   4  24   2        735.56        735.31         9.73 o                         
   5  24   2       1158.23       1307.66        15.75 o                         
   6  24   2       1174.07       1209.93        14.43 o                         
   7  24   2       1158.92       1228.23        14.29 o                         
   8  24   2        558.28        622.48         8.15 o                         
   9  24   2        493.00        515.42         7.23 o                         
  10  24   2        107.90         75.90         2.77 o                         
  11  24   2        776.05        761.98         9.86 o                         
  12  24   2        294.99        261.74         5.67 o                         
 -12  25   2        137.62        160.13         4.46 o                         
 -11  25   2        795.36        834.55        11.13 o                         
 -10  25   2        289.70        312.05         5.52 o                         
  -9  25   2       3440.59       3382.55        33.84 o                         
  -8  25   2       1878.95       1861.24        20.67 o                         
  -7  25   2        915.54        872.47        10.86 o                         
  -6  25   2        672.14        590.81         7.94 o                         
  -5  25   2        917.53        874.74        10.68 o                         
  -4  25   2        580.16        579.34         8.32 o                         
  -3  25   2        536.60        575.79         7.87 o                         
  -2  25   2        367.03        354.94         5.39 o                         
  -1  25   2        483.64        511.83         7.61 o                         
   0  25   2        782.22        759.08         9.51 o                         
   1  25   2        600.34        609.50         8.45 o                         
   2  25   2        462.49        448.23         6.48 o                         
   3  25   2        419.10        446.23         6.44 o                         
   4  25   2        727.30        742.07         9.83 o                         
   5  25   2        784.63        767.29         9.74 o                         
   6  25   2        857.87        721.62         9.54 o                         
   7  25   2       1005.00        946.70        11.34 o                         
   8  25   2       1864.78       1839.51        19.47 o                         
   9  25   2       3619.97       3549.22        36.39 o                         
  10  25   2        324.82        347.09         6.06 o                         
  11  25   2        957.13       1001.47        13.74 o                         
  12  25   2         96.07        117.54         4.20 o                         
 -12  26   2        252.19        171.25         4.76 o                         
 -11  26   2       1148.81       1153.51        15.32 o                         
 -10  26   2        200.61        199.90         4.37 o                         
  -9  26   2        283.56        274.65         5.36 o                         
  -8  26   2        673.04        484.78         7.19 o                         
  -7  26   2        578.32        636.51         8.16 o                         
  -6  26   2        478.61        473.97         6.49 o                         
  -5  26   2       2849.53       2763.28        27.22 o                         
  -4  26   2        386.64        361.84         5.50 o                         
  -3  26   2        920.79        928.85        10.96 o                         
  -2  26   2       2628.84       2749.14        27.50 o                         
  -1  26   2       2641.91       2581.79        26.14 o                         
   0  26   2         10.61         22.51         1.74 o                         
   1  26   2       2636.88       2508.50        25.48 o                         
   2  26   2       2839.56       2957.95        28.96 o                         
   3  26   2        870.31        866.63        10.59 o                         
   4  26   2        419.56        402.72         5.80 o                         
   5  26   2       2588.82       2621.07        27.10 o                         
   6  26   2        430.23        429.14         6.29 o                         
   7  26   2        473.73        504.46         6.77 o                         
   8  26   2        542.99        398.08         6.32 o                         
   9  26   2        326.03        328.09         5.65 o                         
  10  26   2        166.67        162.55         4.06 o                         
  11  26   2       1125.40       1119.71        13.48 o                         
  12  26   2        223.58        146.90         4.65 o                         
 -11  27   2        727.34        744.13        10.28 o                         
 -10  27   2        632.80        596.47         8.41 o                         
  -9  27   2        803.73        890.49        10.96 o                         
  -8  27   2        356.54        380.11         6.28 o                         
  -7  27   2       1519.60       1533.52        17.79 o                         
  -6  27   2       1277.99       1379.91        15.50 o                         
  -5  27   2        495.14        586.28         7.60 o                         
  -4  27   2        511.06        493.98         6.86 o                         
  -3  27   2       1059.19       1121.73        12.31 o                         
  -2  27   2        844.15        848.81        10.02 o                         
  -1  27   2        377.57        435.81         5.96 o                         
   0  27   2        106.65        155.90         3.28 o                         
   1  27   2        293.54        337.65         5.05 o                         
   2  27   2        757.30        762.32         9.45 o                         
   3  27   2        821.99        866.28        10.00 o                         
   4  27   2        611.44        609.92         7.66 o                         
   5  27   2        579.06        703.97         9.23 o                         
   6  27   2       1091.44       1200.05        13.64 o                         
   7  27   2       1428.28       1406.57        16.09 o                         
   8  27   2        397.64        427.30         6.65 o                         
   9  27   2        766.13        862.47        10.93 o                         
  10  27   2        627.00        597.07         8.86 o                         
  11  27   2        761.35        778.32        10.91 o                         
 -11  28   2        773.40        780.98        11.25 o                         
 -10  28   2        270.22        332.81         6.43 o                         
  -9  28   2        186.91        263.30         5.16 o                         
  -8  28   2         60.54         49.10         2.43 o                         
  -7  28   2       1127.55       1098.38        13.12 o                         
  -6  28   2        355.58        438.42         6.72 o                         
  -5  28   2       1822.78       1797.45        18.57 o                         
  -4  28   2        703.46        766.76         9.50 o                         
  -3  28   2        809.02        753.05         8.97 o                         
  -2  28   2       1654.91       1787.53        22.46 o                         
  -1  28   2       1256.01       1319.43        14.47 o                         
   0  28   2         12.72          9.15         1.46 o                         
   1  28   2       1024.39       1110.74        13.93 o                         
   2  28   2       1833.04       1944.23        19.83 o                         
   3  28   2        872.67        805.06         9.66 o                         
   4  28   2        643.08        728.26         9.17 o                         
   5  28   2       1881.31       1920.28        20.18 o                         
   6  28   2        303.53        384.46         6.55 o                         
   7  28   2       1209.30       1180.29        14.04 o                         
   8  28   2         26.93         17.69         1.85 o                         
   9  28   2        200.54        274.17         4.90 o                         
  10  28   2        258.43        318.13         6.01 o                         
  11  28   2        842.65        865.47        12.64 o                         
 -10  29   2         50.88         52.25         2.71 o                         
  -9  29   2       1650.53       1625.69        18.41 o                         
  -8  29   2        388.20        353.75         6.71 o                         
  -7  29   2          0.27          1.67         1.64 o                         
  -6  29   2        225.16        234.43         4.94 o                         
  -5  29   2        485.31        430.16         6.63 o                         
  -4  29   2       2740.28       2344.26        23.55 o                         
  -3  29   2       3007.28       2933.30        29.38 o                         
  -2  29   2        761.53        865.30        10.46 o                         
  -1  29   2        405.11        425.37         6.06 o                         
   0  29   2        101.85         56.61         2.21 o                         
   1  29   2        507.35        530.45         6.91 o                         
   2  29   2        822.19        904.32        10.37 o                         
   3  29   2       3576.24       3433.24        34.21 o                         
   4  29   2       2489.43       2168.17        22.55 o                         
   5  29   2        643.40        588.10         8.26 o                         
   6  29   2        128.40        131.10         3.41 o                         
   7  29   2         22.26          7.45         1.72 o                         
   8  29   2        307.82        262.84         5.33 o                         
   9  29   2       1921.76       1915.93        20.08 o                         
  10  29   2         23.97         20.72         2.40 o                         
 -10  30   2         88.53        100.95         3.44 o                         
  -9  30   2        110.18         69.49         2.70 o                         
  -8  30   2        252.40        292.63         5.65 o                         
  -7  30   2       1809.17       1819.46        21.38 o                         
  -6  30   2        114.42        109.14         3.35 o                         
  -5  30   2       1663.17       1644.52        19.59 o                         
  -4  30   2        506.84        439.58         6.79 o                         
  -3  30   2        241.37        245.85         4.56 o                         
  -2  30   2        341.59        343.19         5.20 o                         
  -1  30   2        259.67        323.90         5.01 o                         
   0  30   2       2117.84       2252.96        22.71 o                         
   1  30   2        287.70        365.59         5.65 o                         
   2  30   2        282.97        291.14         4.80 o                         
   3  30   2        266.94        266.52         4.71 o                         
   4  30   2        456.29        397.36         6.28 o                         
   5  30   2       1387.80       1360.96        16.87 o                         
   6  30   2         73.57         68.68         2.80 o                         
   7  30   2       1802.72       1863.73        20.36 o                         
   8  30   2        162.23        185.79         4.35 o                         
   9  30   2         93.08         62.63         2.65 o                         
  10  30   2        157.37        164.49         4.19 o                         
  -9  31   2        791.96        755.52        10.14 o                         
  -8  31   2        373.69        322.34         5.36 o                         
  -7  31   2        529.15        520.44         7.44 o                         
  -6  31   2        290.78        322.83         5.37 o                         
  -5  31   2        602.15        589.37         8.18 o                         
  -4  31   2        271.81        275.76         5.12 o                         
  -3  31   2       1900.49       1945.85        26.43 o                         
  -2  31   2        302.67        393.73         7.02 o                         
  -1  31   2       1397.10       1490.80        18.72 o                         
   0  31   2       2560.60       2474.99        29.52 o                         
   1  31   2       1686.01       1776.95        22.51 o                         
   2  31   2        284.65        366.20         6.85 o                         
   3  31   2       1903.00       1918.48        21.11 o                         
   4  31   2        352.39        342.67         5.91 o                         
   5  31   2        673.55        644.41         8.62 o                         
   6  31   2        338.67        388.17         6.36 o                         
   7  31   2        582.68        554.45         7.90 o                         
   8  31   2        450.95        404.81         6.39 o                         
   9  31   2        907.37        861.81        11.27 o                         
  -8  32   2        102.24         74.42         2.92 o                         
  -7  32   2        811.12        818.89        10.35 o                         
  -6  32   2        465.54        439.03         6.44 o                         
  -5  32   2       1430.03       1400.48        16.71 o                         
  -4  32   2        852.41        823.75        10.33 o                         
  -3  32   2        287.75        290.43         5.55 o                         
  -2  32   2       1053.39       1040.72        15.25 o                         
  -1  32   2       1248.25       1276.28        17.44 o                         
   0  32   2         39.12         29.80         2.29 o                         
   1  32   2       1059.91       1131.48        15.92 o                         
   2  32   2       1093.49       1081.33        18.82 o                         
   3  32   2        259.69        273.58         5.05 o                         
   4  32   2        826.69        818.73        10.15 o                         
   5  32   2       1213.12       1204.10        14.21 o                         
   6  32   2        489.85        478.71         6.77 o                         
   7  32   2        866.81        846.60        10.59 o                         
   8  32   2         57.81         45.74         2.33 o                         
  -8  33   2        148.28         82.47         3.48 o                         
  -7  33   2        340.18        340.22         5.73 o                         
  -6  33   2         57.99         43.63         2.22 o                         
  -5  33   2        384.76        399.96         6.32 o                         
  -4  33   2        213.93        210.62         4.13 o                         
  -3  33   2        339.82        400.77         6.46 o                         
  -2  33   2        327.29        364.74         5.81 o                         
  -1  33   2        594.08        476.92         7.22 o                         
   0  33   2         11.17         13.91         1.64 o                         
   1  33   2        599.47        483.10         7.10 o                         
   2  33   2        315.58        328.68         5.54 o                         
   3  33   2        373.57        432.53         7.09 o                         
   4  33   2        142.71        134.38         3.33 o                         
   5  33   2        476.11        483.27         7.22 o                         
   6  33   2         48.48         36.43         2.10 o                         
   7  33   2        358.75        339.77         5.76 o                         
   8  33   2        175.33         93.22         3.39 o                         
  -7  34   2        481.07        425.20         7.32 o                         
  -6  34   2         81.87         78.75         2.86 o                         
  -5  34   2       1001.49        971.58        12.24 o                         
  -4  34   2        206.73        226.61         4.24 o                         
  -3  34   2          6.29          4.76         1.51 o                         
  -2  34   2        360.97        409.39         6.26 o                         
  -1  34   2        994.57       1080.82        12.49 o                         
   0  34   2         54.88         70.20         2.55 o                         
   1  34   2       1002.39       1064.14        13.38 o                         
   2  34   2        382.70        413.36         6.00 o                         
   3  34   2         15.40         13.60         1.82 o                         
   4  34   2        153.24        183.24         3.89 o                         
   5  34   2        901.81        900.52        10.65 o                         
   6  34   2         68.54         69.79         2.71 o                         
   7  34   2        418.14        386.75         7.07 o                         
  -6  35   2        251.12        191.39         5.43 o                         
  -5  35   2        371.75        366.34         6.86 o                         
  -4  35   2        107.70        115.25         3.27 o                         
  -3  35   2       1416.53       1565.02        16.98 o                         
  -2  35   2        374.58        300.48         5.23 o                         
  -1  35   2        442.64        426.16         6.18 o                         
   0  35   2        514.27        561.56         7.44 o                         
   1  35   2        524.13        509.03         7.09 o                         
   2  35   2        395.75        320.12         5.17 o                         
   3  35   2       1415.09       1500.22        16.90 o                         
   4  35   2        149.55        144.30         3.58 o                         
   5  35   2        391.78        380.24         6.33 o                         
   6  35   2        236.00        196.99         7.43 o                         
  -5  36   2        622.63        675.76        12.68 o                         
  -4  36   2        311.01        341.92         8.04 o                         
  -3  36   2        143.14        110.71         3.64 o                         
  -2  36   2       1177.61       1124.74        13.05 o                         
  -1  36   2        998.54       1146.64        12.86 o                         
   0  36   2        207.15        182.90         3.81 o                         
   1  36   2        884.05       1012.16        13.82 o                         
   2  36   2       1230.36       1219.84        14.57 o                         
   3  36   2        165.69        124.94         3.80 o                         
   4  36   2        291.87        293.67         8.67 o                         
   5  36   2        596.33        629.05        11.97 o                         
  -3  37   2        674.00        668.59        15.93 o                         
  -2  37   2        125.89         87.35         6.10 o                         
  -1  37   2        304.21        338.43         9.95 o                         
   0  37   2         80.41         94.15         4.44 o                         
   1  37   2        309.50        341.94        11.95 o                         
   2  37   2         93.24         51.02         4.11 o                         
   3  37   2        646.74        634.63        15.34 o                         
   0   0   3       4825.77       5029.09       119.27 o                         
   1   0   3       4791.25       4843.55        51.56 o                         
   2   0   3       3127.65       3690.36        35.13 o                         
   3   0   3        961.70       1010.58        12.44 o                         
   4   0   3       1320.98       1478.88        16.17 o                         
   5   0   3       7659.21       7091.51        69.16 o                         
   6   0   3       2587.12       2800.89        28.39 o                         
   7   0   3         21.51         20.46         1.14 o                         
   8   0   3         83.86         66.99         1.77 o                         
   9   0   3         47.36         62.95         2.00 o                         
  10   0   3        300.03        264.68         4.74 o                         
  11   0   3       2666.80       2703.19        38.06 o                         
  12   0   3          1.79         23.26         2.46 o                         
  13   0   3        459.16        484.03         9.79 o                         
  14   0   3         25.94         19.83         2.75 o                         
  15   0   3         34.48         11.45         2.87 o                         
  16   0   3         46.95         39.63        13.78 o                         
 -16   1   3         83.20         48.22        12.82 o                         
 -15   1   3        946.35        911.69        17.49 o                         
 -14   1   3        195.58        215.44         6.63 o                         
 -13   1   3       1750.18       1688.68        26.03 o                         
 -12   1   3        151.98        157.53         4.78 o                         
 -11   1   3        629.29        613.78         9.69 o                         
 -10   1   3        662.75        665.50        10.38 o                         
  -9   1   3       1196.79       1151.99        13.54 o                         
  -8   1   3        838.45        964.96        10.36 o                         
  -7   1   3        960.04        860.89         9.26 o                         
  -6   1   3       2606.68       2741.78        27.15 o                         
  -4   1   3        979.63       1113.90        12.61 o                         
  -3   1   3      22787.33      23727.32       249.92 o                         
  -2   1   3       3879.05       4265.18        40.34 o                         
  -1   1   3        645.54        575.15         7.57 o                         
   0   1   3        167.11        202.60         4.80 o                         
   1   1   3        689.75        604.57         8.34 o                         
   2   1   3       4016.97       4342.84        41.03 o                         
   3   1   3      23605.60      24837.51       261.51 o                         
   4   1   3       1004.00       1164.11        12.80 o                         
   6   1   3       2627.03       2775.08        28.86 o                         
   7   1   3        849.12        726.94         8.04 o                         
   8   1   3        842.49        995.07        10.88 o                         
   9   1   3       1102.17       1083.52        12.40 o                         
  10   1   3        773.08        766.12        10.94 o                         
  11   1   3        698.24        673.22        11.82 o                         
  12   1   3        154.04        169.28         4.98 o                         
  13   1   3       1930.28       1868.92        29.50 o                         
  14   1   3        198.67        223.44         6.18 o                         
  15   1   3        848.38        803.03        14.44 o                         
 -16   2   3         35.78         33.91        12.08 o                         
 -15   2   3        275.96        213.55         7.01 o                         
 -14   2   3        351.30        314.61         7.83 o                         
 -13   2   3        398.27        347.43         7.86 o                         
 -12   2   3        296.52        343.51         7.40 o                         
 -11   2   3        234.36        246.06         5.23 o                         
 -10   2   3        850.82        835.24        12.45 o                         
  -9   2   3        176.26        188.92         2.98 o                         
  -8   2   3        466.11        505.55         6.00 o                         
  -7   2   3       2315.27       2480.93        24.02 o                         
  -6   2   3        374.16        321.61         4.36 o                         
  -5   2   3       8735.22       8635.54        92.36 o                         
  -4   2   3      12582.51      13028.03       128.92 o                         
  -3   2   3       4279.31       4376.91        47.65 o                         
  -2   2   3       2862.01       2880.43        28.47 o                         
  -1   2   3       9525.49       9890.78        98.38 o                         
   0   2   3       3850.79       3661.32        49.32 o                         
   1   2   3       8918.43       9143.47        93.68 o                         
   2   2   3       2752.35       2759.14        27.34 o                         
   3   2   3       4310.59       4433.04        48.25 o                         
   4   2   3      12378.27      12633.79       116.06 o                         
   5   2   3       8855.30       8814.11        81.47 o                         
   6   2   3        424.34        374.14         4.85 o                         
   7   2   3       2430.77       2601.13        25.12 o                         
   8   2   3        415.19        461.49         5.80 o                         
   9   2   3        155.21        165.61         3.03 o                         
  10   2   3        935.28        928.04        13.62 o                         
  11   2   3        361.09        392.32         7.07 o                         
  12   2   3        285.48        348.24         7.60 o                         
  13   2   3        604.12        532.82        11.56 o                         
  14   2   3        369.48        320.84         7.59 o                         
  15   2   3        297.07        231.84         6.14 o                         
 -16   3   3         91.37         92.30        16.21 o                         
 -15   3   3       1227.18       1174.02        21.25 o                         
 -14   3   3        215.31        196.75         5.70 o                         
 -13   3   3        722.59        732.95        14.69 o                         
 -12   3   3        169.27        195.05         4.58 o                         
 -11   3   3        205.40        227.06         5.10 o                         
 -10   3   3        872.40        849.04        12.65 o                         
  -9   3   3       2512.19       2506.86        25.01 o                         
  -8   3   3        329.28        377.53         4.78 o                         
  -7   3   3       1043.93       1074.72        11.25 o                         
  -6   3   3        669.19        672.15         7.63 o                         
  -5   3   3       2482.97       2731.97        29.71 o                         
  -4   3   3       1395.06       1403.85        14.42 o                         
  -3   3   3      12513.69      12347.70       135.22 o                         
  -2   3   3       4635.69       4601.76        51.64 o                         
  -1   3   3       1252.02       1197.88        14.19 o                         
   0   3   3        897.96       1066.21        14.79 o                         
   1   3   3        964.83        919.82        11.33 o                         
   2   3   3       4616.80       4753.10        51.65 o                         
   3   3   3      12519.56      12431.73       136.19 o                         
   4   3   3       1477.41       1486.76        15.14 o                         
   5   3   3       2490.29       2767.47        26.73 o                         
   6   3   3        669.29        689.31         7.78 o                         
   7   3   3       1024.09       1078.62        11.51 o                         
   8   3   3        363.95        405.04         5.34 o                         
   9   3   3       2556.80       2587.72        27.02 o                         
  10   3   3        751.79        757.66        11.65 o                         
  11   3   3        318.07        337.92         6.52 o                         
  12   3   3        176.43        205.86         4.76 o                         
  13   3   3        570.49        605.64        12.73 o                         
  14   3   3        205.73        191.66         5.73 o                         
  15   3   3       1081.72       1018.70        17.30 o                         
  16   3   3        122.56        118.37        17.33 o                         
 -16   4   3        201.85        296.78        27.87 o                         
 -15   4   3        223.09        244.51         6.48 o                         
 -14   4   3        398.69        432.24         9.92 o                         
 -13   4   3       1871.52       1905.78        29.34 o                         
 -12   4   3        807.91        765.38        13.80 o                         
 -11   4   3       1867.91       1707.30        22.96 o                         
 -10   4   3        301.09        310.11         6.11 o                         
  -9   4   3        900.53        868.91        10.28 o                         
  -8   4   3       1135.75       1203.06        12.64 o                         
  -7   4   3       2839.51       2833.81        27.90 o                         
  -6   4   3       2110.52       2252.22        22.56 o                         
  -5   4   3      12384.62      12472.04       128.38 o                         
  -4   4   3       2532.96       2735.76        27.10 o                         
  -3   4   3          2.64         11.13         1.51 o                         
  -2   4   3       1912.31       1937.33        23.67 o                         
  -1   4   3       1774.34       1657.45        18.76 o                         
   0   4   3          3.03          6.28         1.43 o                         
   1   4   3       2089.61       1954.31        22.41 o                         
   2   4   3       1842.47       1837.98        25.09 o                         
   3   4   3          3.93          8.91         1.49 o                         
   4   4   3       2412.34       2569.79        25.56 o                         
   5   4   3      13357.26      13463.57       126.56 o                         
   6   4   3       1919.28       2087.89        21.05 o                         
   7   4   3       3250.26       3234.74        30.89 o                         
   8   4   3       1049.89       1134.10        12.30 o                         
   9   4   3        901.08        875.70        10.02 o                         
  10   4   3        255.18        270.92         5.71 o                         
  11   4   3       1437.34       1331.78        18.57 o                         
  12   4   3        890.85        853.45        13.45 o                         
  13   4   3       1836.69       1875.95        29.66 o                         
  14   4   3        433.01        477.89        10.25 o                         
  15   4   3        220.32        224.22         7.15 o                         
  16   4   3        176.02        233.30        21.25 o                         
 -15   5   3       1157.68       1167.60        19.19 o                         
 -14   5   3        556.46        539.35        11.09 o                         
 -13   5   3        418.77        414.55         7.56 o                         
 -12   5   3         71.65         84.17         3.46 o                         
 -11   5   3       1925.03       1990.73        26.29 o                         
 -10   5   3        634.26        618.46         8.62 o                         
  -9   5   3       2960.12       2946.43        31.86 o                         
  -8   5   3        910.67        937.85        10.40 o                         
  -7   5   3       2724.96       2830.41        27.92 o                         
  -6   5   3        427.66        355.66         4.81 o                         
  -5   5   3       3677.31       3609.78        38.57 o                         
  -4   5   3        322.61        407.53         5.38 o                         
  -3   5   3       9731.81       9568.38        95.26 o                         
  -2   5   3        541.66        596.96         8.92 o                         
  -1   5   3        340.88        325.43         5.29 o                         
   0   5   3       1483.82       1566.16        16.98 o                         
   1   5   3        434.30        395.36         6.24 o                         
   2   5   3        648.05        675.57         9.81 o                         
   3   5   3      10383.72      10354.42       102.87 o                         
   4   5   3        239.87        309.33         4.44 o                         
   5   5   3       3552.90       3477.91        34.00 o                         
   6   5   3        454.16        370.68         4.95 o                         
   7   5   3       2827.68       2929.57        28.84 o                         
   8   5   3        823.13        853.50         9.62 o                         
   9   5   3       3015.93       3057.11        34.37 o                         
  10   5   3        537.73        550.83         7.71 o                         
  11   5   3       2049.02       2183.01        28.69 o                         
  12   5   3         59.56         68.88         3.32 o                         
  13   5   3        472.90        460.92         8.45 o                         
  14   5   3        583.27        554.39        10.88 o                         
  15   5   3       1143.56       1158.83        21.76 o                         
 -15   6   3         43.96         42.60         3.15 o                         
 -14   6   3        568.07        683.73        11.25 o                         
 -13   6   3       2795.16       2718.15        37.47 o                         
 -12   6   3        140.21        124.10         4.53 o                         
 -11   6   3       3892.95       3879.50        50.61 o                         
 -10   6   3         51.47         41.10         1.82 o                         
  -9   6   3        804.12        788.94         9.84 o                         
  -8   6   3       1745.06       1778.16        18.08 o                         
  -7   6   3       1698.46       1648.70        16.55 o                         
  -6   6   3       2646.03       2788.14        26.94 o                         
  -5   6   3       1380.51       1257.69        13.87 o                         
  -4   6   3       2650.20       2590.31        25.74 o                         
  -3   6   3        301.30        376.32         5.36 o                         
  -2   6   3        213.59        300.23         5.26 o                         
  -1   6   3       1592.80       1488.55        18.53 o                         
   0   6   3       2669.79       2558.21        26.14 o                         
   1   6   3       1176.27       1082.28        14.01 o                         
   2   6   3        264.41        357.39         6.13 o                         
   3   6   3        294.92        372.11         5.34 o                         
   4   6   3       2579.52       2529.98        25.65 o                         
   5   6   3       1608.77       1524.36        15.49 o                         
   6   6   3       2384.51       2514.53        25.07 o                         
   7   6   3       1701.29       1643.58        16.49 o                         
   8   6   3       1664.75       1705.37        17.04 o                         
   9   6   3        855.06        832.69        10.53 o                         
  10   6   3         68.53         54.27         2.12 o                         
  11   6   3       3611.65       3637.25        47.81 o                         
  12   6   3        135.82        108.30         3.85 o                         
  13   6   3       2376.98       2366.87        37.13 o                         
  14   6   3        598.69        728.06        14.14 o                         
  15   6   3         45.95         48.10         3.87 o                         
 -15   7   3        835.91        863.25        16.04 o                         
 -14   7   3        151.36        137.36         4.30 o                         
 -13   7   3        341.45        302.04         7.07 o                         
 -12   7   3        869.86        760.28        11.83 o                         
 -11   7   3       1900.55       1745.13        21.54 o                         
 -10   7   3        978.65        992.73        12.57 o                         
  -9   7   3       6792.20       6761.05        72.90 o                         
  -8   7   3       1019.76       1040.25        12.04 o                         
  -7   7   3       3442.24       3453.43        33.79 o                         
  -6   7   3       1472.82       1576.47        16.76 o                         
  -5   7   3       1804.33       1798.32        20.34 o                         
  -4   7   3       1138.34       1060.48        12.11 o                         
  -3   7   3        991.03        945.24        10.96 o                         
  -2   7   3        155.07        190.69         3.59 o                         
  -1   7   3       1649.36       1609.09        20.04 o                         
   0   7   3        429.95        428.79         6.80 o                         
   1   7   3       2055.02       2054.16        24.81 o                         
   2   7   3        101.17        137.77         2.93 o                         
   3   7   3        815.46        715.00         8.76 o                         
   4   7   3       1180.34       1129.92        13.14 o                         
   5   7   3       2003.23       2011.97        21.94 o                         
   6   7   3       1461.72       1558.16        16.56 o                         
   7   7   3       3462.72       3479.36        34.00 o                         
   8   7   3       1139.34       1176.87        12.55 o                         
   9   7   3       6668.64       6478.62        69.29 o                         
  10   7   3       1028.19       1023.64        13.40 o                         
  11   7   3       1863.08       1757.72        23.23 o                         
  12   7   3        923.45        815.93        13.18 o                         
  13   7   3        345.15        320.14         8.02 o                         
  14   7   3        176.20        157.96         4.90 o                         
  15   7   3        879.99        884.89        17.52 o                         
 -15   8   3         18.79         10.09         2.47 o                         
 -14   8   3        565.31        596.39        11.37 o                         
 -13   8   3       1826.40       1716.81        24.02 o                         
 -12   8   3        598.26        627.59        11.14 o                         
 -11   8   3       1311.43       1386.12        18.86 o                         
 -10   8   3        272.88        278.42         4.48 o                         
  -9   8   3         36.33         63.61         2.22 o                         
  -8   8   3         35.93         20.43         1.38 o                         
  -7   8   3        676.13        744.70         8.78 o                         
  -6   8   3         73.03         71.00         2.09 o                         
  -5   8   3       7405.18       7293.49        73.20 o                         
  -4   8   3       1343.05       1309.49        14.24 o                         
  -3   8   3       2321.11       2473.39        25.81 o                         
  -2   8   3        281.63        268.43         4.44 o                         
  -1   8   3       2470.69       2339.33        26.46 o                         
   0   8   3       2949.82       2845.97        37.19 o                         
   1   8   3       2076.31       1901.11        21.86 o                         
   2   8   3        243.90        227.28         3.99 o                         
   3   8   3       2292.55       2478.50        25.89 o                         
   4   8   3       1351.67       1318.91        14.34 o                         
   5   8   3       7362.20       7186.54        78.09 o                         
   6   8   3        128.35        118.57         2.66 o                         
   7   8   3        876.99        952.25        10.46 o                         
   8   8   3         42.12         30.03         1.33 o                         
   9   8   3         40.98         78.40         2.37 o                         
  10   8   3        288.27        290.36         4.56 o                         
  11   8   3       1065.42       1142.40        15.13 o                         
  12   8   3        581.90        627.93        11.75 o                         
  13   8   3       1785.96       1719.65        26.50 o                         
  14   8   3        606.94        660.04        11.37 o                         
  15   8   3          9.85         20.02         3.76 o                         
 -15   9   3        877.82        895.89        17.82 o                         
 -14   9   3        228.71        208.51         5.59 o                         
 -13   9   3        158.51        206.58         5.84 o                         
 -12   9   3        523.59        689.39        10.55 o                         
 -11   9   3       1853.08       1723.30        20.40 o                         
 -10   9   3        371.52        405.86         6.24 o                         
  -9   9   3       2274.66       2245.32        24.93 o                         
  -8   9   3        839.01        786.77         9.74 o                         
  -7   9   3       1595.70       1523.93        16.17 o                         
  -6   9   3        106.52        132.00         2.61 o                         
  -5   9   3       1445.41       1381.45        15.45 o                         
  -4   9   3        627.30        640.67         7.65 o                         
  -3   9   3       8320.18       7899.33        79.75 o                         
  -2   9   3       2005.81       2063.09        22.44 o                         
  -1   9   3        594.48        653.14         8.11 o                         
   0   9   3          3.59          5.79         1.35 o                         
   1   9   3        872.32        958.15        11.31 o                         
   2   9   3       2069.65       2072.58        21.91 o                         
   3   9   3       8190.51       7921.43        80.02 o                         
   4   9   3        516.67        531.82         6.62 o                         
   5   9   3       1629.55       1555.16        16.20 o                         
   6   9   3        139.77        166.55         3.08 o                         
   7   9   3       1427.15       1373.86        14.75 o                         
   8   9   3        706.54        656.52         7.89 o                         
   9   9   3       2515.10       2444.48        26.76 o                         
  10   9   3        459.63        496.42         6.96 o                         
  11   9   3       2051.71       1970.46        23.60 o                         
  12   9   3        480.45        642.21        11.22 o                         
  13   9   3        101.75        123.03         4.31 o                         
  14   9   3        286.64        271.59         6.40 o                         
  15   9   3       1090.46       1125.91        24.57 o                         
 -15  10   3        126.44         47.24         3.55 o                         
 -14  10   3         75.47         69.27         3.55 o                         
 -13  10   3       1441.84       1315.48        18.60 o                         
 -12  10   3        352.94        431.54         7.28 o                         
 -11  10   3       2721.33       2788.04        32.57 o                         
 -10  10   3        611.75        508.57         7.26 o                         
  -9  10   3        614.45        714.26         9.08 o                         
  -8  10   3       1123.10       1070.92        12.09 o                         
  -7  10   3       1123.62       1061.61        11.33 o                         
  -6  10   3        414.40        356.44         5.05 o                         
  -5  10   3       2925.33       2914.42        30.44 o                         
  -4  10   3       1177.19       1244.02        14.18 o                         
  -3  10   3          6.73          7.83         1.38 o                         
  -2  10   3       1096.31       1119.67        12.10 o                         
  -1  10   3       3090.83       2734.85        27.58 o                         
   0  10   3        472.46        512.69         6.40 o                         
   1  10   3       2589.72       2287.94        23.36 o                         
   2  10   3       1100.09       1112.82        12.03 o                         
   3  10   3          5.09          3.74         1.33 o                         
   4  10   3       1059.51       1099.11        12.78 o                         
   5  10   3       3122.91       3174.94        31.82 o                         
   6  10   3        511.05        434.50         5.87 o                         
   7  10   3        832.12        811.60         9.73 o                         
   8  10   3       1021.02        965.75        10.69 o                         
   9  10   3        657.79        740.21         9.60 o                         
  10  10   3        527.44        420.78         6.39 o                         
  11  10   3       2757.94       2860.24        33.50 o                         
  12  10   3        300.96        356.73         6.50 o                         
  13  10   3       1599.82       1534.49        22.25 o                         
  14  10   3         68.73         56.91         3.59 o                         
  15  10   3        110.53         31.86         4.23 o                         
 -15  11   3        502.73        568.20        16.46 o                         
 -14  11   3        323.38        366.46         7.86 o                         
 -13  11   3        822.86        736.65        11.98 o                         
 -12  11   3        178.19        181.30         4.21 o                         
 -11  11   3        317.75        365.92         6.71 o                         
 -10  11   3        339.45        331.65         5.31 o                         
  -9  11   3       3355.68       3386.13        36.55 o                         
  -8  11   3        520.78        532.65         7.19 o                         
  -7  11   3       1588.36       1402.05        16.47 o                         
  -6  11   3        571.21        551.15         7.13 o                         
  -5  11   3       1377.78       1373.46        15.07 o                         
  -4  11   3        600.62        736.62         8.77 o                         
  -3  11   3       3835.96       3544.03        34.63 o                         
  -2  11   3       2718.46       2693.24        27.19 o                         
  -1  11   3       1618.96       1538.79        15.99 o                         
   0  11   3        140.78        104.64         2.44 o                         
   1  11   3       1980.56       1884.74        19.22 o                         
   2  11   3       2662.64       2669.59        26.36 o                         
   3  11   3       4012.90       3714.62        36.21 o                         
   4  11   3        618.68        777.11         9.57 o                         
   5  11   3       1381.22       1353.65        14.59 o                         
   6  11   3        634.44        598.54         7.41 o                         
   7  11   3       1627.73       1453.93        16.49 o                         
   8  11   3        624.18        620.14         7.63 o                         
   9  11   3       3456.65       3466.03        36.69 o                         
  10  11   3        339.48        342.37         5.54 o                         
  11  11   3        339.79        381.26         7.36 o                         
  12  11   3        201.30        204.93         4.44 o                         
  13  11   3        953.35        838.01        12.70 o                         
  14  11   3        301.28        326.70         8.13 o                         
  15  11   3        599.34        651.68        15.35 o                         
 -15  12   3         55.04         46.06         5.70 o                         
 -14  12   3        179.00        199.92         5.13 o                         
 -13  12   3       1227.96       1202.50        17.25 o                         
 -12  12   3        853.50        849.72        12.36 o                         
 -11  12   3        488.48        592.39         8.62 o                         
 -10  12   3        435.21        409.39         6.32 o                         
  -9  12   3        212.83        186.04         3.82 o                         
  -8  12   3       1174.04       1135.53        13.90 o                         
  -7  12   3       1831.63       1874.02        19.72 o                         
  -6  12   3         64.04         65.15         2.09 o                         
  -5  12   3       4687.62       4694.50        46.14 o                         
  -4  12   3        233.19        280.60         4.24 o                         
  -3  12   3       1709.99       1817.89        18.99 o                         
  -2  12   3        809.93        829.57         9.57 o                         
  -1  12   3       5495.87       5489.88        51.45 o                         
   0  12   3        987.79        966.33        10.44 o                         
   1  12   3       5571.31       5476.00        52.38 o                         
   2  12   3        707.02        715.36         8.35 o                         
   3  12   3       1658.73       1748.05        17.89 o                         
   4  12   3        185.02        224.78         3.75 o                         
   5  12   3       4611.90       4564.44        47.44 o                         
   6  12   3        114.29        112.53         2.53 o                         
   7  12   3       1827.40       1889.99        18.95 o                         
   8  12   3       1288.25       1217.04        13.53 o                         
   9  12   3        242.68        216.79         4.20 o                         
  10  12   3        354.36        334.85         6.09 o                         
  11  12   3        696.70        803.43        10.87 o                         
  12  12   3        792.54        830.49        11.92 o                         
  13  12   3       1398.32       1336.60        21.03 o                         
  14  12   3        172.14        190.41         5.95 o                         
  15  12   3         62.71         52.77         4.62 o                         
 -15  13   3       1036.15       1028.01        36.71 o                         
 -14  13   3        193.92        233.21         5.64 o                         
 -13  13   3        741.78        759.55        10.44 o                         
 -12  13   3         16.08         22.74         2.20 o                         
 -11  13   3        195.06        263.83         4.85 o                         
 -10  13   3         64.96         60.88         2.30 o                         
  -9  13   3       2002.18       1943.74        20.35 o                         
  -8  13   3       3019.49       2916.95        32.91 o                         
  -7  13   3       2140.07       2120.73        23.15 o                         
  -6  13   3        710.26        731.41         8.66 o                         
  -5  13   3       4644.58       4788.80        47.11 o                         
  -4  13   3        144.78        160.67         3.06 o                         
  -3  13   3       5892.55       5512.39        52.90 o                         
  -2  13   3       1174.12       1034.02        11.09 o                         
  -1  13   3        928.63        838.95         9.31 o                         
   0  13   3        608.58        686.10         7.91 o                         
   1  13   3        959.93        866.41         9.56 o                         
   2  13   3       1102.61        964.32        10.46 o                         
   3  13   3       5742.25       5508.64        52.89 o                         
   4  13   3        106.04        114.77         2.63 o                         
   5  13   3       5169.76       5286.84        55.12 o                         
   6  13   3        663.93        681.63         8.29 o                         
   7  13   3       2002.32       1933.89        19.89 o                         
   8  13   3       3262.25       3236.79        32.55 o                         
   9  13   3       1729.49       1694.29        18.30 o                         
  10  13   3         43.62         35.35         1.86 o                         
  11  13   3        202.66        261.93         4.76 o                         
  12  13   3          6.43          9.11         1.87 o                         
  13  13   3        661.57        678.23        10.49 o                         
  14  13   3        205.90        247.47         7.50 o                         
  15  13   3       1106.30       1152.35        24.00 o                         
 -14  14   3        372.71        456.77         8.94 o                         
 -13  14   3        415.28        456.26         7.57 o                         
 -12  14   3          9.69         13.12         1.79 o                         
 -11  14   3       3324.84       3231.20        38.29 o                         
 -10  14   3         77.20        104.12         3.21 o                         
  -9  14   3        192.25        217.38         4.06 o                         
  -8  14   3        533.73        565.54         7.73 o                         
  -7  14   3       6238.38       6414.78        66.08 o                         
  -6  14   3        371.09        368.30         5.20 o                         
  -5  14   3       2047.86       2108.99        21.69 o                         
  -4  14   3       1196.87       1292.51        14.20 o                         
  -3  14   3        916.31        948.38        10.35 o                         
  -2  14   3       1723.58       1732.04        18.97 o                         
  -1  14   3       3828.08       3525.83        33.70 o                         
   0  14   3       1494.70       1609.77        16.33 o                         
   1  14   3       4032.28       3701.26        35.27 o                         
   2  14   3       1568.95       1568.30        15.95 o                         
   3  14   3        949.31        974.03        10.81 o                         
   4  14   3       1111.69       1188.52        13.19 o                         
   5  14   3       1972.60       1957.19        22.20 o                         
   6  14   3        430.23        425.57         5.91 o                         
   7  14   3       6184.93       6285.11        62.91 o                         
   8  14   3        527.94        548.65         7.06 o                         
   9  14   3        172.35        185.15         3.54 o                         
  10  14   3         95.79        107.49         2.94 o                         
  11  14   3       3323.06       3266.69        39.12 o                         
  12  14   3         28.99         33.37         2.48 o                         
  13  14   3        454.98        494.73        10.06 o                         
  14  14   3        387.39        514.79        11.67 o                         
 -14  15   3        179.90        268.84         7.63 o                         
 -13  15   3       1185.84       1128.75        16.13 o                         
 -12  15   3        578.69        491.74         7.94 o                         
 -11  15   3         29.05         49.30         2.30 o                         
 -10  15   3        795.29        840.32        10.92 o                         
  -9  15   3        325.79        331.40         5.34 o                         
  -8  15   3       1192.15       1236.03        15.18 o                         
  -7  15   3        133.08        141.24         3.11 o                         
  -6  15   3       1557.06       1575.56        16.93 o                         
  -5  15   3       2624.66       2758.62        28.77 o                         
  -4  15   3         75.11         58.13         1.92 o                         
  -3  15   3       5542.73       5729.09        55.05 o                         
  -2  15   3       1784.30       1821.84        18.32 o                         
  -1  15   3       2445.81       2382.15        23.38 o                         
   0  15   3       2538.83       2683.17        26.10 o                         
   1  15   3       2851.44       2715.70        26.39 o                         
   2  15   3       1825.58       1847.48        18.54 o                         
   3  15   3       5967.18       6016.22        56.30 o                         
   4  15   3         99.20         82.43         2.23 o                         
   5  15   3       2692.63       2783.68        30.10 o                         
   6  15   3       1675.96       1681.63        17.51 o                         
   7  15   3        241.58        240.11         4.00 o                         
   8  15   3       1367.34       1356.90        15.49 o                         
   9  15   3        584.61        580.99         7.71 o                         
  10  15   3        853.08        881.16        11.64 o                         
  11  15   3         69.77         95.22         2.99 o                         
  12  15   3        491.27        425.89         7.08 o                         
  13  15   3       1265.34       1198.92        17.10 o                         
  14  15   3        215.33        308.01         8.34 o                         
 -14  16   3        187.64        189.33         6.28 o                         
 -13  16   3        217.32        184.85         4.53 o                         
 -12  16   3        191.64        151.02         3.62 o                         
 -11  16   3       1350.85       1240.15        14.76 o                         
 -10  16   3        505.20        488.62         7.19 o                         
  -9  16   3         98.60        161.86         3.38 o                         
  -8  16   3       1174.70       1262.95        15.02 o                         
  -7  16   3       4241.74       4489.21        48.35 o                         
  -6  16   3       1369.38       1453.38        15.75 o                         
  -5  16   3       3773.46       3849.78        38.35 o                         
  -4  16   3        169.68        201.52         3.46 o                         
  -3  16   3        417.52        514.15         6.53 o                         
  -2  16   3        499.55        536.17         6.58 o                         
  -1  16   3       2692.47       2508.11        24.54 o                         
   0  16   3       5864.25       6213.01        60.48 o                         
   1  16   3       2895.11       2613.67        25.50 o                         
   2  16   3        438.30        486.75         6.13 o                         
   3  16   3        388.02        472.38         6.02 o                         
   4  16   3        223.10        270.72         4.13 o                         
   5  16   3       4046.83       4194.63        44.35 o                         
   6  16   3       1560.89       1643.98        17.99 o                         
   7  16   3       3792.33       4069.04        41.71 o                         
   8  16   3       1239.53       1324.20        15.14 o                         
   9  16   3        121.09        191.74         3.72 o                         
  10  16   3        562.25        528.91         7.87 o                         
  11  16   3       1299.67       1226.46        15.25 o                         
  12  16   3        174.55        134.99         3.66 o                         
  13  16   3        108.75        115.74         4.38 o                         
  14  16   3        240.61        262.92         8.37 o                         
 -14  17   3        201.99        191.91         5.76 o                         
 -13  17   3        359.39        289.89         6.01 o                         
 -12  17   3        944.06        823.04        11.18 o                         
 -11  17   3       1012.87        986.67        12.20 o                         
 -10  17   3         29.47         20.10         1.75 o                         
  -9  17   3       1646.24       1604.58        18.20 o                         
  -8  17   3        699.63        630.12         8.18 o                         
  -7  17   3       1182.70       1117.42        13.31 o                         
  -6  17   3         73.16         66.88         2.22 o                         
  -5  17   3        941.60       1024.74        11.91 o                         
  -4  17   3       1783.60       1645.15        18.42 o                         
  -3  17   3       3551.49       3572.65        34.24 o                         
  -2  17   3       3687.43       3872.29        36.96 o                         
  -1  17   3       1118.29       1062.91        11.46 o                         
   0  17   3        271.27        299.50         4.38 o                         
   1  17   3       1281.70       1218.77        13.14 o                         
   2  17   3       3476.12       3693.36        35.36 o                         
   3  17   3       3555.08       3568.23        34.25 o                         
   4  17   3       1838.57       1699.97        17.63 o                         
   5  17   3        821.34        875.54        10.55 o                         
   6  17   3         64.88         50.74         2.13 o                         
   7  17   3       1151.70       1068.45        12.72 o                         
   8  17   3        648.45        583.09         8.08 o                         
   9  17   3       1825.73       1661.11        19.26 o                         
  10  17   3         11.62          7.42         1.58 o                         
  11  17   3       1213.92       1222.14        14.42 o                         
  12  17   3       1022.35        912.58        12.27 o                         
  13  17   3        361.11        300.96         6.51 o                         
  14  17   3        182.66        158.30         6.54 o                         
 -14  18   3         71.27         65.62         3.97 o                         
 -13  18   3        540.55        592.02        10.65 o                         
 -12  18   3         31.78         17.06         1.92 o                         
 -11  18   3        452.74        458.19         6.68 o                         
 -10  18   3        210.41        266.06         4.89 o                         
  -9  18   3        660.14        769.90         9.94 o                         
  -8  18   3        106.37        103.22         2.77 o                         
  -7  18   3       3619.93       3769.49        39.04 o                         
  -6  18   3        245.90        220.19         4.40 o                         
  -5  18   3       2537.89       2491.10        27.12 o                         
  -4  18   3        135.39        147.45         3.43 o                         
  -3  18   3        335.45        323.47         4.79 o                         
  -2  18   3         54.40         58.76         1.95 o                         
  -1  18   3       2535.95       2609.17        25.55 o                         
   0  18   3       1126.67       1242.02        13.13 o                         
   1  18   3       2453.47       2468.46        24.27 o                         
   2  18   3         41.29         45.76         1.80 o                         
   3  18   3        368.35        353.18         4.99 o                         
   4  18   3        131.81        139.93         3.10 o                         
   5  18   3       2500.88       2521.93        27.30 o                         
   6  18   3        193.07        165.24         3.60 o                         
   7  18   3       3447.64       3654.49        38.99 o                         
   8  18   3        107.50        101.49         2.86 o                         
   9  18   3        647.15        740.60         9.67 o                         
  10  18   3        249.84        318.94         5.76 o                         
  11  18   3        349.84        358.33         5.89 o                         
  12  18   3         45.81         22.14         2.23 o                         
  13  18   3        650.74        704.08        12.16 o                         
  14  18   3        109.16         87.54         5.52 o                         
 -13  19   3        248.46        243.87         6.21 o                         
 -12  19   3        293.74        283.93         5.67 o                         
 -11  19   3        328.58        292.93         4.95 o                         
 -10  19   3       1517.75       1554.82        16.67 o                         
  -9  19   3       1429.23       1354.94        15.12 o                         
  -8  19   3        423.82        471.31         7.10 o                         
  -7  19   3       1916.70       1925.37        21.46 o                         
  -6  19   3         73.82         79.40         2.46 o                         
  -5  19   3        640.62        634.24         8.57 o                         
  -4  19   3        535.32        464.22         6.85 o                         
  -3  19   3       5373.91       5372.38        56.78 o                         
  -2  19   3        642.71        684.04         8.40 o                         
  -1  19   3        297.96        321.23         4.66 o                         
   0  19   3       3384.80       3567.98        34.27 o                         
   1  19   3        339.07        357.63         5.01 o                         
   2  19   3        629.80        666.37         7.91 o                         
   3  19   3       5280.52       5200.43        59.92 o                         
   4  19   3        503.79        430.78         6.30 o                         
   5  19   3        717.64        693.14         9.03 o                         
   6  19   3         84.63         95.58         2.60 o                         
   7  19   3       2243.82       2175.76        24.05 o                         
   8  19   3        505.58        537.51         7.19 o                         
   9  19   3       1734.08       1617.11        17.20 o                         
  10  19   3       1370.72       1424.65        16.11 o                         
  11  19   3        402.92        371.31         5.85 o                         
  12  19   3        366.64        339.82         6.04 o                         
  13  19   3        152.96        139.14         4.80 o                         
 -13  20   3       1453.61       1304.25        20.09 o                         
 -12  20   3        411.99        444.82         7.93 o                         
 -11  20   3       1268.28       1369.55        17.18 o                         
 -10  20   3        479.29        383.06         5.93 o                         
  -9  20   3        111.25        120.82         2.98 o                         
  -8  20   3        598.98        488.67         6.75 o                         
  -7  20   3       1812.31       1957.18        21.65 o                         
  -6  20   3       1217.31       1299.88        15.24 o                         
  -5  20   3       3519.29       3360.16        37.12 o                         
  -4  20   3         59.10         47.66         2.11 o                         
  -3  20   3        232.20        230.11         4.09 o                         
  -2  20   3       1266.28       1352.85        17.56 o                         
  -1  20   3       1929.34       1897.12        22.31 o                         
   0  20   3         21.49         13.29         1.58 o                         
   1  20   3       1771.80       1708.92        19.68 o                         
   2  20   3       1242.26       1353.07        16.88 o                         
   3  20   3        204.88        199.65         3.92 o                         
   4  20   3         72.56         50.10         2.13 o                         
   5  20   3       3574.53       3402.53        36.18 o                         
   6  20   3       1081.50       1147.16        14.04 o                         
   7  20   3       2036.60       2120.12        22.27 o                         
   8  20   3        652.57        527.78         7.13 o                         
   9  20   3        135.41        144.16         3.39 o                         
  10  20   3        404.00        328.07         5.36 o                         
  11  20   3       1398.95       1474.58        17.86 o                         
  12  20   3        402.36        406.49         7.59 o                         
  13  20   3       1405.64       1310.77        21.96 o                         
 -13  21   3       1030.22       1062.20        17.60 o                         
 -12  21   3        397.21        432.84         8.06 o                         
 -11  21   3        154.36        178.13         4.40 o                         
 -10  21   3        164.19        122.65         3.62 o                         
  -9  21   3        932.27       1074.14        13.16 o                         
  -8  21   3        212.03        178.09         3.71 o                         
  -7  21   3       1061.00        970.69        11.21 o                         
  -6  21   3        751.55        729.04         8.88 o                         
  -5  21   3        373.31        376.15         5.84 o                         
  -4  21   3       2388.59       2200.74        24.69 o                         
  -3  21   3         61.85         81.76         2.87 o                         
  -2  21   3        719.98        778.73         9.99 o                         
  -1  21   3        230.09        221.25         4.22 o                         
   0  21   3       1076.59       1021.02        12.29 o                         
   1  21   3        290.08        270.19         4.79 o                         
   2  21   3        634.28        693.54         9.09 o                         
   3  21   3         30.60         22.42         2.01 o                         
   4  21   3       2480.20       2310.29        25.93 o                         
   5  21   3        314.11        319.01         5.06 o                         
   6  21   3        667.79        655.20         8.24 o                         
   7  21   3       1139.37       1033.85        12.14 o                         
   8  21   3        232.34        218.89         4.22 o                         
   9  21   3        921.32       1007.40        12.36 o                         
  10  21   3        116.63         83.24         2.87 o                         
  11  21   3        127.81        139.89         3.99 o                         
  12  21   3        477.52        516.57        10.09 o                         
  13  21   3       1010.45       1063.70        17.81 o                         
 -12  22   3        212.63        192.47         4.68 o                         
 -11  22   3       2975.29       2899.12        30.90 o                         
 -10  22   3        434.24        437.99         7.73 o                         
  -9  22   3          7.74          7.11         1.57 o                         
  -8  22   3        356.27        402.90         6.07 o                         
  -7  22   3       1465.85       1333.08        15.72 o                         
  -6  22   3         18.52         13.46         1.64 o                         
  -5  22   3       1339.62       1359.32        15.93 o                         
  -4  22   3        476.67        592.15         7.91 o                         
  -3  22   3        254.15        210.29         3.99 o                         
  -2  22   3        184.71        182.20         4.50 o                         
  -1  22   3       1087.05       1076.92        14.89 o                         
   0  22   3        129.23         75.71         2.86 o                         
   1  22   3        914.49        922.57        14.31 o                         
   2  22   3        213.58        220.96         5.04 o                         
   3  22   3        225.61        176.58         3.91 o                         
   4  22   3        554.55        691.12         9.49 o                         
   5  22   3       1077.13       1147.49        13.91 o                         
   6  22   3         43.76         32.53         2.07 o                         
   7  22   3       1326.43       1194.35        14.00 o                         
   8  22   3        296.22        317.88         5.25 o                         
   9  22   3         11.79          7.90         1.60 o                         
  10  22   3        438.10        453.00         7.54 o                         
  11  22   3       2780.25       2731.90        31.06 o                         
  12  22   3        216.58        197.59         4.95 o                         
 -12  23   3        458.26        416.16         8.05 o                         
 -11  23   3         68.17        101.78         3.15 o                         
 -10  23   3        343.66        342.85         5.43 o                         
  -9  23   3       1944.92       1851.67        19.49 o                         
  -8  23   3        310.06        229.34         4.39 o                         
  -7  23   3        642.14        586.64         7.84 o                         
  -6  23   3        442.71        461.30         6.39 o                         
  -5  23   3       1424.60       1390.94        15.45 o                         
  -4  23   3        115.16        116.93         2.92 o                         
  -3  23   3       1500.55       1560.09        17.30 o                         
  -2  23   3       1107.99       1228.13        14.96 o                         
  -1  23   3        491.40        464.73         6.65 o                         
   0  23   3        879.26        894.75        10.59 o                         
   1  23   3        470.38        429.93         6.29 o                         
   2  23   3        946.63       1046.30        12.14 o                         
   3  23   3       1348.94       1367.15        15.16 o                         
   4  23   3        123.02        136.66         3.23 o                         
   5  23   3       1631.42       1628.18        17.01 o                         
   6  23   3        334.33        360.68         5.36 o                         
   7  23   3        723.09        685.17         8.82 o                         
   8  23   3        395.83        319.83         5.26 o                         
   9  23   3       2004.98       1875.00        20.80 o                         
  10  23   3        322.12        330.03         6.23 o                         
  11  23   3         32.61         59.38         2.78 o                         
  12  23   3        489.55        437.57         8.72 o                         
 -12  24   3         72.20         34.60         2.63 o                         
 -11  24   3        338.73        347.89         6.28 o                         
 -10  24   3        527.87        490.69         7.46 o                         
  -9  24   3        298.80        317.89         5.28 o                         
  -8  24   3        597.88        595.21         8.15 o                         
  -7  24   3       1549.10       1593.14        18.04 o                         
  -6  24   3         85.10         82.41         2.62 o                         
  -5  24   3       1950.45       2142.36        24.33 o                         
  -4  24   3        532.12        447.54         6.15 o                         
  -3  24   3         90.85        105.64         2.90 o                         
  -2  24   3        519.94        485.99         6.77 o                         
  -1  24   3       2715.65       2630.90        26.52 o                         
   0  24   3       1840.99       1758.17        21.22 o                         
   1  24   3       2361.34       2305.68        23.64 o                         
   2  24   3        477.97        428.76         6.21 o                         
   3  24   3         76.57         92.28         2.75 o                         
   4  24   3        500.17        428.53         6.36 o                         
   5  24   3       1625.42       1843.44        19.79 o                         
   6  24   3        127.13        119.40         3.10 o                         
   7  24   3       1640.50       1696.09        18.81 o                         
   8  24   3        634.10        600.71         8.10 o                         
   9  24   3        321.84        330.17         5.41 o                         
  10  24   3        508.56        455.31         7.02 o                         
  11  24   3        450.22        457.17         7.99 o                         
  12  24   3         52.97         21.24         2.81 o                         
 -11  25   3        546.07        498.50         8.34 o                         
 -10  25   3        110.01        105.82         3.41 o                         
  -9  25   3       1183.88       1055.45        14.08 o                         
  -8  25   3        308.05        228.54         4.46 o                         
  -7  25   3        318.01        290.05         4.86 o                         
  -6  25   3         16.08         37.20         1.97 o                         
  -5  25   3       1096.05       1096.43        13.35 o                         
  -4  25   3       1063.42       1055.37        12.61 o                         
  -3  25   3       2821.04       2745.93        32.86 o                         
  -2  25   3       3151.90       3082.48        30.91 o                         
  -1  25   3        629.05        683.76         8.96 o                         
   0  25   3        620.54        673.49         8.24 o                         
   1  25   3        760.90        802.99         9.64 o                         
   2  25   3       3120.18       3010.80        29.57 o                         
   3  25   3       3147.49       3129.39        30.63 o                         
   4  25   3        966.99        962.60        11.49 o                         
   5  25   3        897.06        929.17        10.94 o                         
   6  25   3         35.48         64.61         2.40 o                         
   7  25   3        273.67        265.33         5.02 o                         
   8  25   3        245.56        183.41         3.99 o                         
   9  25   3       1309.41       1204.25        14.40 o                         
  10  25   3         97.74         87.18         3.41 o                         
  11  25   3        666.00        600.43         9.19 o                         
 -11  26   3        989.13        913.12        12.70 o                         
 -10  26   3          2.70         11.70         1.94 o                         
  -9  26   3        144.49        167.67         4.09 o                         
  -8  26   3        212.34        220.24         4.40 o                         
  -7  26   3       2641.95       2699.84        30.89 o                         
  -6  26   3        614.87        655.35         8.96 o                         
  -5  26   3        938.51        939.64        11.31 o                         
  -4  26   3        832.81        725.31         8.80 o                         
  -3  26   3       1591.39       1681.90        18.38 o                         
  -2  26   3       2186.66       2174.04        22.01 o                         
  -1  26   3       3725.72       3576.70        35.52 o                         
   0  26   3       1833.70       2182.83        22.62 o                         
   1  26   3       3720.73       3560.16        34.54 o                         
   2  26   3       2313.46       2312.64        23.65 o                         
   3  26   3       1500.31       1584.34        17.07 o                         
   4  26   3        909.73        791.41         9.64 o                         
   5  26   3        616.46        640.63         8.31 o                         
   6  26   3        703.50        734.17         9.57 o                         
   7  26   3       2334.81       2375.94        25.66 o                         
   8  26   3        258.49        266.12         4.96 o                         
   9  26   3        133.15        160.18         4.02 o                         
  10  26   3          2.38          0.77         1.79 o                         
  11  26   3       1167.45       1069.87        13.99 o                         
 -10  27   3        168.81        146.61         3.80 o                         
  -9  27   3       1462.18       1580.32        18.36 o                         
  -8  27   3        343.34        378.46         5.88 o                         
  -7  27   3        361.80        390.73         6.70 o                         
  -6  27   3        217.66        222.42         4.63 o                         
  -5  27   3        483.42        535.01         7.58 o                         
  -4  27   3        296.89        304.18         4.97 o                         
  -3  27   3         82.48        100.41         2.85 o                         
  -2  27   3       1764.98       1696.27        17.71 o                         
  -1  27   3        472.76        558.74         7.26 o                         
   0  27   3        291.86        294.03         4.76 o                         
   1  27   3        497.88        572.63         7.53 o                         
   2  27   3       1585.70       1519.86        16.40 o                         
   3  27   3        201.20        247.38         4.34 o                         
   4  27   3        287.29        291.07         5.00 o                         
   5  27   3        547.30        602.23         8.09 o                         
   6  27   3        153.53        154.92         4.02 o                         
   7  27   3        379.97        401.97         6.20 o                         
   8  27   3        410.00        448.77         6.58 o                         
   9  27   3       1551.63       1619.95        18.45 o                         
  10  27   3        138.53        118.93         3.82 o                         
 -10  28   3        757.00        932.84        12.89 o                         
  -9  28   3         90.61        127.29         3.65 o                         
  -8  28   3         25.88         26.14         2.02 o                         
  -7  28   3        842.31        877.65        11.37 o                         
  -6  28   3       1043.36        924.31        11.78 o                         
  -5  28   3       1712.52       1702.87        19.08 o                         
  -4  28   3       1350.26       1259.21        15.22 o                         
  -3  28   3        673.14        661.27         8.45 o                         
  -2  28   3        230.19        319.39         5.06 o                         
  -1  28   3        188.20        138.74         3.23 o                         
   0  28   3        806.00        715.48         8.79 o                         
   1  28   3        315.30        259.19         4.58 o                         
   2  28   3        152.53        224.77         4.97 o                         
   3  28   3        684.94        676.43         8.45 o                         
   4  28   3       1362.09       1271.65        15.27 o                         
   5  28   3       1635.58       1662.20        20.04 o                         
   6  28   3       1170.44       1071.00        13.17 o                         
   7  28   3        739.11        762.69         9.86 o                         
   8  28   3         16.91         23.18         1.98 o                         
   9  28   3        107.05        134.14         3.51 o                         
  10  28   3        773.97        927.62        13.61 o                         
  -9  29   3        502.08        510.40         8.08 o                         
  -8  29   3        381.61        306.51         5.85 o                         
  -7  29   3       1633.96       1462.23        17.33 o                         
  -6  29   3       1448.82       1333.64        16.79 o                         
  -5  29   3        696.24        675.70         9.48 o                         
  -4  29   3          9.63          0.60         1.75 o                         
  -3  29   3       1005.35        923.29        11.79 o                         
  -2  29   3       1419.56       1572.31        19.16 o                         
  -1  29   3         39.02         35.29         2.20 o                         
   0  29   3        377.90        355.95         6.20 o                         
   1  29   3        103.91         92.25         2.97 o                         
   2  29   3       1266.92       1378.43        17.07 o                         
   3  29   3       1259.36       1205.82        14.55 o                         
   4  29   3         22.54         19.28         2.05 o                         
   5  29   3        697.65        675.66         9.69 o                         
   6  29   3       1352.36       1251.58        14.46 o                         
   7  29   3       1671.14       1499.67        16.96 o                         
   8  29   3        428.21        343.23         6.04 o                         
   9  29   3        531.85        534.54         8.37 o                         
  -9  30   3        109.19         77.00         3.18 o                         
  -8  30   3         57.45         43.98         2.35 o                         
  -7  30   3        834.58        950.65        11.51 o                         
  -6  30   3        361.23        327.37         5.55 o                         
  -5  30   3       2468.94       2410.46        25.50 o                         
  -4  30   3        642.21        617.97         8.29 o                         
  -3  30   3        690.53        736.64        11.03 o                         
  -2  30   3        328.77        378.07         6.89 o                         
  -1  30   3        208.65        252.53         4.72 o                         
   0  30   3          1.66          3.65         1.58 o                         
   1  30   3        119.61        146.92         4.18 o                         
   2  30   3        288.57        323.49         6.25 o                         
   3  30   3        756.37        773.33        11.66 o                         
   4  30   3        476.26        480.23         8.69 o                         
   5  30   3       2269.46       2316.17        26.45 o                         
   6  30   3        382.76        350.31         5.95 o                         
   7  30   3        812.64        929.97        11.30 o                         
   8  30   3         41.38         31.35         2.27 o                         
   9  30   3        122.29         88.34         3.49 o                         
  -8  31   3         67.83         61.42         2.85 o                         
  -7  31   3        317.47        292.31         5.22 o                         
  -6  31   3        126.23        128.66         3.52 o                         
  -5  31   3        235.62        235.39         4.79 o                         
  -4  31   3        812.25        852.92        10.88 o                         
  -3  31   3        821.73        881.27        11.17 o                         
  -2  31   3        521.58        542.45         7.98 o                         
  -1  31   3        874.27        850.17        11.38 o                         
   0  31   3        183.76        149.37         4.17 o                         
   1  31   3        801.85        768.15        10.30 o                         
   2  31   3        525.46        567.12         8.08 o                         
   3  31   3        885.32        953.12        12.09 o                         
   4  31   3        853.44        908.97        11.29 o                         
   5  31   3        326.14        338.69         5.67 o                         
   6  31   3         56.15         60.47         2.44 o                         
   7  31   3        336.75        317.33         5.87 o                         
   8  31   3        112.77        106.14         3.32 o                         
  -7  32   3        560.21        557.31         9.32 o                         
  -6  32   3        363.44        353.15         5.60 o                         
  -5  32   3       2072.99       2020.25        21.29 o                         
  -4  32   3        251.65        233.00         4.35 o                         
  -3  32   3        310.19        293.60         5.78 o                         
  -2  32   3       1257.24       1186.27        13.87 o                         
  -1  32   3       1189.02       1176.34        13.19 o                         
   0  32   3        260.58        274.33         4.92 o                         
   1  32   3       1163.50       1104.43        13.09 o                         
   2  32   3       1259.65       1199.68        14.01 o                         
   3  32   3        281.35        270.59         4.84 o                         
   4  32   3        245.30        221.37         4.36 o                         
   5  32   3       1802.98       1717.90        18.21 o                         
   6  32   3        421.56        404.87         6.11 o                         
   7  32   3        558.49        562.44         9.09 o                         
  -6  33   3        113.43        134.02         3.97 o                         
  -5  33   3        196.77        166.62         3.97 o                         
  -4  33   3        131.95        114.25         3.27 o                         
  -3  33   3       1633.47       1790.79        19.59 o                         
  -2  33   3          8.66         15.43         1.79 o                         
  -1  33   3        335.80        297.92         5.00 o                         
   0  33   3        286.24        250.96         4.55 o                         
   1  33   3        330.41        271.74         4.84 o                         
   2  33   3         28.13         39.43         2.18 o                         
   3  33   3       1511.58       1696.86        18.02 o                         
   4  33   3         81.89         71.42         2.68 o                         
   5  33   3        164.81        141.93         4.27 o                         
   6  33   3        144.12        174.13         4.42 o                         
  -5  34   3        393.02        398.60         8.96 o                         
  -4  34   3        693.41        725.89        11.20 o                         
  -3  34   3         32.07         26.82         1.96 o                         
  -2  34   3        250.25        289.31         5.03 o                         
  -1  34   3        636.23        599.32         8.25 o                         
   0  34   3          9.19          2.09         1.50 o                         
   1  34   3        655.80        617.77         8.06 o                         
   2  34   3        257.75        297.07         5.14 o                         
   3  34   3         40.71         38.67         2.18 o                         
   4  34   3        670.18        708.68        10.10 o                         
   5  34   3        323.30        323.63         7.45 o                         
  -4  35   3        246.92        216.56         6.93 o                         
  -3  35   3        567.19        554.80        10.28 o                         
  -2  35   3        169.01        150.65         4.24 o                         
  -1  35   3        354.92        297.18         6.20 o                         
   0  35   3        797.41        807.20        11.10 o                         
   1  35   3        323.19        260.86         5.41 o                         
   2  35   3        128.23        108.39         3.72 o                         
   3  35   3        635.88        635.64        11.21 o                         
   4  35   3        307.54        292.61         8.10 o                         
  -2  36   3        209.95        181.91        15.85 o                         
  -1  36   3        729.62        650.18        24.33 o                         
   0  36   3        238.90        195.45         9.74 o                         
   1  36   3        696.09        690.93        33.46 o                         
   2  36   3        238.36        243.78        11.96 o                         
   0   0   4       4249.88       4372.30        59.04 o                         
   1   0   4      14703.66      15191.67       139.66 o                         
   2   0   4       4853.77       5102.09        49.52 o                         
   3   0   4       1294.56       1477.06        16.05 o                         
   4   0   4       4787.70       4839.75        50.58 o                         
   5   0   4       6237.09       6382.79        70.07 o                         
   6   0   4       2667.66       2555.84        26.37 o                         
   7   0   4        262.02        294.47         4.65 o                         
   8   0   4       1144.28       1263.50        14.04 o                         
   9   0   4        349.78        471.21         6.63 o                         
  10   0   4         11.85          9.93         1.46 o                         
  11   0   4         27.40         27.71         2.14 o                         
  12   0   4       2420.96       2259.04        36.46 o                         
  13   0   4       1000.21       1039.60        17.22 o                         
  14   0   4        243.46        274.89         6.97 o                         
  15   0   4         12.30          5.97         2.38 o                         
 -15   1   4        463.19        467.40         9.72 o                         
 -14   1   4       1051.38       1030.72        17.12 o                         
 -13   1   4        917.21        823.94        14.35 o                         
 -12   1   4        153.21        159.47         4.56 o                         
 -11   1   4        125.40        100.87         3.22 o                         
 -10   1   4        662.99        749.98        10.11 o                         
  -9   1   4         40.80         74.80         2.17 o                         
  -8   1   4        849.30        883.65         9.89 o                         
  -7   1   4        319.43        363.81         5.47 o                         
  -6   1   4        606.49        635.67         8.27 o                         
  -5   1   4       1738.71       1718.56        21.25 o                         
  -4   1   4       5258.20       5202.81        54.21 o                         
  -3   1   4      14278.75      15014.17       142.59 o                         
  -2   1   4       4700.87       4684.14        45.27 o                         
  -1   1   4       4157.31       4418.18        42.17 o                         
   0   1   4        229.25        309.21         4.74 o                         
   1   1   4       4075.48       4336.11        41.42 o                         
   2   1   4       4413.42       4405.97        42.05 o                         
   3   1   4      13310.90      13920.44       132.39 o                         
   4   1   4       5560.33       5412.43        55.22 o                         
   5   1   4       1624.18       1616.01        20.29 o                         
   6   1   4        625.00        659.69         8.32 o                         
   7   1   4        215.39        246.56         4.29 o                         
   8   1   4        583.72        616.77         7.61 o                         
   9   1   4         43.88         79.41         2.34 o                         
  10   1   4        801.54        923.75        12.09 o                         
  11   1   4        172.73        143.88         3.85 o                         
  12   1   4        158.84        165.88         5.77 o                         
  13   1   4        918.61        841.36        14.75 o                         
  14   1   4        999.43        993.97        16.65 o                         
  15   1   4        398.02        417.02         9.64 o                         
 -15   2   4         35.06         39.63         3.14 o                         
 -14   2   4        436.13        422.39         8.99 o                         
 -13   2   4        220.80        214.47         5.94 o                         
 -12   2   4        992.99        914.77        14.45 o                         
 -11   2   4        317.94        373.57         7.60 o                         
 -10   2   4        170.59        194.83         3.59 o                         
  -9   2   4       1305.12       1318.93        14.93 o                         
  -8   2   4       1207.17       1216.24        13.26 o                         
  -7   2   4        267.76        224.87         4.03 o                         
  -6   2   4       2894.29       2931.74        29.90 o                         
  -5   2   4        793.27        976.22        12.40 o                         
  -4   2   4       2233.55       2241.58        25.23 o                         
  -3   2   4       2691.79       3044.26        31.51 o                         
  -2   2   4       1755.48       1901.28        19.34 o                         
  -1   2   4       2467.90       2479.53        25.20 o                         
   0   2   4       2638.60       2838.81        30.94 o                         
   1   2   4       2533.11       2586.93        25.59 o                         
   2   2   4       1652.07       1757.20        18.04 o                         
   3   2   4       2733.77       3077.63        31.04 o                         
   4   2   4       2631.06       2609.55        31.42 o                         
   5   2   4       1127.13       1344.53        17.23 o                         
   6   2   4       2377.37       2420.44        25.11 o                         
   7   2   4        192.35        166.37         3.48 o                         
   8   2   4       1298.22       1351.18        14.98 o                         
   9   2   4       1264.29       1272.85        14.87 o                         
  10   2   4        200.12        232.61         4.16 o                         
  11   2   4        273.36        307.22         5.91 o                         
  12   2   4       1106.87       1039.42        16.64 o                         
  13   2   4        230.44        225.61         6.20 o                         
  14   2   4        443.34        424.60         9.10 o                         
  15   2   4         32.47         36.26         3.50 o                         
 -15   3   4        435.04        383.47         8.51 o                         
 -14   3   4        168.18        239.58         6.43 o                         
 -13   3   4        242.94        292.81         7.06 o                         
 -12   3   4         40.24         53.66         3.08 o                         
 -11   3   4       1004.29        871.59        14.62 o                         
 -10   3   4       1044.64        940.39        11.81 o                         
  -9   3   4       2300.15       2482.82        26.06 o                         
  -8   3   4        637.29        687.23         8.66 o                         
  -7   3   4        175.35        221.84         4.01 o                         
  -6   3   4         95.86         82.88         2.42 o                         
  -5   3   4       3099.57       3157.19        34.83 o                         
  -4   3   4       1516.26       1541.41        18.06 o                         
  -3   3   4       1634.61       1585.07        16.77 o                         
  -2   3   4       7682.58       7760.67        72.40 o                         
  -1   3   4        241.85        216.21         3.80 o                         
   0   3   4        158.17        164.92         3.44 o                         
   1   3   4        290.47        246.03         4.09 o                         
   2   3   4       7335.32       7244.27        67.71 o                         
   3   3   4       1945.58       1866.41        19.70 o                         
   4   3   4       1504.73       1532.01        17.11 o                         
   5   3   4       2782.89       2814.73        31.31 o                         
   6   3   4         87.06         74.49         2.25 o                         
   7   3   4         94.36        130.80         3.01 o                         
   8   3   4        417.41        457.35         6.28 o                         
   9   3   4       2416.63       2551.00        27.99 o                         
  10   3   4        710.19        615.12         8.25 o                         
  11   3   4       1139.59        989.49        15.49 o                         
  12   3   4         44.51         58.79         3.21 o                         
  13   3   4        283.40        328.69         7.71 o                         
  14   3   4         93.53        158.01         5.28 o                         
  15   3   4        403.39        412.84        10.13 o                         
 -15   4   4         59.09         44.06         3.27 o                         
 -14   4   4        428.93        365.84         8.18 o                         
 -13   4   4        589.09        567.44         9.71 o                         
 -12   4   4       1380.79       1389.34        21.31 o                         
 -11   4   4        942.57       1134.96        15.54 o                         
 -10   4   4       1022.54        996.74        13.06 o                         
  -9   4   4         29.00         29.35         1.60 o                         
  -8   4   4        670.39        676.00         8.32 o                         
  -7   4   4         18.30         35.36         1.77 o                         
  -6   4   4       4305.16       4399.88        44.92 o                         
  -5   4   4       4482.86       4694.98        51.63 o                         
  -4   4   4       2348.81       2599.73        27.27 o                         
  -3   4   4       2262.29       2397.84        24.26 o                         
  -2   4   4       5418.46       5376.65        50.82 o                         
  -1   4   4       1421.50       1340.05        14.25 o                         
   0   4   4       5404.61       5352.93        50.61 o                         
   1   4   4       1615.79       1527.67        15.94 o                         
   2   4   4       5356.62       5428.57        51.29 o                         
   3   4   4       2296.24       2376.53        24.63 o                         
   4   4   4       1973.06       2263.79        24.25 o                         
   5   4   4       4570.98       4716.75        51.95 o                         
   6   4   4       3944.16       3916.40        38.56 o                         
   7   4   4         78.48        117.33         2.86 o                         
   8   4   4        565.16        566.10         7.73 o                         
   9   4   4         38.03         39.57         1.69 o                         
  10   4   4        974.57       1021.59        13.17 o                         
  11   4   4        967.17       1172.08        17.98 o                         
  12   4   4       1361.29       1372.89        19.56 o                         
  13   4   4        488.06        466.41         8.49 o                         
  14   4   4        463.15        377.90         8.44 o                         
  15   4   4         66.64         50.56         4.29 o                         
 -15   5   4        385.13        317.67         8.15 o                         
 -14   5   4        896.82       1012.90        16.93 o                         
 -13   5   4        660.15        658.38        10.87 o                         
 -12   5   4        156.07        199.58         5.52 o                         
 -11   5   4        857.57        953.48        14.06 o                         
 -10   5   4        694.43        711.19         9.05 o                         
  -9   5   4       1657.68       1679.75        19.84 o                         
  -8   5   4        613.71        688.27         8.44 o                         
  -7   5   4          6.17          7.81         1.30 o                         
  -6   5   4        268.33        368.93         5.91 o                         
  -5   5   4       2069.08       2171.52        24.65 o                         
  -4   5   4      11047.57      11623.20       116.95 o                         
  -3   5   4       4939.03       4970.89        47.93 o                         
  -2   5   4       8751.36       8697.51        80.90 o                         
  -1   5   4        687.80        689.54         8.47 o                         
   0   5   4          1.40          2.16         1.32 o                         
   1   5   4        667.88        642.96         7.84 o                         
   2   5   4       9386.21       9257.71        85.91 o                         
   3   5   4       5467.56       5454.53        53.26 o                         
   4   5   4      10514.00      11402.96       109.85 o                         
   5   5   4       2098.10       2261.03        26.20 o                         
   6   5   4        289.66        397.91         5.64 o                         
   7   5   4         12.01         18.35         1.47 o                         
   8   5   4        667.67        689.18         9.89 o                         
   9   5   4       1705.10       1696.84        17.69 o                         
  10   5   4        797.83        849.52        10.68 o                         
  11   5   4        790.04        900.26        14.68 o                         
  12   5   4        174.88        222.14         5.79 o                         
  13   5   4        622.31        639.11        11.13 o                         
  14   5   4       1006.51       1087.05        18.81 o                         
  15   5   4        277.79        232.79         8.93 o                         
 -14   6   4        258.46        211.62         6.34 o                         
 -13   6   4        422.72        389.34         7.89 o                         
 -12   6   4       2402.24       2279.12        34.49 o                         
 -11   6   4       1390.04       1470.09        18.44 o                         
 -10   6   4        221.17        219.70         3.76 o                         
  -9   6   4        378.34        437.21         6.59 o                         
  -8   6   4        832.27        807.48        10.33 o                         
  -7   6   4        146.24        143.25         3.00 o                         
  -6   6   4       1338.34       1354.94        15.71 o                         
  -5   6   4        774.09        712.93         9.11 o                         
  -4   6   4        736.15        755.59         9.72 o                         
  -3   6   4        399.08        397.82         5.63 o                         
  -2   6   4       2039.03       2105.89        21.18 o                         
  -1   6   4       1015.07        915.86        10.35 o                         
   0   6   4       1241.96       1212.67        13.06 o                         
   1   6   4       1191.57       1084.63        11.90 o                         
   2   6   4       1699.92       1780.13        18.23 o                         
   3   6   4        414.00        413.82         5.69 o                         
   4   6   4        525.01        564.25         7.44 o                         
   5   6   4        636.54        587.23         8.05 o                         
   6   6   4       1289.28       1333.56        15.05 o                         
   7   6   4        241.80        234.57         4.07 o                         
   8   6   4        871.21        840.27        10.96 o                         
   9   6   4        340.98        398.43         5.78 o                         
  10   6   4        142.28        146.45         3.01 o                         
  11   6   4       1416.74       1527.36        20.47 o                         
  12   6   4       2444.70       2466.70        34.07 o                         
  13   6   4        428.72        395.52         7.84 o                         
  14   6   4        322.33        260.71         7.18 o                         
 -14   7   4       1418.46       1413.26        22.13 o                         
 -13   7   4         35.60         40.97         2.88 o                         
 -12   7   4        176.50        147.57         4.57 o                         
 -11   7   4       1190.54       1195.11        15.50 o                         
 -10   7   4        243.28        226.25         4.36 o                         
  -9   7   4       1669.63       1645.25        19.33 o                         
  -8   7   4        702.34        738.01         9.57 o                         
  -7   7   4        389.24        374.11         5.63 o                         
  -6   7   4        323.78        332.52         5.24 o                         
  -5   7   4        471.89        480.28         6.74 o                         
  -4   7   4        109.98        117.82         3.07 o                         
  -3   7   4       1678.45       1648.42        17.03 o                         
  -2   7   4       3500.88       3402.07        32.93 o                         
  -1   7   4        659.09        659.42         7.98 o                         
   0   7   4       1505.81       1429.58        15.04 o                         
   1   7   4        797.76        825.68        10.06 o                         
   2   7   4       3354.57       3246.56        31.55 o                         
   3   7   4       1326.99       1293.37        13.80 o                         
   4   7   4        204.65        200.81         3.77 o                         
   5   7   4        354.40        362.04         5.41 o                         
   6   7   4        337.56        366.90         5.71 o                         
   7   7   4        352.60        344.96         5.40 o                         
   8   7   4        968.23        992.53        12.77 o                         
   9   7   4       1764.60       1690.47        20.27 o                         
  10   7   4        360.76        342.46         5.21 o                         
  11   7   4       1224.81       1229.92        17.21 o                         
  12   7   4        160.40        128.77         4.37 o                         
  13   7   4         33.72         33.31         2.76 o                         
  14   7   4       1296.17       1317.33        21.94 o                         
 -14   8   4        976.09       1010.66        16.83 o                         
 -13   8   4        620.64        569.63         9.90 o                         
 -12   8   4       1609.83       1453.23        19.33 o                         
 -11   8   4         79.00         83.24         2.95 o                         
 -10   8   4        596.47        705.39         9.73 o                         
  -9   8   4        248.72        303.93         4.84 o                         
  -8   8   4         79.38         86.34         2.78 o                         
  -7   8   4        884.74        878.20        10.64 o                         
  -6   8   4       2384.06       2560.35        25.92 o                         
  -5   8   4       2028.98       2128.64        23.08 o                         
  -4   8   4       2798.03       2772.15        30.33 o                         
  -3   8   4         38.99         55.76         1.98 o                         
  -2   8   4       3791.99       3657.10        35.24 o                         
  -1   8   4        560.74        568.68         7.13 o                         
   0   8   4       1326.48       1287.03        13.73 o                         
   1   8   4        372.35        381.84         5.38 o                         
   2   8   4       3583.27       3478.70        33.64 o                         
   3   8   4         36.00         51.24         1.93 o                         
   4   8   4       2552.33       2586.35        27.06 o                         
   5   8   4       1697.81       1762.22        18.88 o                         
   6   8   4       2427.44       2674.87        27.48 o                         
   7   8   4        920.62        896.22        11.35 o                         
   8   8   4        119.25        127.84         3.03 o                         
   9   8   4        238.11        294.86         5.15 o                         
  10   8   4        545.32        650.57        10.18 o                         
  11   8   4         29.88         30.51         2.16 o                         
  12   8   4       1526.79       1414.65        20.20 o                         
  13   8   4        590.52        562.05        10.36 o                         
  14   8   4        982.00       1040.91        19.21 o                         
 -14   9   4        241.98        232.19         6.88 o                         
 -13   9   4         93.20         74.04         3.34 o                         
 -12   9   4        416.10        416.46         6.87 o                         
 -11   9   4       1133.65       1030.22        12.74 o                         
 -10   9   4       1239.01       1315.24        16.23 o                         
  -9   9   4        877.96        844.55        11.07 o                         
  -8   9   4       1555.63       1708.65        20.46 o                         
  -7   9   4        142.64        171.04         3.84 o                         
  -6   9   4        310.31        302.83         4.82 o                         
  -5   9   4        687.70        744.00         9.65 o                         
  -4   9   4       4901.76       4812.19        53.19 o                         
  -3   9   4       3253.36       3125.73        30.96 o                         
  -2   9   4       4036.14       3926.01        37.69 o                         
  -1   9   4         33.43         39.42         1.78 o                         
   0   9   4        299.75        327.80         4.89 o                         
   1   9   4         85.37         87.42         2.37 o                         
   2   9   4       4068.99       4058.54        38.91 o                         
   3   9   4       3188.98       3147.38        30.67 o                         
   4   9   4       5539.66       5401.11        52.36 o                         
   5   9   4        610.95        669.10         8.45 o                         
   6   9   4        292.16        280.91         4.37 o                         
   7   9   4        193.76        237.80         4.53 o                         
   8   9   4       1780.19       1880.07        20.89 o                         
   9   9   4        988.84        924.11        12.21 o                         
  10   9   4       1052.00       1117.92        14.30 o                         
  11   9   4       1086.06        981.14        12.54 o                         
  12   9   4        452.76        447.05         7.36 o                         
  13   9   4         83.38         57.47         3.47 o                         
  14   9   4        266.43        276.81         7.78 o                         
 -14  10   4        994.89        928.76        16.36 o                         
 -13  10   4        408.17        356.68         7.28 o                         
 -12  10   4       2754.65       2492.74        28.85 o                         
 -11  10   4        828.53        812.62        11.68 o                         
 -10  10   4       1148.44       1318.33        16.92 o                         
  -9  10   4        962.54        994.15        12.18 o                         
  -8  10   4        678.22        727.89         9.69 o                         
  -7  10   4       1758.27       1869.25        21.91 o                         
  -6  10   4       2454.93       2483.36        27.90 o                         
  -5  10   4       1633.08       1612.33        18.31 o                         
  -4  10   4       1103.93       1126.70        13.05 o                         
  -3  10   4        559.61        628.34         7.88 o                         
  -2  10   4        553.11        512.19         6.60 o                         
  -1  10   4       3360.06       3586.64        34.62 o                         
   0  10   4       5193.02       5547.62        52.37 o                         
   1  10   4       3708.90       3864.72        37.14 o                         
   2  10   4        508.71        479.30         6.90 o                         
   3  10   4        537.58        596.61         7.92 o                         
   4  10   4       1096.56       1114.50        12.18 o                         
   5  10   4       1392.75       1391.29        15.06 o                         
   6  10   4       2463.59       2486.90        26.20 o                         
   7  10   4       1643.33       1692.15        19.57 o                         
   8  10   4        856.20        907.57        11.18 o                         
   9  10   4        900.24        936.80        11.67 o                         
  10  10   4       1012.86       1217.38        16.40 o                         
  11  10   4        859.62        803.31        11.20 o                         
  12  10   4       2703.81       2466.41        29.58 o                         
  13  10   4        349.44        315.97         7.22 o                         
  14  10   4        925.29        874.42        16.51 o                         
 -14  11   4        232.86        198.59         5.77 o                         
 -13  11   4        299.16        221.10         5.81 o                         
 -12  11   4        635.71        649.59         9.58 o                         
 -11  11   4         65.76         90.99         2.93 o                         
 -10  11   4       2958.80       3091.24        32.44 o                         
  -9  11   4       1092.64       1221.66        14.22 o                         
  -8  11   4       2342.90       2326.96        26.00 o                         
  -7  11   4       3554.44       3497.38        37.21 o                         
  -6  11   4        425.77        466.49         7.41 o                         
  -5  11   4         84.83         84.17         2.46 o                         
  -4  11   4       1250.29       1209.71        13.08 o                         
  -3  11   4        880.14        803.39         9.52 o                         
  -2  11   4       2274.36       2101.52        21.15 o                         
  -1  11   4        511.74        504.84         6.52 o                         
   0  11   4         16.61          8.24         1.27 o                         
   1  11   4        420.53        420.86         5.73 o                         
   2  11   4       2423.75       2235.12        22.37 o                         
   3  11   4        719.07        641.12         8.12 o                         
   4  11   4       1526.92       1452.19        15.28 o                         
   5  11   4         85.95         85.70         2.37 o                         
   6  11   4        378.80        406.38         6.29 o                         
   7  11   4       3265.20       3212.70        34.22 o                         
   8  11   4       2547.35       2523.52        27.40 o                         
   9  11   4        808.89        927.77        10.76 o                         
  10  11   4       2840.31       2934.38        32.16 o                         
  11  11   4         78.93        110.83         3.09 o                         
  12  11   4        669.01        680.66         9.89 o                         
  13  11   4        361.46        264.65         6.90 o                         
  14  11   4        321.12        272.96         8.12 o                         
 -14  12   4         78.55         43.03         3.31 o                         
 -13  12   4         84.25         67.75         3.47 o                         
 -12  12   4       1261.44       1210.69        16.43 o                         
 -11  12   4        887.40        798.44        10.68 o                         
 -10  12   4         43.91         22.63         1.75 o                         
  -9  12   4         14.13         21.44         1.74 o                         
  -8  12   4        846.51        877.25        11.56 o                         
  -7  12   4       1446.08       1493.07        16.87 o                         
  -6  12   4       2211.42       2267.12        25.70 o                         
  -5  12   4       1770.54       1700.21        21.33 o                         
  -4  12   4       1855.77       1943.57        20.54 o                         
  -3  12   4       1940.73       1925.19        19.91 o                         
  -2  12   4        400.97        372.18         5.27 o                         
  -1  12   4       1796.86       1784.21        18.25 o                         
   0  12   4        254.52        267.08         4.23 o                         
   1  12   4       2126.68       2088.93        21.02 o                         
   2  12   4        284.35        263.74         4.22 o                         
   3  12   4       1976.01       1969.26        20.69 o                         
   4  12   4       1736.62       1855.42        18.95 o                         
   5  12   4       1522.16       1488.36        17.01 o                         
   6  12   4       2740.46       2822.91        34.03 o                         
   7  12   4       1162.98       1195.11        14.46 o                         
   8  12   4        971.76       1002.17        12.49 o                         
   9  12   4         21.07         31.39         1.78 o                         
  10  12   4         30.80          9.60         1.51 o                         
  11  12   4       1137.66        998.48        12.41 o                         
  12  12   4       1270.30       1226.89        16.80 o                         
  13  12   4         72.87         82.58         4.03 o                         
  14  12   4         95.45         48.28         3.69 o                         
 -14  13   4        971.83        908.38        15.48 o                         
 -13  13   4        271.08        285.77         6.68 o                         
 -12  13   4        127.91        157.57         4.82 o                         
 -11  13   4        250.01        199.61         4.16 o                         
 -10  13   4        301.35        287.78         4.94 o                         
  -9  13   4       1001.01       1155.67        13.30 o                         
  -8  13   4         57.80         34.06         1.95 o                         
  -7  13   4       1749.12       1795.93        21.09 o                         
  -6  13   4         33.97         39.97         1.99 o                         
  -5  13   4         68.92         42.16         2.04 o                         
  -4  13   4       1461.72       1477.21        16.94 o                         
  -3  13   4       1290.58       1323.43        14.11 o                         
  -2  13   4       2916.14       3025.99        29.57 o                         
  -1  13   4        896.99        929.58        10.47 o                         
   0  13   4        342.56        337.62         4.94 o                         
   1  13   4       1118.70       1168.86        12.66 o                         
   2  13   4       2915.22       3026.17        29.56 o                         
   3  13   4       1373.21       1417.59        14.97 o                         
   4  13   4       1584.59       1590.61        17.25 o                         
   5  13   4         72.86         57.30         2.16 o                         
   6  13   4         20.11         25.26         1.74 o                         
   7  13   4       1654.82       1678.83        18.95 o                         
   8  13   4        110.36         66.41         2.38 o                         
   9  13   4       1187.90       1336.01        14.65 o                         
  10  13   4        291.76        280.41         4.81 o                         
  11  13   4        251.15        200.70         4.19 o                         
  12  13   4        158.75        190.47         5.01 o                         
  13  13   4        393.21        412.85         9.33 o                         
  14  13   4       1048.88        961.32        20.30 o                         
 -13  14   4        422.95        402.91         8.29 o                         
 -12  14   4       1249.25       1404.84        18.65 o                         
 -11  14   4        954.88       1052.25        13.00 o                         
 -10  14   4       1062.83       1082.14        13.33 o                         
  -9  14   4        548.82        491.06         7.16 o                         
  -8  14   4       2151.28       2144.42        24.41 o                         
  -7  14   4        853.77        839.44        10.21 o                         
  -6  14   4       1976.37       1997.59        22.05 o                         
  -5  14   4       1425.27       1344.54        15.38 o                         
  -4  14   4       2894.16       2857.79        34.77 o                         
  -3  14   4       1697.71       1675.76        17.34 o                         
  -2  14   4       1104.73       1230.36        13.25 o                         
  -1  14   4        831.65        798.30         9.27 o                         
   0  14   4        637.97        542.10         6.88 o                         
   1  14   4       1068.65       1003.60        11.17 o                         
   2  14   4        863.03        969.89        11.10 o                         
   3  14   4       1702.72       1681.41        17.79 o                         
   4  14   4       2781.36       2766.75        30.51 o                         
   5  14   4       1436.35       1373.21        15.27 o                         
   6  14   4       2099.50       2071.96        22.79 o                         
   7  14   4        762.10        756.62         9.64 o                         
   8  14   4       2206.00       2182.29        23.69 o                         
   9  14   4        628.99        584.81         7.90 o                         
  10  14   4        975.29        991.84        12.77 o                         
  11  14   4       1137.46       1212.26        15.57 o                         
  12  14   4       1278.37       1406.56        26.08 o                         
  13  14   4        382.17        359.83        11.30 o                         
 -13  15   4        175.18        171.72         5.35 o                         
 -12  15   4        277.16        310.95         6.17 o                         
 -11  15   4         56.47         47.55         2.46 o                         
 -10  15   4        232.20        158.56         3.14 o                         
  -9  15   4         20.23         41.20         2.03 o                         
  -8  15   4       1605.64       1436.96        17.86 o                         
  -7  15   4        596.23        674.14         8.88 o                         
  -6  15   4        691.66        789.65         9.89 o                         
  -5  15   4        935.45        899.42        11.72 o                         
  -4  15   4       1660.83       1808.45        19.32 o                         
  -3  15   4       7942.12       8256.35        91.79 o                         
  -2  15   4       4575.77       4735.19        48.22 o                         
  -1  15   4       2457.53       2474.09        25.17 o                         
   0  15   4        705.97        575.90         7.22 o                         
   1  15   4       2532.13       2562.68        25.38 o                         
   2  15   4       4522.76       4670.25        52.37 o                         
   3  15   4       7837.31       8166.29        90.73 o                         
   4  15   4       1771.55       1923.80        20.54 o                         
   5  15   4        792.23        759.14         9.77 o                         
   6  15   4        698.79        794.73         9.99 o                         
   7  15   4        604.88        687.55         8.99 o                         
   8  15   4       2133.70       1905.24        20.50 o                         
   9  15   4         85.38        128.09         3.09 o                         
  10  15   4        244.63        200.68         3.73 o                         
  11  15   4         63.00         47.71         2.55 o                         
  12  15   4        318.95        368.25         6.42 o                         
  13  15   4        137.31        123.69         5.17 o                         
 -13  16   4        109.51         91.33         3.94 o                         
 -12  16   4        303.67        342.31         6.47 o                         
 -11  16   4        362.20        365.78         6.05 o                         
 -10  16   4        139.18        147.84         3.28 o                         
  -9  16   4       1497.75       1422.56        16.31 o                         
  -8  16   4        454.91        387.94         6.19 o                         
  -7  16   4        260.05        259.80         4.50 o                         
  -6  16   4       2240.07       2306.68        23.20 o                         
  -5  16   4       3687.53       3704.45        38.27 o                         
  -4  16   4       1534.24       1533.82        18.33 o                         
  -3  16   4        258.34        242.31         4.35 o                         
  -2  16   4        742.28        716.56        10.86 o                         
  -1  16   4       2776.41       3003.79        33.19 o                         
   0  16   4       2619.36       2426.44        25.32 o                         
   1  16   4       2988.42       3172.01        38.18 o                         
   2  16   4        874.27        843.56        11.47 o                         
   3  16   4        203.63        193.02         3.70 o                         
   4  16   4       1603.67       1579.13        20.79 o                         
   5  16   4       3440.10       3434.53        36.64 o                         
   6  16   4       2014.75       2128.30        22.11 o                         
   7  16   4        144.02        145.21         3.63 o                         
   8  16   4        594.05        509.46         6.90 o                         
   9  16   4       1543.09       1487.20        16.54 o                         
  10  16   4         62.43         72.96         2.35 o                         
  11  16   4        357.56        371.50         6.00 o                         
  12  16   4        393.35        437.20         7.72 o                         
  13  16   4        109.97         87.87         4.27 o                         
 -13  17   4         44.64         27.32         2.66 o                         
 -12  17   4         49.87         72.79         3.13 o                         
 -11  17   4        359.38        336.04         5.52 o                         
 -10  17   4        580.09        522.67         7.71 o                         
  -9  17   4         86.57         58.23         2.35 o                         
  -8  17   4        203.35        249.84         4.52 o                         
  -7  17   4        222.66        266.25         4.53 o                         
  -6  17   4        758.14        854.27        10.72 o                         
  -5  17   4         81.69        110.55         2.83 o                         
  -4  17   4        785.48        837.16        10.35 o                         
  -3  17   4       1199.08       1200.10        15.32 o                         
  -2  17   4       1883.39       1994.24        21.62 o                         
  -1  17   4        431.74        442.31         6.77 o                         
   0  17   4        224.36        223.42         4.51 o                         
   1  17   4        371.35        365.49         6.06 o                         
   2  17   4       1734.83       1779.49        20.17 o                         
   3  17   4       1127.47       1139.45        13.96 o                         
   4  17   4        935.33       1030.58        13.98 o                         
   5  17   4         46.43         60.54         2.29 o                         
   6  17   4        762.59        905.18        11.20 o                         
   7  17   4        288.00        345.97         5.33 o                         
   8  17   4        229.11        255.34         4.45 o                         
   9  17   4         78.40         54.25         2.33 o                         
  10  17   4        515.63        472.17         6.70 o                         
  11  17   4        455.13        421.92         6.46 o                         
  12  17   4         71.03         92.08         3.92 o                         
  13  17   4         17.51          4.92         2.32 o                         
 -12  18   4        911.45        879.79        13.73 o                         
 -11  18   4        499.66        475.75         7.30 o                         
 -10  18   4        156.13        187.86         3.82 o                         
  -9  18   4        235.13        231.11         4.63 o                         
  -8  18   4        310.32        333.93         5.50 o                         
  -7  18   4       2631.00       2736.04        29.74 o                         
  -6  18   4        770.00        750.69         9.34 o                         
  -5  18   4       2015.36       2044.56        22.24 o                         
  -4  18   4        774.73        738.31         9.71 o                         
  -3  18   4        872.53        945.65        12.41 o                         
  -2  18   4        549.83        491.66         8.05 o                         
  -1  18   4       1111.79       1227.47        15.57 o                         
   0  18   4       3792.75       3821.70        41.42 o                         
   1  18   4       1149.92       1299.56        16.93 o                         
   2  18   4        467.52        418.60         7.21 o                         
   3  18   4        903.19        998.15        12.68 o                         
   4  18   4        699.80        674.07        11.14 o                         
   5  18   4       1823.37       1890.68        20.29 o                         
   6  18   4        458.30        452.24         6.69 o                         
   7  18   4       2540.74       2624.18        27.31 o                         
   8  18   4        211.78        217.15         4.43 o                         
   9  18   4        175.26        178.57         3.90 o                         
  10  18   4         75.25        106.18         3.07 o                         
  11  18   4        605.78        553.25         8.61 o                         
  12  18   4        929.24        963.16        16.73 o                         
 -12  19   4         63.43         58.53         3.17 o                         
 -11  19   4        222.35        311.22         5.91 o                         
 -10  19   4        991.86       1009.87        12.56 o                         
  -9  19   4        942.67        795.51        10.48 o                         
  -8  19   4         77.64         93.48         2.77 o                         
  -7  19   4       2056.50       1990.16        20.89 o                         
  -6  19   4         94.09        118.05         2.91 o                         
  -5  19   4        108.82        118.57         3.20 o                         
  -4  19   4       5313.36       5129.88        51.32 o                         
  -3  19   4       1253.84       1292.81        14.51 o                         
  -2  19   4       1436.34       1432.07        16.55 o                         
  -1  19   4        662.27        562.55         8.60 o                         
   0  19   4        221.29        252.03         5.63 o                         
   1  19   4        750.70        613.34         8.89 o                         
   2  19   4       1453.11       1474.32        17.41 o                         
   3  19   4       1338.99       1391.14        15.65 o                         
   4  19   4       5305.18       5151.78        52.89 o                         
   5  19   4        180.90        188.90         3.79 o                         
   6  19   4        115.75        140.85         3.21 o                         
   7  19   4       1953.67       1949.14        20.54 o                         
   8  19   4        139.77        171.52         3.67 o                         
   9  19   4        974.81        845.85        10.70 o                         
  10  19   4        736.09        746.66         9.90 o                         
  11  19   4        258.29        353.13         6.29 o                         
  12  19   4         92.08         79.16         3.75 o                         
 -12  20   4        456.81        508.86         9.80 o                         
 -11  20   4        538.81        483.54         8.41 o                         
 -10  20   4         46.23         58.90         2.66 o                         
  -9  20   4        111.16         78.24         3.04 o                         
  -8  20   4        924.97        814.14        10.43 o                         
  -7  20   4       1347.56       1460.46        16.85 o                         
  -6  20   4       2131.65       2288.38        24.96 o                         
  -5  20   4       1443.00       1371.43        15.76 o                         
  -4  20   4        835.44        804.96        11.01 o                         
  -3  20   4        868.92        868.89        11.27 o                         
  -2  20   4       1139.15       1109.19        12.54 o                         
  -1  20   4        321.87        331.56         5.33 o                         
   0  20   4        562.68        546.07         7.35 o                         
   1  20   4        473.21        489.86         6.98 o                         
   2  20   4       1089.29       1064.72        13.00 o                         
   3  20   4        821.15        832.63        10.13 o                         
   4  20   4        748.87        750.65         9.43 o                         
   5  20   4       1647.97       1597.55        17.54 o                         
   6  20   4       2219.73       2412.75        27.93 o                         
   7  20   4       1327.67       1429.76        16.94 o                         
   8  20   4        763.64        693.74         9.26 o                         
   9  20   4         83.85         53.84         2.48 o                         
  10  20   4         59.87         66.01         2.60 o                         
  11  20   4        567.81        487.62         8.41 o                         
  12  20   4        477.86        506.00         9.65 o                         
 -12  21   4         24.48         43.70         2.97 o                         
 -11  21   4         63.22         49.95         2.79 o                         
 -10  21   4        650.69        643.35         9.48 o                         
  -9  21   4        244.70        295.81         5.23 o                         
  -8  21   4         14.03          5.43         1.60 o                         
  -7  21   4        224.14        279.48         4.83 o                         
  -6  21   4        250.18        250.20         4.43 o                         
  -5  21   4         90.01        108.51         2.92 o                         
  -4  21   4       1814.36       1735.22        19.49 o                         
  -3  21   4         11.65          6.68         1.43 o                         
  -2  21   4        208.09        189.40         3.71 o                         
  -1  21   4        866.28        958.80        11.35 o                         
   0  21   4         14.79         21.30         1.69 o                         
   1  21   4        963.47       1084.70        12.30 o                         
   2  21   4        302.13        266.54         4.63 o                         
   3  21   4         77.65         66.70         2.44 o                         
   4  21   4       1584.96       1542.94        17.58 o                         
   5  21   4        153.49        166.38         3.55 o                         
   6  21   4        265.15        258.60         4.55 o                         
   7  21   4        294.57        354.09         5.58 o                         
   8  21   4          7.18         34.98         2.13 o                         
   9  21   4        330.09        382.12         6.48 o                         
  10  21   4        746.94        731.61         9.40 o                         
  11  21   4         52.36         52.64         2.92 o                         
  12  21   4         22.25         34.04         3.09 o                         
 -11  22   4        964.36       1099.23        14.59 o                         
 -10  22   4         86.61         82.16         3.06 o                         
  -9  22   4         11.25         17.27         1.84 o                         
  -8  22   4         71.54         60.34         2.59 o                         
  -7  22   4       1233.90       1180.92        19.56 o                         
  -6  22   4        426.18        384.70         5.78 o                         
  -5  22   4        485.24        418.01         5.95 o                         
  -4  22   4        634.24        702.06         8.76 o                         
  -3  22   4        159.46        168.73         3.76 o                         
  -2  22   4        595.02        633.31         8.07 o                         
  -1  22   4        203.69        229.96         4.12 o                         
   0  22   4        961.56        906.60        10.50 o                         
   1  22   4        136.11        158.50         3.74 o                         
   2  22   4        505.46        557.34         7.21 o                         
   3  22   4        162.57        186.12         3.76 o                         
   4  22   4        656.18        733.35         9.16 o                         
   5  22   4        381.78        320.24         5.21 o                         
   6  22   4        476.66        411.79         6.38 o                         
   7  22   4       1291.92       1216.99        14.39 o                         
   8  22   4         74.72         69.92         2.68 o                         
   9  22   4         31.82         47.77         2.35 o                         
  10  22   4        101.04        109.16         3.68 o                         
  11  22   4        839.60        939.70        13.18 o                         
 -11  23   4       1279.12       1220.34        16.92 o                         
 -10  23   4       1326.95       1388.88        17.15 o                         
  -9  23   4        550.65        588.28         8.41 o                         
  -8  23   4        809.25        821.94        10.75 o                         
  -7  23   4        652.85        649.96         8.97 o                         
  -6  23   4        403.09        344.02         5.54 o                         
  -5  23   4        170.24        158.47         3.53 o                         
  -4  23   4        673.28        708.39         9.31 o                         
  -3  23   4        685.65        683.27         8.60 o                         
  -2  23   4       3803.27       3892.66        39.28 o                         
  -1  23   4         99.41        113.25         2.87 o                         
   0  23   4       1019.96        983.12        11.16 o                         
   1  23   4        181.23        208.86         3.93 o                         
   2  23   4       3418.82       3624.15        36.97 o                         
   3  23   4        638.60        628.85         7.95 o                         
   4  23   4        791.71        806.57         9.62 o                         
   5  23   4        187.00        177.89         3.96 o                         
   6  23   4        386.79        313.10         5.41 o                         
   7  23   4        568.59        553.49         7.86 o                         
   8  23   4        889.26        897.19        11.31 o                         
   9  23   4        562.19        624.87         9.35 o                         
  10  23   4       1235.86       1342.08        16.75 o                         
  11  23   4       1353.98       1293.13        17.48 o                         
 -10  24   4       1589.96       1558.27        19.54 o                         
  -9  24   4        760.65        706.61         9.31 o                         
  -8  24   4        321.19        285.10         5.07 o                         
  -7  24   4        512.08        503.50         7.43 o                         
  -6  24   4         30.65         25.13         2.09 o                         
  -5  24   4       1000.95       1152.98        14.54 o                         
  -4  24   4       1850.55       1874.69        21.17 o                         
  -3  24   4        498.72        494.84         6.72 o                         
  -2  24   4        130.22        150.93         3.39 o                         
  -1  24   4        171.81        228.68         4.09 o                         
   0  24   4       2511.84       2664.80        27.18 o                         
   1  24   4        212.88        270.95         4.75 o                         
   2  24   4        129.70        156.77         3.37 o                         
   3  24   4        404.67        391.90         5.95 o                         
   4  24   4       1846.83       1863.11        19.95 o                         
   5  24   4       1045.23       1164.62        13.94 o                         
   6  24   4        125.55         93.23         3.14 o                         
   7  24   4        486.74        475.73         7.33 o                         
   8  24   4        222.62        183.45         4.38 o                         
   9  24   4        732.98        672.89         9.00 o                         
  10  24   4       1612.18       1533.94        19.23 o                         
 -10  25   4        922.52        743.57        11.43 o                         
  -9  25   4         80.77         92.89         3.01 o                         
  -8  25   4       1240.44       1216.51        14.51 o                         
  -7  25   4       1144.40       1174.88        14.09 o                         
  -6  25   4       1358.43       1398.20        16.63 o                         
  -5  25   4       1993.29       1967.40        22.96 o                         
  -4  25   4        298.01        323.85         5.76 o                         
  -3  25   4       1048.65       1035.65        11.76 o                         
  -2  25   4       1549.04       1603.39        18.40 o                         
  -1  25   4         23.31         24.63         1.78 o                         
   0  25   4        217.13        170.70         3.61 o                         
   1  25   4         22.10         32.82         1.89 o                         
   2  25   4       1681.94       1709.24        17.90 o                         
   3  25   4       1135.76       1098.62        13.01 o                         
   4  25   4        266.17        264.31         4.85 o                         
   5  25   4       2070.81       2057.70        23.86 o                         
   6  25   4       1225.45       1308.56        15.47 o                         
   7  25   4        996.10       1022.77        12.73 o                         
   8  25   4       1106.55       1083.40        13.77 o                         
   9  25   4        101.03        124.53         3.51 o                         
  10  25   4        876.52        726.06        10.85 o                         
  -9  26   4         17.19         23.30         2.15 o                         
  -8  26   4        260.78        277.66         5.11 o                         
  -7  26   4        197.40        151.85         4.23 o                         
  -6  26   4       1200.06       1267.45        15.46 o                         
  -5  26   4        131.41        121.60         3.59 o                         
  -4  26   4        527.27        492.96         7.12 o                         
  -3  26   4        493.12        497.91         8.67 o                         
  -2  26   4        138.75        209.32         4.63 o                         
  -1  26   4       1089.37       1168.34        13.28 o                         
   0  26   4         10.09         11.39         1.59 o                         
   1  26   4       1102.78       1160.89        13.41 o                         
   2  26   4        235.03        307.47         5.28 o                         
   3  26   4        431.63        420.81         6.96 o                         
   4  26   4        576.47        529.73         7.29 o                         
   5  26   4         60.48         67.11         2.67 o                         
   6  26   4       1320.33       1348.54        16.18 o                         
   7  26   4        171.41        119.42         3.51 o                         
   8  26   4        256.62        281.40         5.21 o                         
   9  26   4         17.11         21.19         2.27 o                         
  -9  27   4        174.94        171.97         4.28 o                         
  -8  27   4        560.17        684.57         9.20 o                         
  -7  27   4        492.10        574.21         8.06 o                         
  -6  27   4         38.27         57.45         2.40 o                         
  -5  27   4          9.31         23.86         1.91 o                         
  -4  27   4         37.16         48.58         2.48 o                         
  -3  27   4        950.96        870.25        12.59 o                         
  -2  27   4        213.75        225.31         4.78 o                         
  -1  27   4        914.41        986.65        12.79 o                         
   0  27   4        462.78        396.75         7.33 o                         
   1  27   4       1085.46       1202.98        15.32 o                         
   2  27   4        278.40        297.12         5.35 o                         
   3  27   4       1279.13       1150.38        15.76 o                         
   4  27   4         79.54         91.21         3.49 o                         
   5  27   4          3.71         23.67         1.97 o                         
   6  27   4         57.66         72.90         2.79 o                         
   7  27   4        571.72        639.38         8.72 o                         
   8  27   4        538.52        630.32         8.90 o                         
   9  27   4        136.77        136.41         4.29 o                         
  -8  28   4        237.97        230.98         4.89 o                         
  -7  28   4        457.95        412.30         6.36 o                         
  -6  28   4        716.67        668.90         9.03 o                         
  -5  28   4       1343.83       1267.97        15.14 o                         
  -4  28   4        986.09        953.87        12.65 o                         
  -3  28   4         34.07         19.41         1.96 o                         
  -2  28   4         83.06        108.91         3.51 o                         
  -1  28   4        506.42        501.47         8.84 o                         
   0  28   4        404.04        365.15         7.12 o                         
   1  28   4        518.70        512.09         8.67 o                         
   2  28   4         52.58         59.21         2.76 o                         
   3  28   4         42.84         19.18         1.97 o                         
   4  28   4        842.22        819.64        11.01 o                         
   5  28   4       1242.01       1173.24        15.07 o                         
   6  28   4        884.62        836.31        11.13 o                         
   7  28   4        373.64        327.95         5.42 o                         
   8  28   4        169.67        180.79         4.44 o                         
  -8  29   4        280.98        376.21         7.33 o                         
  -7  29   4        458.29        421.43         6.58 o                         
  -6  29   4        558.09        527.89         7.46 o                         
  -5  29   4       1023.04        927.01        11.03 o                         
  -4  29   4       2532.20       2636.35        27.93 o                         
  -3  29   4        394.50        408.50         6.53 o                         
  -2  29   4       1254.25       1313.08        15.45 o                         
  -1  29   4        636.41        645.63        10.80 o                         
   0  29   4         76.31         68.74         2.74 o                         
   1  29   4        556.71        544.18         8.10 o                         
   2  29   4       1141.36       1200.56        14.02 o                         
   3  29   4        314.46        337.60         5.60 o                         
   4  29   4       2479.08       2594.80        26.64 o                         
   5  29   4       1239.00       1119.31        12.77 o                         
   6  29   4        605.01        569.94         8.14 o                         
   7  29   4        488.93        454.52         6.93 o                         
   8  29   4        209.73        271.65         6.18 o                         
  -7  30   4        407.74        454.77         8.62 o                         
  -6  30   4        119.22        102.64         3.25 o                         
  -5  30   4        281.22        322.48         5.36 o                         
  -4  30   4        920.44        988.78        11.82 o                         
  -3  30   4        895.42        899.44        11.39 o                         
  -2  30   4        247.48        213.42         4.36 o                         
  -1  30   4       1002.03       1029.17        12.37 o                         
   0  30   4       2482.03       2448.80        26.06 o                         
   1  30   4       1021.23       1066.26        12.41 o                         
   2  30   4        283.67        224.33         4.56 o                         
   3  30   4       1013.01       1005.89        12.21 o                         
   4  30   4        990.96       1019.00        12.07 o                         
   5  30   4        303.22        370.09         5.88 o                         
   6  30   4        171.28        161.54         4.15 o                         
   7  30   4        316.37        372.82         7.52 o                         
  -6  31   4         69.24         75.68         3.81 o                         
  -5  31   4        103.89        117.97         3.74 o                         
  -4  31   4         45.40         46.32         2.25 o                         
  -3  31   4       1191.65       1066.30        13.65 o                         
  -2  31   4        862.37        805.55        10.07 o                         
  -1  31   4        628.92        625.60         8.22 o                         
   0  31   4         87.91         67.67         2.59 o                         
   1  31   4        748.10        744.86        11.65 o                         
   2  31   4        665.64        596.42         8.16 o                         
   3  31   4       1118.71       1006.98        12.29 o                         
   4  31   4          7.89         20.15         1.99 o                         
   5  31   4        154.81        169.95         4.08 o                         
   6  31   4         34.85         43.19         3.13 o                         
  -5  32   4        171.43        134.68         4.83 o                         
  -4  32   4        530.06        456.97         7.95 o                         
  -3  32   4        553.94        561.66         8.47 o                         
  -2  32   4        397.72        382.10         6.44 o                         
  -1  32   4       1037.01       1015.17        11.86 o                         
   0  32   4        266.78        314.95         5.36 o                         
   1  32   4       1014.80        976.35        12.07 o                         
   2  32   4        410.73        388.72         6.29 o                         
   3  32   4        586.75        577.96         9.72 o                         
   4  32   4        628.77        529.59        10.30 o                         
   5  32   4        116.63         88.51         4.10 o                         
  -4  33   4        819.42        939.39        18.18 o                         
  -3  33   4        488.00        453.82        11.00 o                         
  -2  33   4        260.17        227.36         5.60 o                         
  -1  33   4        483.26        492.76         8.57 o                         
   0  33   4        447.52        421.47         7.98 o                         
   1  33   4        491.75        498.04         8.31 o                         
   2  33   4        260.27        237.10         5.78 o                         
   3  33   4        519.10        473.87        13.57 o                         
   4  33   4        722.56        861.37        16.91 o                         
  -1  34   4        532.57        485.20        23.20 o                         
   0  34   4        466.29        480.54        13.66 o                         
   1  34   4        525.83        492.89        15.63 o                         
   0   0   5        140.84        109.64         3.98 o                         
   1   0   5        501.31        506.09         6.85 o                         
   2   0   5       2589.72       2757.49        27.50 o                         
   3   0   5       1850.70       1994.34        21.08 o                         
   4   0   5       1117.22       1153.15        15.36 o                         
   5   0   5       1646.18       1726.98        18.14 o                         
   6   0   5      10397.54      10296.51       110.49 o                         
   7   0   5       1271.64       1249.38        13.72 o                         
   8   0   5        138.14        138.64         3.19 o                         
   9   0   5        409.87        370.94         6.01 o                         
  10   0   5        146.89        152.38         3.18 o                         
  11   0   5         54.13         64.31         2.46 o                         
  12   0   5       2836.57       2779.51        35.74 o                         
  13   0   5         57.99         25.56         3.42 o                         
 -13   1   5         37.63         11.08         3.15 o                         
 -12   1   5         23.27         26.50         2.83 o                         
 -11   1   5        169.20        130.87         3.30 o                         
 -10   1   5        703.87        740.49         9.27 o                         
  -9   1   5         61.42         85.30         2.87 o                         
  -8   1   5       2938.27       2956.99        29.69 o                         
  -7   1   5       1053.66       1116.63        12.48 o                         
  -6   1   5        540.77        474.56         7.46 o                         
  -5   1   5        394.78        433.92         6.16 o                         
  -4   1   5        773.32        739.86        10.77 o                         
  -3   1   5         33.13         36.87         1.90 o                         
  -2   1   5       2288.14       2163.91        22.12 o                         
  -1   1   5        756.24        838.14         9.96 o                         
   0   1   5        275.69        328.72         5.13 o                         
   1   1   5        767.78        821.00         9.82 o                         
   2   1   5       2071.43       1981.32        20.44 o                         
   3   1   5         31.21         31.62         1.83 o                         
   4   1   5        782.68        723.72        11.33 o                         
   5   1   5        402.98        443.11         6.26 o                         
   6   1   5        527.63        479.72         7.54 o                         
   7   1   5       1074.19       1134.95        12.65 o                         
   8   1   5       2231.84       2295.92        24.08 o                         
   9   1   5         52.25         71.66         2.51 o                         
  10   1   5        770.95        777.88         9.65 o                         
  11   1   5        172.16        139.99         3.50 o                         
  12   1   5         20.32         17.70         2.35 o                         
  13   1   5         39.14         17.89         3.17 o                         
 -13   2   5         83.98         79.04         4.71 o                         
 -12   2   5       2500.78       2491.98        33.99 o                         
 -11   2   5        310.49        304.39         5.06 o                         
 -10   2   5       2401.40       2296.46        24.31 o                         
  -9   2   5        559.40        594.64         8.66 o                         
  -8   2   5       1676.82       1720.30        18.26 o                         
  -7   2   5        661.04        643.43         8.25 o                         
  -6   2   5       2507.77       2441.80        28.30 o                         
  -5   2   5       1893.21       2014.12        21.89 o                         
  -4   2   5        656.50        665.00         9.95 o                         
  -3   2   5       1389.04       1402.65        15.46 o                         
  -2   2   5       1826.02       1910.51        19.82 o                         
  -1   2   5        132.15        141.60         3.22 o                         
   0   2   5       5902.31       5405.82        51.50 o                         
   1   2   5        122.40        129.75         3.08 o                         
   2   2   5       1956.74       1954.00        20.20 o                         
   3   2   5       1412.65       1423.69        15.37 o                         
   4   2   5        874.56        904.41        13.98 o                         
   5   2   5       1846.12       1919.25        19.90 o                         
   6   2   5       2312.01       2296.09        26.81 o                         
   7   2   5        682.43        656.14         8.25 o                         
   8   2   5       1570.75       1662.94        17.80 o                         
   9   2   5        577.08        606.79         8.03 o                         
  10   2   5       2168.96       2074.15        21.60 o                         
  11   2   5        293.99        294.05         5.01 o                         
  12   2   5       2283.27       2271.02        31.37 o                         
  13   2   5         81.37         69.61         4.79 o                         
 -13   3   5         50.59         35.73         3.83 o                         
 -12   3   5         25.81         61.02         3.70 o                         
 -11   3   5         28.56         17.44         1.49 o                         
 -10   3   5        493.41        537.72         7.29 o                         
  -9   3   5        970.09        990.03        11.92 o                         
  -8   3   5       1770.24       1659.25        17.38 o                         
  -7   3   5        335.09        353.55         5.45 o                         
  -6   3   5       1710.18       1822.28        21.79 o                         
  -5   3   5        848.25        810.30         9.68 o                         
  -4   3   5       8072.19       8173.92        91.19 o                         
  -3   3   5        484.70        489.86         7.01 o                         
  -2   3   5       3261.09       3351.95        32.90 o                         
  -1   3   5        279.77        292.50         4.97 o                         
   0   3   5          1.34          5.23         1.39 o                         
   1   3   5        270.89        287.14         4.82 o                         
   2   3   5       3908.10       4095.76        39.64 o                         
   3   3   5        514.15        520.32         7.01 o                         
   4   3   5       7838.51       7980.24       105.71 o                         
   5   3   5        829.47        787.29         9.51 o                         
   6   3   5       1749.90       1883.12        21.99 o                         
   7   3   5        318.94        339.89         5.20 o                         
   8   3   5       1338.45       1290.32        14.33 o                         
   9   3   5        973.30       1001.76        12.56 o                         
  10   3   5        651.54        693.37         8.61 o                         
  11   3   5         31.85         22.22         1.61 o                         
  12   3   5         17.21         50.24         3.75 o                         
  13   3   5         59.52         55.37         3.93 o                         
 -13   4   5         16.54         13.52         3.25 o                         
 -12   4   5       2018.89       2148.59        31.32 o                         
 -11   4   5         51.82         50.64         2.03 o                         
 -10   4   5        592.37        605.63         8.34 o                         
  -9   4   5        310.83        323.36         5.52 o                         
  -8   4   5        616.73        570.47         7.36 o                         
  -7   4   5       1333.58       1320.35        14.63 o                         
  -6   4   5       2693.23       2716.53        29.93 o                         
  -5   4   5        500.61        543.51         7.63 o                         
  -4   4   5       1593.35       1594.29        20.14 o                         
  -3   4   5         93.70        104.53         3.55 o                         
  -2   4   5       2597.79       2633.22        26.40 o                         
  -1   4   5        216.76        225.60         4.11 o                         
   0   4   5       2892.52       2799.06        27.88 o                         
   1   4   5        210.99        226.60         4.12 o                         
   2   4   5       2459.27       2553.83        25.65 o                         
   3   4   5        105.62        124.19         3.43 o                         
   4   4   5       1480.26       1471.75        19.47 o                         
   5   4   5        472.12        509.76         7.04 o                         
   6   4   5       2355.16       2440.27        27.72 o                         
   7   4   5       1300.14       1305.10        14.25 o                         
   8   4   5        436.90        412.91         5.89 o                         
   9   4   5        295.73        291.12         5.10 o                         
  10   4   5        616.33        645.30         8.36 o                         
  11   4   5         60.44         63.03         2.22 o                         
  12   4   5       2103.81       2211.41        33.16 o                         
  13   4   5         14.44         12.30         2.95 o                         
 -13   5   5        612.28        727.06        16.38 o                         
 -12   5   5        211.19        311.89         6.42 o                         
 -11   5   5        121.72        162.32         3.81 o                         
 -10   5   5       1864.54       1867.75        20.97 o                         
  -9   5   5         19.00         29.27         1.95 o                         
  -8   5   5        387.64        366.67         5.42 o                         
  -7   5   5        200.97        242.42         4.22 o                         
  -6   5   5        139.27        112.77         3.04 o                         
  -5   5   5        504.74        564.47         8.03 o                         
  -4   5   5       3768.05       3853.93        39.32 o                         
  -3   5   5        120.05        129.53         4.03 o                         
  -2   5   5       2277.24       2358.32        23.88 o                         
  -1   5   5        431.36        539.97         7.18 o                         
   0   5   5          0.86          3.37         1.33 o                         
   1   5   5        463.90        587.27         7.64 o                         
   2   5   5       2261.75       2272.71        23.11 o                         
   3   5   5        113.56        124.76         3.46 o                         
   4   5   5       3741.66       3884.54        41.90 o                         
   5   5   5        520.02        577.69         8.19 o                         
   6   5   5        151.56        123.69         3.19 o                         
   7   5   5        182.14        220.84         4.01 o                         
   8   5   5        708.01        700.14         8.79 o                         
   9   5   5         24.19         31.26         1.89 o                         
  10   5   5       1644.48       1706.81        18.58 o                         
  11   5   5        134.37        177.06         3.55 o                         
  12   5   5        191.30        283.47         6.97 o                         
  13   5   5        612.95        703.60        15.04 o                         
 -13   6   5        286.29        262.17         8.35 o                         
 -12   6   5       2013.83       2043.47        26.22 o                         
 -11   6   5         30.77         21.89         1.67 o                         
 -10   6   5        734.82        736.59         8.94 o                         
  -9   6   5         90.86         87.43         2.66 o                         
  -8   6   5        479.12        485.77         6.75 o                         
  -7   6   5        405.90        381.63         5.59 o                         
  -6   6   5       3492.95       3449.75        36.05 o                         
  -5   6   5         60.42         81.85         2.81 o                         
  -4   6   5       2356.52       2374.20        24.60 o                         
  -3   6   5        533.67        548.43         9.38 o                         
  -2   6   5        153.20        168.45         3.52 o                         
  -1   6   5        712.18        672.28         9.24 o                         
   0   6   5       2913.33       2835.43        28.19 o                         
   1   6   5        676.75        646.30         8.19 o                         
   2   6   5        140.40        142.71         3.26 o                         
   3   6   5        580.75        611.22         9.84 o                         
   4   6   5       2367.87       2414.64        24.96 o                         
   5   6   5         56.21         77.93         2.78 o                         
   6   6   5       3312.83       3321.95        33.39 o                         
   7   6   5        429.51        419.01         5.97 o                         
   8   6   5        612.50        624.37         8.49 o                         
   9   6   5         83.42         73.83         2.44 o                         
  10   6   5        626.11        643.38         8.18 o                         
  11   6   5         27.98         21.57         1.74 o                         
  12   6   5       2063.90       2086.52        30.26 o                         
  13   6   5        301.38        287.99         8.02 o                         
 -13   7   5         29.63         19.16         2.77 o                         
 -12   7   5        563.14        623.64        10.80 o                         
 -11   7   5        283.94        238.66         4.41 o                         
 -10   7   5        582.97        579.27         7.77 o                         
  -9   7   5        653.74        810.69        10.09 o                         
  -8   7   5       1094.03       1138.59        13.00 o                         
  -7   7   5        174.81        189.74         3.69 o                         
  -6   7   5         57.35         78.09         2.49 o                         
  -5   7   5        372.13        289.48         5.54 o                         
  -4   7   5       1519.18       1464.41        16.14 o                         
  -3   7   5         60.13         48.98         2.84 o                         
  -2   7   5       3000.27       2960.15        33.14 o                         
  -1   7   5         40.16         63.63         2.28 o                         
   0   7   5         26.76         41.89         1.97 o                         
   1   7   5         55.33         75.68         2.47 o                         
   2   7   5       2792.66       2818.68        30.79 o                         
   3   7   5         70.23         60.31         2.52 o                         
   4   7   5       1582.48       1543.92        16.46 o                         
   5   7   5        338.43        259.05         5.04 o                         
   6   7   5         53.50         72.04         2.41 o                         
   7   7   5        185.13        201.51         3.93 o                         
   8   7   5        904.07        959.93        11.51 o                         
   9   7   5        682.13        850.08        10.19 o                         
  10   7   5        451.85        464.81         6.53 o                         
  11   7   5        262.10        217.26         4.39 o                         
  12   7   5        541.08        615.18        11.86 o                         
  13   7   5         23.99          5.91         2.65 o                         
 -13   8   5         37.67         26.67         3.00 o                         
 -12   8   5       2859.71       2845.91        40.07 o                         
 -11   8   5         93.20         95.96         3.36 o                         
 -10   8   5        899.01        895.47        10.74 o                         
  -9   8   5        371.16        421.36         6.27 o                         
  -8   8   5       1047.45       1112.29        13.03 o                         
  -7   8   5        158.63        172.90         3.52 o                         
  -6   8   5       3749.36       3817.15        37.11 o                         
  -5   8   5       1691.06       1718.50        19.42 o                         
  -4   8   5       2380.82       2336.70        27.33 o                         
  -3   8   5         73.05         98.07         2.93 o                         
  -2   8   5        790.44        818.95        11.79 o                         
  -1   8   5         79.23         89.65         2.67 o                         
   0   8   5        823.59        784.21         9.46 o                         
   1   8   5         78.34         84.93         2.63 o                         
   2   8   5        686.79        720.05        10.19 o                         
   3   8   5         88.41        117.85         3.00 o                         
   4   8   5       2258.14       2190.53        25.01 o                         
   5   8   5       1614.38       1621.71        18.03 o                         
   6   8   5       3753.58       3770.70        36.66 o                         
   7   8   5        175.32        200.06         3.80 o                         
   8   8   5        829.75        902.09        10.97 o                         
   9   8   5        337.26        379.90         5.66 o                         
  10   8   5        945.31        958.91        11.81 o                         
  11   8   5        102.56        115.77         3.07 o                         
  12   8   5       2593.95       2660.89        39.67 o                         
  13   8   5         33.70         18.74         3.23 o                         
 -13   9   5         26.18         34.25         3.16 o                         
 -12   9   5        114.24        143.68         5.30 o                         
 -11   9   5         31.96         31.19         2.15 o                         
 -10   9   5       1275.75       1183.23        13.17 o                         
  -9   9   5        235.92        263.24         4.67 o                         
  -8   9   5       2036.49       2264.20        24.61 o                         
  -7   9   5        134.77        158.94         3.39 o                         
  -6   9   5        482.19        565.82         7.54 o                         
  -5   9   5        252.63        252.39         4.68 o                         
  -4   9   5       1276.27       1275.12        16.66 o                         
  -3   9   5         85.76         91.54         2.84 o                         
  -2   9   5       1909.37       1852.02        21.06 o                         
  -1   9   5         88.19        100.25         3.05 o                         
   0   9   5       1283.87       1330.38        15.18 o                         
   1   9   5         65.05         81.80         2.74 o                         
   2   9   5       1909.71       1788.95        24.11 o                         
   3   9   5         80.13         84.40         2.62 o                         
   4   9   5       1416.93       1422.92        17.64 o                         
   5   9   5        256.93        260.62         4.53 o                         
   6   9   5        503.05        562.62         7.37 o                         
   7   9   5        110.38        133.67         3.10 o                         
   8   9   5       2244.09       2475.30        26.61 o                         
   9   9   5        249.74        272.57         4.72 o                         
  10   9   5       1096.21       1019.53        12.10 o                         
  11   9   5         25.48         28.19         2.23 o                         
  12   9   5        134.59        142.92         4.87 o                         
  13   9   5         15.17         19.35         3.10 o                         
 -13  10   5        108.00         94.62         4.32 o                         
 -12  10   5       1554.27       1545.60        23.62 o                         
 -11  10   5         86.12         49.20         2.78 o                         
 -10  10   5        615.49        673.99         8.58 o                         
  -9  10   5         50.66         67.36         2.44 o                         
  -8  10   5        916.97        957.16        11.85 o                         
  -7  10   5         16.49         17.84         1.65 o                         
  -6  10   5       3210.90       3132.68        31.64 o                         
  -5  10   5        281.86        324.19         5.32 o                         
  -4  10   5       2248.66       2150.03        24.39 o                         
  -3  10   5        300.53        304.18         6.15 o                         
  -2  10   5        873.57        899.24        11.03 o                         
  -1  10   5        443.73        435.29         7.14 o                         
   0  10   5       1413.27       1331.78        17.84 o                         
   1  10   5        410.40        405.85         7.40 o                         
   2  10   5       1167.54       1160.40        13.73 o                         
   3  10   5        300.51        309.79         5.78 o                         
   4  10   5       2173.93       2055.01        22.72 o                         
   5  10   5        269.37        312.75         4.98 o                         
   6  10   5       3668.72       3513.95        35.22 o                         
   7  10   5         15.72         15.50         1.61 o                         
   8  10   5        940.86        961.87        11.59 o                         
   9  10   5         37.69         53.41         2.36 o                         
  10  10   5        595.95        628.91         8.11 o                         
  11  10   5         74.73         35.42         2.52 o                         
  12  10   5       1588.85       1599.59        25.66 o                         
  13  10   5         95.73         78.57         4.90 o                         
 -13  11   5         19.47         25.35         2.87 o                         
 -12  11   5         34.54         25.94         2.78 o                         
 -11  11   5         90.91        117.52         4.10 o                         
 -10  11   5       1214.37       1219.03        14.37 o                         
  -9  11   5         59.21         60.88         2.33 o                         
  -8  11   5       1287.84       1487.20        16.36 o                         
  -7  11   5        309.92        319.97         5.07 o                         
  -6  11   5        439.33        470.68         6.65 o                         
  -5  11   5        659.11        631.65         8.43 o                         
  -4  11   5       1239.70       1201.55        14.34 o                         
  -3  11   5        278.45        257.82         5.97 o                         
  -2  11   5       3112.82       3130.82        37.11 o                         
  -1  11   5        961.79        905.58        11.57 o                         
   0  11   5       2788.41       2787.65        33.84 o                         
   1  11   5        967.19        949.35        12.36 o                         
   2  11   5       2890.22       2874.30        32.99 o                         
   3  11   5        293.71        270.26         5.33 o                         
   4  11   5       1406.56       1410.99        15.57 o                         
   5  11   5        705.35        672.79         8.79 o                         
   6  11   5        443.09        462.39         6.55 o                         
   7  11   5        264.87        287.12         4.80 o                         
   8  11   5       1462.18       1646.50        18.19 o                         
   9  11   5         66.10         61.36         2.49 o                         
  10  11   5       1243.13       1233.23        14.73 o                         
  11  11   5         68.53         94.19         3.71 o                         
  12  11   5         46.60         32.66         3.37 o                         
  13  11   5          9.33         10.44         2.79 o                         
 -12  12   5       1345.64       1172.01        20.18 o                         
 -11  12   5        147.98        110.68         3.61 o                         
 -10  12   5        869.03        954.62        11.43 o                         
  -9  12   5        603.51        665.01         9.24 o                         
  -8  12   5        976.75       1078.27        12.52 o                         
  -7  12   5        320.79        281.14         4.68 o                         
  -6  12   5       1226.55       1204.13        13.35 o                         
  -5  12   5       2070.81       2140.98        21.92 o                         
  -4  12   5       1641.14       1638.79        18.20 o                         
  -3  12   5       1092.73       1176.64        13.65 o                         
  -2  12   5        832.64        869.14        12.56 o                         
  -1  12   5         23.68         32.56         2.06 o                         
   0  12   5       5521.35       5540.90        61.01 o                         
   1  12   5         33.74         45.00         2.32 o                         
   2  12   5       1093.22       1079.27        15.95 o                         
   3  12   5       1201.49       1246.45        14.06 o                         
   4  12   5       1750.87       1727.16        18.11 o                         
   5  12   5       1995.51       2036.45        21.30 o                         
   6  12   5       1241.05       1211.01        13.40 o                         
   7  12   5        290.93        256.61         4.64 o                         
   8  12   5       1015.03       1094.55        12.66 o                         
   9  12   5        583.80        658.07         9.70 o                         
  10  12   5        855.72        942.95        11.38 o                         
  11  12   5        163.67        129.99         3.85 o                         
  12  12   5       1415.11       1254.10        21.47 o                         
 -12  13   5         32.54         31.31         2.90 o                         
 -11  13   5         73.02         75.18         3.27 o                         
 -10  13   5       1790.26       1893.20        22.49 o                         
  -9  13   5        832.17        706.35         9.62 o                         
  -8  13   5       1033.16       1011.19        12.20 o                         
  -7  13   5       1466.31       1513.94        16.65 o                         
  -6  13   5        855.66        916.01        11.24 o                         
  -5  13   5        528.21        535.94         7.50 o                         
  -4  13   5       3602.44       3593.34        38.62 o                         
  -3  13   5         60.50         52.96         2.37 o                         
  -2  13   5       3656.21       3556.65        38.99 o                         
  -1  13   5        202.18        231.93         5.43 o                         
   0  13   5          0.60          1.37         1.82 o                         
   1  13   5        257.33        304.74         6.27 o                         
   2  13   5       3454.87       3408.33        36.74 o                         
   3  13   5         52.58         45.13         2.28 o                         
   4  13   5       3837.36       3784.59        39.39 o                         
   5  13   5        598.83        586.65         8.17 o                         
   6  13   5        873.35        917.23        10.96 o                         
   7  13   5       1546.74       1599.80        17.87 o                         
   8  13   5       1313.62       1243.64        13.74 o                         
   9  13   5        858.82        729.43         9.88 o                         
  10  13   5       1703.93       1826.08        20.70 o                         
  11  13   5         87.66         91.76         3.45 o                         
  12  13   5         44.24         33.47         3.18 o                         
 -12  14   5       1946.94       1879.94        25.96 o                         
 -11  14   5        172.56        139.70         4.01 o                         
 -10  14   5        311.71        396.70         6.75 o                         
  -9  14   5        264.57        261.24         4.67 o                         
  -8  14   5        211.78        174.05         3.78 o                         
  -7  14   5       1543.94       1542.10        16.86 o                         
  -6  14   5        988.53        901.87        11.03 o                         
  -5  14   5       2454.22       2494.29        25.56 o                         
  -4  14   5        877.01        890.69        11.48 o                         
  -3  14   5        734.91        700.13         9.08 o                         
  -2  14   5        479.74        507.03         7.20 o                         
  -1  14   5        270.04        268.11         5.77 o                         
   0  14   5       2723.17       2789.02        33.15 o                         
   1  14   5        235.91        238.97         4.91 o                         
   2  14   5        687.48        695.82         9.06 o                         
   3  14   5        818.89        793.01         9.81 o                         
   4  14   5        795.38        815.68        10.02 o                         
   5  14   5       2474.05       2497.52        28.32 o                         
   6  14   5        836.81        782.06         9.87 o                         
   7  14   5       1607.51       1627.46        18.02 o                         
   8  14   5        119.02         94.23         2.77 o                         
   9  14   5        298.37        298.55         5.13 o                         
  10  14   5        317.70        373.59         5.98 o                         
  11  14   5        149.61        109.90         3.59 o                         
  12  14   5       1865.02       1831.41        26.51 o                         
 -12  15   5         14.12         30.29         2.70 o                         
 -11  15   5        118.97         97.21         3.58 o                         
 -10  15   5       2678.41       2643.81        28.87 o                         
  -9  15   5        417.84        325.35         5.86 o                         
  -8  15   5       2262.05       2170.85        25.55 o                         
  -7  15   5        371.77        338.55         5.54 o                         
  -6  15   5         92.54         79.02         2.57 o                         
  -5  15   5          3.44         15.05         1.65 o                         
  -4  15   5       2094.81       2282.47        26.56 o                         
  -3  15   5        322.56        343.40         5.93 o                         
  -2  15   5       2983.45       3051.92        34.56 o                         
  -1  15   5        881.86        940.87        11.44 o                         
   0  15   5       1807.38       1832.00        20.75 o                         
   1  15   5        935.92        992.40        11.65 o                         
   2  15   5       2579.62       2812.78        31.41 o                         
   3  15   5        329.12        350.71         5.62 o                         
   4  15   5       2009.20       2237.68        23.94 o                         
   5  15   5          5.93         20.86         1.83 o                         
   6  15   5         91.76         73.96         2.56 o                         
   7  15   5        447.96        412.36         6.01 o                         
   8  15   5       1986.66       1928.47        22.53 o                         
   9  15   5        419.23        320.73         6.09 o                         
  10  15   5       2503.02       2540.89        27.36 o                         
  11  15   5        126.49        104.41         3.59 o                         
  12  15   5         21.45         32.57         3.07 o                         
 -12  16   5       1295.12       1192.87        18.58 o                         
 -11  16   5         73.16         71.91         3.10 o                         
 -10  16   5        806.92        729.13        13.94 o                         
  -9  16   5         94.75        136.52         3.57 o                         
  -8  16   5        375.00        418.98         6.90 o                         
  -7  16   5        161.63        199.11         4.18 o                         
  -6  16   5       1136.32       1035.95        12.69 o                         
  -5  16   5        510.92        467.09         6.81 o                         
  -4  16   5       1033.90       1065.47        13.12 o                         
  -3  16   5        387.02        398.96         6.20 o                         
  -2  16   5         38.13         51.06         2.34 o                         
  -1  16   5       1389.42       1454.29        16.28 o                         
   0  16   5       3350.80       3330.42        34.24 o                         
   1  16   5       1293.22       1333.58        17.45 o                         
   2  16   5         18.99         12.12         1.59 o                         
   3  16   5        469.34        493.57         7.21 o                         
   4  16   5       1055.31       1116.25        12.79 o                         
   5  16   5        556.91        508.66         7.19 o                         
   6  16   5       1011.97        934.52        11.72 o                         
   7  16   5        190.61        234.11         4.54 o                         
   8  16   5        491.39        546.07         7.85 o                         
   9  16   5         90.13        128.23         3.31 o                         
  10  16   5        579.70        532.36         8.53 o                         
  11  16   5         77.26         73.60         3.41 o                         
  12  16   5       1291.53       1145.67        18.20 o                         
 -11  17   5          9.00          2.70         1.78 o                         
 -10  17   5       1119.66       1140.21        15.32 o                         
  -9  17   5        205.25        164.63         4.47 o                         
  -8  17   5        840.04        884.53        13.30 o                         
  -7  17   5        562.58        689.43         9.27 o                         
  -6  17   5        204.19        199.77         3.90 o                         
  -5  17   5        730.05        796.46        10.00 o                         
  -4  17   5       1551.34       1792.68        19.52 o                         
  -3  17   5        768.71        741.98         9.66 o                         
  -2  17   5       1500.80       1477.11        16.42 o                         
  -1  17   5        908.06        848.13        10.26 o                         
   0  17   5          2.45         14.94         1.63 o                         
   1  17   5       1018.66        977.27        11.47 o                         
   2  17   5       1741.60       1750.16        19.52 o                         
   3  17   5        763.75        745.27         9.63 o                         
   4  17   5       1481.70       1686.63        19.01 o                         
   5  17   5        825.00        900.48        11.09 o                         
   6  17   5        220.54        225.04         4.14 o                         
   7  17   5        490.92        596.79         8.14 o                         
   8  17   5        753.14        783.78        11.11 o                         
   9  17   5        196.56        144.79         3.72 o                         
  10  17   5       1094.59       1164.48        14.91 o                         
  11  17   5         10.38          1.52         2.07 o                         
 -11  18   5          5.48         11.02         2.18 o                         
 -10  18   5        907.91        839.76        11.45 o                         
  -9  18   5        158.61        150.02         3.78 o                         
  -8  18   5       1033.46        965.79        12.43 o                         
  -7  18   5         17.08         28.45         2.09 o                         
  -6  18   5         98.87        103.15         2.94 o                         
  -5  18   5        512.85        607.10         8.01 o                         
  -4  18   5        541.23        544.84         7.42 o                         
  -3  18   5        353.66        419.07         6.42 o                         
  -2  18   5        636.43        665.60         8.52 o                         
  -1  18   5        236.13        269.57         4.56 o                         
   0  18   5       4318.69       4421.47        42.57 o                         
   1  18   5        235.01        258.50         4.51 o                         
   2  18   5        587.15        623.60         8.13 o                         
   3  18   5        359.07        430.51         6.62 o                         
   4  18   5        625.74        625.75         8.24 o                         
   5  18   5        475.64        556.92         7.89 o                         
   6  18   5        125.73        148.92         3.56 o                         
   7  18   5          8.72         18.01         1.83 o                         
   8  18   5        964.67        884.28        11.02 o                         
   9  18   5        152.41        133.92         3.64 o                         
  10  18   5        874.12        808.47        11.00 o                         
  11  18   5          6.33         17.18         2.56 o                         
 -11  19   5        151.25        138.52         4.72 o                         
 -10  19   5        513.94        486.06         8.18 o                         
  -9  19   5         15.20         18.45         1.72 o                         
  -8  19   5        657.77        790.60        11.18 o                         
  -7  19   5       1152.89       1133.13        13.62 o                         
  -6  19   5        265.26        276.77         5.18 o                         
  -5  19   5        397.85        430.48         6.35 o                         
  -4  19   5       1780.47       1716.42        23.45 o                         
  -3  19   5        737.83        803.39        10.24 o                         
  -2  19   5       3210.70       2943.37        30.62 o                         
  -1  19   5        141.49        110.10         2.89 o                         
   0  19   5         24.10         33.55         1.93 o                         
   1  19   5        209.12        169.06         3.70 o                         
   2  19   5       3280.98       3128.93        31.58 o                         
   3  19   5        768.70        857.48        10.61 o                         
   4  19   5       1620.31       1642.59        17.74 o                         
   5  19   5        493.73        525.76         7.49 o                         
   6  19   5        268.15        288.34         5.59 o                         
   7  19   5       1006.66        989.74        12.56 o                         
   8  19   5        497.67        616.64         8.71 o                         
   9  19   5         12.25         19.09         1.88 o                         
  10  19   5        466.63        458.38         7.93 o                         
  11  19   5        203.09        186.85         5.61 o                         
 -10  20   5        158.62        230.09         5.14 o                         
  -9  20   5        600.13        610.40         9.06 o                         
  -8  20   5         62.55         66.87         2.58 o                         
  -7  20   5         44.90         52.81         2.53 o                         
  -6  20   5       1489.95       1625.68        19.00 o                         
  -5  20   5        312.55        334.80         6.19 o                         
  -4  20   5        312.88        272.90         4.72 o                         
  -3  20   5        304.04        337.26         5.35 o                         
  -2  20   5        323.08        340.63         5.40 o                         
  -1  20   5        128.67        148.12         3.31 o                         
   0  20   5       2043.12       2094.33        22.07 o                         
   1  20   5         96.70        111.96         3.01 o                         
   2  20   5        339.19        374.73         5.61 o                         
   3  20   5        366.89        391.07         5.89 o                         
   4  20   5        372.87        318.05         5.19 o                         
   5  20   5        283.34        297.92         5.75 o                         
   6  20   5       1158.35       1328.72        16.45 o                         
   7  20   5         30.07         31.83         2.25 o                         
   8  20   5         62.69         57.06         2.53 o                         
   9  20   5        533.66        535.64         7.93 o                         
  10  20   5         71.86        112.56         3.62 o                         
 -10  21   5        831.76        744.80        11.50 o                         
  -9  21   5         62.77         45.81         2.41 o                         
  -8  21   5        973.06       1105.98        13.21 o                         
  -7  21   5         25.87         10.54         1.64 o                         
  -6  21   5        187.22        169.46         4.39 o                         
  -5  21   5        474.36        493.69         6.96 o                         
  -4  21   5       1267.75       1147.81        15.12 o                         
  -3  21   5        496.09        637.08         9.13 o                         
  -2  21   5       2275.46       2313.76        24.03 o                         
  -1  21   5        878.72        862.93        10.23 o                         
   0  21   5        365.63        414.88         6.38 o                         
   1  21   5       1047.45       1021.01        11.67 o                         
   2  21   5       2187.65       2236.65        22.80 o                         
   3  21   5        518.05        648.96         8.48 o                         
   4  21   5       1324.88       1234.01        15.77 o                         
   5  21   5        426.85        445.88         6.72 o                         
   6  21   5        180.82        173.63         4.06 o                         
   7  21   5          5.85          2.42         1.63 o                         
   8  21   5        918.67       1056.90        13.05 o                         
   9  21   5         67.75         47.01         2.42 o                         
  10  21   5        806.87        726.32        11.05 o                         
  -9  22   5        370.50        292.33         5.38 o                         
  -8  22   5        442.04        417.48         6.54 o                         
  -7  22   5        151.87        161.62         4.02 o                         
  -6  22   5       1170.14       1101.99        13.07 o                         
  -5  22   5         17.04         34.10         2.34 o                         
  -4  22   5       1146.01       1014.90        12.48 o                         
  -3  22   5         40.44         31.86         2.26 o                         
  -2  22   5        642.73        646.54         8.40 o                         
  -1  22   5        719.85        669.52         8.61 o                         
   0  22   5       4032.51       3901.45        37.95 o                         
   1  22   5        667.46        609.23         7.87 o                         
   2  22   5        459.60        461.30         6.51 o                         
   3  22   5         13.24         12.10         1.77 o                         
   4  22   5       1009.11        902.10        11.11 o                         
   5  22   5          8.99         15.31         2.01 o                         
   6  22   5       1116.95       1075.61        12.37 o                         
   7  22   5        177.48        175.91         4.30 o                         
   8  22   5        504.47        467.82         7.10 o                         
   9  22   5        306.91        247.94         5.82 o                         
  -9  23   5        126.61         84.12         3.14 o                         
  -8  23   5       1611.56       1684.16        19.21 o                         
  -7  23   5         19.28         17.58         1.87 o                         
  -6  23   5        230.36        249.19         4.78 o                         
  -5  23   5        209.40        162.66         3.78 o                         
  -4  23   5       1264.18       1195.18        15.39 o                         
  -3  23   5        719.30        708.65         9.03 o                         
  -2  23   5       3255.34       3364.94        36.32 o                         
  -1  23   5        100.79        103.11         3.33 o                         
   0  23   5        927.60       1036.63        13.95 o                         
   1  23   5         51.66         55.03         2.49 o                         
   2  23   5       3364.16       3505.70        37.65 o                         
   3  23   5        742.23        744.26         9.53 o                         
   4  23   5       1018.29        981.88        12.87 o                         
   5  23   5        285.82        241.44         4.84 o                         
   6  23   5        243.70        250.63         4.90 o                         
   7  23   5          5.51          6.56         1.63 o                         
   8  23   5       1386.67       1472.04        16.16 o                         
   9  23   5        132.79         85.46         3.39 o                         
  -9  24   5        347.40        300.89         8.94 o                         
  -8  24   5         39.19         24.91         2.23 o                         
  -7  24   5        144.91        204.32         4.47 o                         
  -6  24   5        789.71        717.46         9.42 o                         
  -5  24   5        282.06        318.82         5.41 o                         
  -4  24   5       1391.27       1393.48        16.78 o                         
  -3  24   5        882.68        818.48        13.61 o                         
  -2  24   5        151.12        184.25         4.57 o                         
  -1  24   5        184.80        134.82         4.00 o                         
   0  24   5         31.01         26.95         2.16 o                         
   1  24   5        212.84        160.64         4.33 o                         
   2  24   5        150.32        179.76         4.66 o                         
   3  24   5        713.31        660.84         9.81 o                         
   4  24   5       1455.82       1503.77        17.46 o                         
   5  24   5        254.83        291.87         5.48 o                         
   6  24   5       1011.07        941.54        11.64 o                         
   7  24   5        149.86        204.37         4.42 o                         
   8  24   5         15.42          6.76         1.90 o                         
   9  24   5        290.06        273.25         6.78 o                         
  -8  25   5       2277.27       2220.12        29.54 o                         
  -7  25   5        339.91        281.40         5.29 o                         
  -6  25   5        113.74        116.80         3.32 o                         
  -5  25   5        314.78        274.33         5.16 o                         
  -4  25   5        772.95        671.39         9.48 o                         
  -3  25   5        104.72         64.84         2.60 o                         
  -2  25   5        319.22        350.91         6.16 o                         
  -1  25   5        247.72        239.35         5.66 o                         
   0  25   5       2813.22       2673.08        32.13 o                         
   1  25   5        161.47        159.58         4.57 o                         
   2  25   5        236.55        261.90         5.10 o                         
   3  25   5        112.12         70.59         2.76 o                         
   4  25   5        798.12        702.29         9.57 o                         
   5  25   5        291.75        262.63         5.18 o                         
   6  25   5        102.03         97.08         3.11 o                         
   7  25   5        359.51        279.95         5.24 o                         
   8  25   5       2362.57       2229.94        30.32 o                         
  -7  26   5        136.22        150.96         4.72 o                         
  -6  26   5       1071.78       1164.15        14.24 o                         
  -5  26   5        129.78         84.51         2.82 o                         
  -4  26   5        925.67       1022.66        12.48 o                         
  -3  26   5        614.34        587.80         8.35 o                         
  -2  26   5       1167.00       1185.02        13.89 o                         
  -1  26   5         29.04         14.45         1.71 o                         
   0  26   5       1352.96       1320.58        15.56 o                         
   1  26   5         44.62         20.94         1.84 o                         
   2  26   5       1331.42       1378.64        16.20 o                         
   3  26   5        666.37        657.18         8.81 o                         
   4  26   5        985.55       1025.36        11.92 o                         
   5  26   5        174.31        122.06         3.29 o                         
   6  26   5       1263.54       1339.49        14.91 o                         
   7  26   5        120.28        119.97         3.67 o                         
  -7  27   5        800.40        717.96        13.02 o                         
  -6  27   5         29.33         37.06         2.37 o                         
  -5  27   5        243.58        311.53         5.47 o                         
  -4  27   5        673.65        616.16         8.28 o                         
  -3  27   5         97.15         98.95         3.15 o                         
  -2  27   5       1510.86       1461.40        16.96 o                         
  -1  27   5        646.01        639.58         8.85 o                         
   0  27   5         35.69         10.86         1.66 o                         
   1  27   5        640.90        661.83         9.58 o                         
   2  27   5       1703.27       1597.54        18.41 o                         
   3  27   5         86.19         76.14         2.77 o                         
   4  27   5        791.69        715.07         9.26 o                         
   5  27   5        281.45        343.93         6.25 o                         
   6  27   5         25.85         36.06         2.43 o                         
   7  27   5        857.69        742.54        11.86 o                         
  -6  28   5       1341.05       1464.01        20.92 o                         
  -5  28   5          2.00          2.65         1.78 o                         
  -4  28   5         37.79         28.35         2.03 o                         
  -3  28   5        127.95         89.60         2.95 o                         
  -2  28   5        595.59        679.18         8.88 o                         
  -1  28   5       1246.51       1173.25        14.26 o                         
   0  28   5        904.27        829.75        10.58 o
[truncated: 83,350 more chars]
